# Supplementary material for: RNA structures and dynamics with Å resolution revealed by x-ray free-electron lasers
Source: Sci Adv. 2023 Sep 27;9(39):eadj3509. doi: 10.1126/sciadv.adj3509 (PMC10530093; doi:10.1126/sciadv.adj3509)
Supplement: Supplementary file 2 — Datasets S1 to S23 [file sciadv.adj3509_datasets_s1_to_s23.zip]

Archive with 30 entries (29 files):
- raw_data_for_paper/
- raw_data_for_paper/Time_resolved_data_t1000ms.txt
- raw_data_for_paper/Data_FigS3_top_20Mg.txt
- raw_data_for_paper/SI_time_resolved_data_t6ms.txt
- raw_data_for_paper/dAdTsupercooled.txt
- raw_data_for_paper/Time_resolved_data_t60ms.txt
- raw_data_for_paper/.DS_Store
- raw_data_for_paper/Data_FigS3_bottom_20Mg.txt
- raw_data_for_paper/dAdT_25
- raw_data_for_paper/rU30
- raw_data_for_paper/SI_data_folded_Bioxolver.txt
- raw_data_for_paper/SI_time_resolved_data_t500ms.txt
- raw_data_for_paper/SI_data_unfolded_Bioxolver.txt
- raw_data_for_paper/dAdT_9
- raw_data_for_paper/SI_time_resolved_data_t10ms.txt
- raw_data_for_paper/Data_FigS3_bottom_10Mg.txt
- raw_data_for_paper/SI_time_resolved_data_t100ms.txt
- raw_data_for_paper/Data_FigS3_bottom_0Mg.txt
- raw_data_for_paper/Data_FigS3_top_10Mg.txt
- raw_data_for_paper/Time_resolved_data_t0.txt
- raw_data_for_paper/Data_FigS3_top_0Mg.txt
- raw_data_for_paper/rUA
- raw_data_for_paper/Data_FigS3_bottom_5Mg.txt
- raw_data_for_paper/SI_time_resolved_data_t0.txt
- raw_data_for_paper/Data_FigS3_top_5Mg.txt
- raw_data_for_paper/Time_resolved_data_t6ms.txt
- raw_data_for_paper/Time_resolved_data_t10ms.txt
- raw_data_for_paper/Data_FigS3_top_1Mg.txt
- raw_data_for_paper/Data_FigS3_bottom_1Mg.txt
- raw_data_for_paper/rA30
