# Supplementary material for: RNA structures and dynamics with Å resolution revealed by x-ray free-electron lasers
Source: Sci Adv. 2023 Sep 27;9(39):eadj3509. doi: 10.1126/sciadv.adj3509 (PMC10530093; doi:10.1126/sciadv.adj3509)
Supplement: Supplementary file 2 — Datasets S1 to S23 [file sciadv.adj3509_datasets_s1_to_s23.zip › raw_data_for_paper/Time_resolved_data_t1000ms.txt]

0.3058178	1.457712e-05
0.3079238	1.445343e-05
0.3100375	1.429633e-05
0.3121659	1.448661e-05
0.3142845	1.3749e-05
0.316398	1.332641e-05
0.3185017	1.356879e-05
0.320612	1.340033e-05
0.3227406	1.329614e-05
0.3248525	1.336983e-05
0.3269826	1.280644e-05
0.3291081	1.265213e-05
0.3311997	1.230254e-05
0.3333059	1.20402e-05
0.3354282	1.251709e-05
0.337549	1.253048e-05
0.3396652	1.258071e-05
0.3417653	1.254107e-05
0.3438672	1.223735e-05
0.3459705	1.224672e-05
0.3480887	1.185026e-05
0.3502122	1.232856e-05
0.3523229	1.192046e-05
0.3544385	1.212541e-05
0.3565459	1.208222e-05
0.3586447	1.212128e-05
0.3607545	1.228997e-05
0.3628722	1.207844e-05
0.364985	1.207413e-05
0.3670787	1.178921e-05
0.3691714	1.21895e-05
0.3712868	1.201942e-05
0.3733963	1.182675e-05
0.3755047	1.203583e-05
0.3776172	1.182518e-05
0.3797149	1.205399e-05
0.381821	1.178629e-05
0.3839228	1.192832e-05
0.3860299	1.206232e-05
0.3881373	1.155265e-05
0.3902423	1.172634e-05
0.3923503	1.184328e-05
0.3944438	1.200393e-05
0.3965375	1.243822e-05
0.3986397	1.203886e-05
0.4007404	1.214107e-05
0.4028468	1.192791e-05
0.4049428	1.165428e-05
0.4070475	1.151219e-05
0.4091543	1.123332e-05
0.4112414	1.201581e-05
0.4133411	1.175673e-05
0.4154469	1.15647e-05
0.4175409	1.160678e-05
0.4196282	1.140928e-05
0.4217233	1.146545e-05
0.4238231	1.105305e-05
0.4259192	1.129793e-05
0.4280153	1.107034e-05
0.4301031	1.094653e-05
0.4321932	1.077459e-05
0.4342936	1.075474e-05
0.4363845	1.057127e-05
0.4384791	1.050916e-05
0.4405743	1.058431e-05
0.442664	9.998563e-06
0.4447581	1.017685e-05
0.4468474	1.035747e-05
0.4489441	1.010078e-05
0.4510357	9.985815e-06
0.453112	9.91259e-06
0.4551938	9.640877e-06
0.4572907	9.031792e-06
0.4593867	9.484589e-06
0.461468	9.093841e-06
0.463551	9.16142e-06
0.4656345	9.114796e-06
0.4677095	8.8659e-06
0.4698003	8.696632e-06
0.47189	8.164672e-06
0.4739766	8.251169e-06
0.4760615	8.093019e-06
0.4781408	8.205709e-06
0.4802224	7.970782e-06
0.4823051	7.976894e-06
0.4843923	7.272174e-06
0.4864767	7.264374e-06
0.4885487	7.152325e-06
0.4906176	7.326249e-06
0.4927063	6.756163e-06
0.4947922	6.626011e-06
0.4968686	6.681948e-06
0.4989446	6.34318e-06
0.5010226	6.235845e-06
0.5031038	6.046554e-06
0.5051767	5.812733e-06
0.5072462	5.612499e-06
0.5093263	5.49556e-06
0.5114055	5.172216e-06
0.513481	5.249924e-06
0.5155413	4.998932e-06
0.5176058	4.93601e-06
0.5196866	4.600675e-06
0.5217631	4.454399e-06
0.5238378	4.601199e-06
0.5259042	4.2764e-06
0.5279712	4.081754e-06
0.5300457	3.965863e-06
0.5321142	3.958296e-06
0.5341853	3.548106e-06
0.5362614	3.285124e-06
0.5383239	3.359921e-06
0.5403837	3.185007e-06
0.5424484	3.399153e-06
0.5445187	2.942106e-06
0.5465862	2.816145e-06
0.5486486	2.651184e-06
0.5507067	2.432091e-06
0.5527606	2.324814e-06
0.5548273	2.45811e-06
0.5568951	2.234767e-06
0.5589595	2.218992e-06
0.5610263	2.068002e-06
0.563086	2.186396e-06
0.5651435	1.828361e-06
0.5672013	1.525448e-06
0.5692531	1.408043e-06
0.5713116	1.408684e-06
0.5733682	1.476321e-06
0.575417	1.221313e-06
0.5774735	1.284585e-06
0.5795349	1.422362e-06
0.5815961	1.357694e-06
0.5836572	1.025735e-06
0.585706	1.08307e-06
0.5877551	9.627547e-07
0.5898076	7.178751e-07
0.5918626	8.800998e-07
0.5939187	6.448245e-07
0.5959641	1.036969e-06
0.5980127	8.012285e-07
0.6000585	4.624599e-07
0.6021023	9.093201e-07
0.6041553	7.346389e-07
0.6062049	5.285838e-07
0.6082525	7.633935e-07
0.6102935	5.748589e-07
0.6123388	7.38306e-07
0.6143895	4.372559e-07
0.6164345	3.967434e-07
0.6184754	4.622852e-07
0.6205153	3.324822e-07
0.6225545	7.171766e-07
0.6245991	1.242151e-07
0.6266441	2.334127e-07
0.6286914	5.812617e-07
0.6307269	5.406328e-07
0.6327689	3.676978e-07
0.6348079	3.20957e-07
0.6368396	2.165907e-07
0.6388811	3.771274e-07
0.6409082	2.699089e-07
0.6429532	2.50875e-07
0.6449908	2.289307e-07
0.6470168	4.470348e-08
0.6490532	1.632143e-07
0.6510804	1.926674e-07
0.6531085	1.467997e-07
0.6551393	2.986635e-07
0.6571701	3.707246e-07
0.6592066	2.937741e-07
0.6612381	5.221227e-08
0.6632709	3.729947e-07
0.6652979	5.331822e-08
0.6673206	1.628068e-07
0.6693498	1.979643e-07
0.6713704	3.278838e-07
0.6733949	3.975583e-07
0.6754268	1.156004e-07
0.6774536	5.270122e-07
0.679473	1.236913e-07
0.6814905	1.224107e-07
0.6835129	3.307359e-07
0.6855355	2.08558e-07
0.6875552	1.089647e-07
0.6895795	1.490698e-07
0.691599	3.341702e-07
0.6936082	3.065798e-07
0.6956236	1.661247e-07
0.6976385	1.270091e-07
0.6996586	6.810296e-08
0.7016747	7.689232e-08
0.7036921	2.080924e-07
0.7057089	2.76661e-07
0.7077118	1.144945e-07
0.709736	2.330053e-07
0.7117603	1.63971e-07
0.7137659	8.265488e-09
0.7157741	1.5361e-07
0.7177809	4.452886e-08
0.719786	7.741619e-08
0.7217907	6.036134e-08
0.7237936	2.707238e-07
0.7258126	2.174638e-07
0.7278169	2.741581e-08
0.7298204	6.274786e-08
0.7318279	3.414461e-07
0.7338315	1.018052e-07
0.7358401	1.56404e-07
0.7378432	1.651351e-07
0.73985	3.613532e-07
0.7418377	2.894667e-07
0.7438366	5.915645e-07
0.7458407	-9.249197e-08
0.7478393	2.380693e-07
0.7498403	4.259637e-07
0.7518363	2.837041e-07
0.7538347	3.848108e-07
0.7558291	1.688022e-07
0.7578273	3.016321e-07
0.7598222	3.34112e-07
0.7618187	2.101879e-07
0.7638117	2.38826e-07
0.7657967	2.375455e-07
0.767787	1.545413e-07
0.769776	3.050664e-07
0.7717699	2.577435e-07
0.7737627	3.536697e-07
0.7757393	9.522773e-08
0.7777289	2.166489e-07
0.7797232	2.32656e-07
0.7817078	2.395827e-07
0.7836949	3.520399e-07
0.7856762	5.621696e-07
0.7876571	3.926107e-07
0.7896342	3.039022e-07
0.7916181	2.49187e-07
0.7936016	4.033791e-07
0.7955782	4.806207e-07
0.7975544	4.379544e-07
0.7995254	3.318419e-07
0.8015041	2.389424e-07
0.8034884	3.446476e-07
0.8054691	2.816669e-07
0.8074506	4.081521e-07
0.8094242	3.122259e-07
0.8113964	4.527974e-07
0.8133685	2.65718e-07
0.8153368	4.393514e-07
0.8173122	3.673485e-07
0.8192824	3.667083e-07
0.8212515	5.90866e-07
0.8232135	4.142639e-07
0.8251814	2.331217e-07
0.8271567	2.754969e-07
0.8291233	4.923204e-07
0.8310845	3.536115e-07
0.833045	5.534966e-07
0.8350082	4.814938e-07
0.8369738	5.515758e-07
0.8389353	5.025649e-07
0.8408988	6.66827e-07
0.8428616	4.019239e-07
0.8448209	4.059402e-07
0.8467801	5.359179e-07
0.8487361	3.689202e-07
0.850695	5.559996e-07
0.8526568	6.949995e-07
0.8546155	5.641486e-07
0.8565652	4.239264e-07
0.8585166	6.07688e-07
0.8604739	4.910398e-07
0.8624191	5.462789e-07
0.8643678	6.241025e-07
0.8663273	6.540795e-07
0.8682782	5.141483e-07
0.8702291	7.058843e-07
0.8721744	5.966285e-07
0.8741164	7.324852e-07
0.8760662	7.547205e-07
0.8780107	5.647307e-07
0.8799558	7.26257e-07
0.8819008	6.324262e-07
0.8838379	7.218914e-07
0.8857831	6.565242e-07
0.8877296	8.213101e-07
0.8896686	7.409253e-07
0.8916049	8.720672e-07
0.893542	1.015491e-06
0.895483	8.502393e-07
0.8974144	1.007284e-06
0.8993546	9.430223e-07
0.9012991	7.845229e-07
0.9032275	9.864452e-07
0.90516	1.056818e-06
0.907092	1.022243e-06
0.9090222	1.092965e-06
0.9109572	9.776559e-07
0.9128821	9.996584e-07
0.9148098	1.185457e-06
0.9167438	1.176028e-06
0.9186718	1.091626e-06
0.9205992	1.227541e-06
0.9225218	1.314213e-06
0.9244469	1.225795e-06
0.9263723	1.158623e-06
0.9282964	1.246342e-06
0.9302211	1.107634e-06
0.932142	1.23831e-06
0.9340622	1.557288e-06
0.9359784	1.289533e-06
0.9378925	1.389766e-06
0.9398143	1.371256e-06
0.9417318	1.663109e-06
0.9436477	1.729408e-06
0.945563	1.530454e-06
0.9474755	1.470849e-06
0.9493924	1.553155e-06
0.951308	1.739361e-06
0.9532198	1.513632e-06
0.9551264	1.69751e-06
0.9570326	1.51759e-06
0.9589422	1.60432e-06
0.9608532	1.757115e-06
0.9627591	1.623761e-06
0.9646661	1.861248e-06
0.966577	1.80013e-06
0.9684773	1.79786e-06
0.9703789	2.025336e-06
0.972281	2.026325e-06
0.9741803	1.980807e-06
0.9760847	1.770444e-06
0.9779883	2.115732e-06
0.979886	2.039247e-06
0.9817798	1.917884e-06
0.9836776	1.949433e-06
0.9855772	2.200075e-06
0.9874668	1.9609e-06
0.9893585	2.088142e-06
0.9912512	2.066081e-06
0.9931454	1.995533e-06
0.995039	2.116547e-06
0.9969281	2.18139e-06
0.9988208	2.122717e-06
1.000712	2.240762e-06
1.002595	2.167479e-06
1.004481	2.135232e-06
1.006371	2.274057e-06
1.008257	2.096058e-06
1.010141	1.966546e-06
1.012024	2.474349e-06
1.013905	2.176559e-06
1.015786	2.378598e-06
1.017671	2.38826e-06
1.01955	2.614979e-06
1.021424	2.442568e-06
1.023303	2.566725e-06
1.025179	2.620451e-06
1.027055	2.465851e-06
1.028929	2.389774e-06
1.030807	2.314104e-06
1.032685	2.532674e-06
1.034549	2.549146e-06
1.036418	2.431276e-06
1.038292	2.487621e-06
1.040162	2.6052e-06
1.04203	2.512825e-06
1.043897	2.436398e-06
1.045763	2.317713e-06
1.047624	2.677785e-06
1.049489	2.596178e-06
1.051356	2.586457e-06
1.053221	2.753863e-06
1.055086	2.598099e-06
1.056945	2.689951e-06
1.058804	2.65264e-06
1.060665	2.475979e-06
1.062523	2.515619e-06
1.06438	2.452347e-06
1.066231	2.602988e-06
1.068082	2.576329e-06
1.06994	2.633838e-06
1.07179	2.54612e-06
1.073641	2.551707e-06
1.075494	2.855784e-06
1.077345	2.468354e-06
1.079195	2.694258e-06
1.081041	2.601126e-06
1.082892	2.776505e-06
1.084743	2.564571e-06
1.086593	2.534885e-06
1.088436	2.457586e-06
1.090268	2.629415e-06
1.092109	2.508867e-06
1.093957	2.387387e-06
1.095799	2.57045e-06
1.097639	2.604385e-06
1.099472	2.596993e-06
1.101312	2.661545e-06
1.103154	2.428249e-06
1.104988	2.259621e-06
1.106822	2.676446e-06
1.108652	2.455199e-06
1.110486	2.580287e-06
1.112318	2.535351e-06
1.114147	2.416142e-06
1.115981	2.591405e-06
1.117808	2.602581e-06
1.119632	2.569519e-06
1.121458	2.584071e-06
1.123282	2.487039e-06
1.125116	2.323184e-06
1.126937	2.673769e-06
1.12876	2.53279e-06
1.130585	2.695015e-06
1.132405	2.61853e-06
1.134226	2.562534e-06
1.136041	2.545712e-06
1.137863	2.467714e-06
1.139678	2.349378e-06
1.14149	2.570392e-06
1.143303	2.579065e-06
1.145116	2.473418e-06
1.146934	2.556888e-06
1.148751	2.493151e-06
1.150559	2.086395e-06
1.152364	2.585177e-06
1.154171	2.398214e-06
1.155983	2.636807e-06
1.157792	2.523884e-06
1.159598	2.458866e-06
1.161402	2.28791e-06
1.163205	2.357818e-06
1.165008	2.529297e-06
1.166811	2.571789e-06
1.168613	2.554618e-06
1.170416	2.349378e-06
1.172214	2.253742e-06
1.174003	2.458051e-06
1.1758	2.393033e-06
1.177602	2.267247e-06
1.179396	2.329063e-06
1.181192	2.150366e-06
1.182989	2.486573e-06
1.18478	2.49967e-06
1.186569	2.466841e-06
1.188353	2.342393e-06
1.190147	1.980516e-06
1.191933	2.338551e-06
1.193719	2.444023e-06
1.195504	2.276152e-06
1.197284	2.141518e-06
1.19907	1.884066e-06
1.200856	2.266141e-06
1.202641	2.323766e-06
1.20442	2.090645e-06
1.206196	2.088607e-06
1.207977	2.230168e-06
1.209756	2.36358e-06
1.211533	2.352521e-06
1.21331	2.167362e-06
1.215081	1.996581e-06
1.216857	2.319808e-06
1.21863	2.143148e-06
1.2204	2.121553e-06
1.222169	2.296758e-06
1.22394	2.028246e-06
1.22571	2.289424e-06
1.227472	2.206478e-06
1.229232	2.246292e-06
1.231006	2.4279e-06
1.232776	2.330227e-06
1.234541	2.251007e-06
1.2363	2.356886e-06
1.238059	2.48343e-06
1.239824	2.36812e-06
1.241581	2.219516e-06
1.243342	2.442044e-06
1.2451	2.368644e-06
1.246852	2.298504e-06
1.248607	2.492568e-06
1.250363	2.47499e-06
1.252118	2.330518e-06
1.253873	2.489483e-06
1.255627	2.345769e-06
1.257375	2.614979e-06
1.259119	2.625806e-06
1.260875	2.676214e-06
1.262631	2.638029e-06
1.26437	2.662186e-06
1.266116	2.237677e-06
1.267855	2.505956e-06
1.269597	2.571149e-06
1.271343	2.723478e-06
1.273085	2.635876e-06
1.274828	2.60619e-06
1.276561	2.501649e-06
1.278297	2.733606e-06
1.280036	2.701359e-06
1.281771	2.608052e-06
1.283511	2.521032e-06
1.285248	2.579356e-06
1.286978	2.639834e-06
1.288712	2.73413e-06
1.290438	2.808578e-06
1.292173	2.621149e-06
1.2939	2.865854e-06
1.295628	2.609042e-06
1.297354	2.990419e-06
1.299073	2.905901e-06
1.3008	3.16574e-06
1.302527	3.175286e-06
1.304251	3.044028e-06
1.305973	2.993038e-06
1.307689	2.890825e-06
1.309408	3.017485e-06
1.311127	3.250258e-06
1.312847	2.90788e-06
1.314566	2.963759e-06
1.316278	2.989254e-06
1.317987	2.988905e-06
1.319699	3.116264e-06
1.321416	3.173947e-06
1.323129	2.975517e-06
1.324839	3.292225e-06
1.326547	3.228488e-06
1.328252	3.018533e-06
1.329958	2.949557e-06
1.331667	3.116322e-06
1.333372	3.40835e-06
1.335075	3.274414e-06
1.336775	3.22581e-06
1.338477	3.26673e-06
1.340176	3.396475e-06
1.341874	3.249908e-06
1.343577	3.441062e-06
1.345276	3.299909e-06
1.346969	3.214518e-06
1.348664	3.367895e-06
1.350358	3.491412e-06
1.352049	3.416091e-06
1.353741	3.325171e-06
1.355436	3.376859e-06
1.357129	3.566034e-06
1.358814	3.398047e-06
1.360503	3.466965e-06
1.362193	3.265799e-06
1.363878	3.418652e-06
1.365562	3.371737e-06
1.367242	3.349036e-06
1.368924	3.340188e-06
1.370607	3.467314e-06
1.372288	3.465917e-06
1.373971	3.317604e-06
1.37565	3.727968e-06
1.377324	3.820867e-06
1.378999	3.348454e-06
1.380674	3.339606e-06
1.38235	3.765803e-06
1.384026	3.316789e-06
1.385698	3.200956e-06
1.387363	3.541587e-06
1.389029	3.489666e-06
1.390703	3.56813e-06
1.39237	3.583264e-06
1.394037	3.486522e-06
1.395705	3.574765e-06
1.397367	3.502588e-06
1.399034	3.371388e-06
1.400698	3.29467e-06
1.402359	3.538211e-06
1.40402	3.470457e-06
1.405678	3.386405e-06
1.407332	3.60026e-06
1.408992	3.630412e-06
1.410651	3.593275e-06
1.412306	3.353925e-06
1.413957	3.66068e-06
1.415606	3.634719e-06
1.417262	3.430061e-06
1.418916	3.575231e-06
1.420566	3.392808e-06
1.422213	3.394787e-06
1.423863	3.344496e-06
1.425512	3.56487e-06
1.427153	3.488152e-06
1.428799	3.451481e-06
1.430445	3.329362e-06
1.432085	3.2885e-06
1.433726	3.395602e-06
1.435365	3.208872e-06
1.437003	3.7594e-06
1.438642	3.148336e-06
1.440281	3.427034e-06
1.44192	3.101886e-06
1.443552	3.209105e-06
1.445185	3.24985e-06
1.44682	3.279769e-06
1.44845	3.187102e-06
1.45008	3.350666e-06
1.451711	3.346358e-06
1.453341	3.372785e-06
1.45497	3.269757e-06
1.456595	2.925168e-06
1.458219	3.201771e-06
1.459841	3.103283e-06
1.461465	3.012945e-06
1.46309	3.032153e-06
1.464712	2.842513e-06
1.466332	3.1729e-06
1.467949	2.947869e-06
1.469568	3.06929e-06
1.471187	3.14496e-06
1.472802	2.835994e-06
1.474418	3.083725e-06
1.476031	3.109802e-06
1.477643	2.832618e-06
1.479255	2.942048e-06
1.480866	2.838555e-06
1.482473	2.880464e-06
1.484081	3.0722e-06
1.485692	2.88547e-06
1.487299	2.768589e-06
1.488903	2.604094e-06
1.490508	2.668239e-06
1.492112	2.441695e-06
1.493713	2.861954e-06
1.495317	2.894201e-06
1.496919	2.760673e-06
1.498516	2.772314e-06
1.500111	2.916553e-06
1.501708	2.739718e-06
1.503304	2.695713e-06
1.504897	2.39152e-06
1.506492	2.682558e-06
1.508086	2.55846e-06
1.509676	2.567889e-06
1.511262	2.600136e-06
1.512849	2.333545e-06
1.514441	2.838788e-06
1.516031	2.4006e-06
1.517617	2.48116e-06
1.519202	2.390239e-06
1.520785	2.540415e-06
1.522371	2.538203e-06
1.523956	2.33145e-06
1.525532	2.449728e-06
1.52711	2.313755e-06
1.528688	2.152752e-06
1.530268	2.489891e-06
1.531846	2.546934e-06
1.533417	2.415269e-06
1.534993	2.116663e-06
1.536568	2.046465e-06
1.53814	2.178829e-06
1.539712	2.499204e-06
1.541283	2.29117e-06
1.542854	2.143206e-06
1.544421	2.276967e-06
1.545989	2.137036e-06
1.547552	2.050423e-06
1.549116	2.380461e-06
1.550681	2.241926e-06
1.552243	1.950539e-06
1.553805	2.153916e-06
1.555366	2.120971e-06
1.556926	2.161483e-06
1.558486	2.354034e-06
1.560044	2.26649e-06
1.5616	2.182205e-06
1.563154	2.133078e-06
1.564708	1.846347e-06
1.566261	2.175919e-06
1.567814	2.043438e-06
1.569367	2.057524e-06
1.570919	2.30677e-06
1.572469	2.278015e-06
1.57401	1.970795e-06
1.575554	2.520392e-06
1.577103	1.98395e-06
1.57865	2.125977e-06
1.580194	2.107699e-06
1.581739	1.890818e-06
1.583282	2.121669e-06
1.584817	2.146e-06
1.586354	1.911889e-06
1.587894	2.447166e-06
1.589433	2.058572e-06
1.590967	2.278364e-06
1.592499	2.444489e-06
1.594036	2.169516e-06
1.595571	2.154266e-06
1.597102	2.33599e-06
1.598633	2.208399e-06
1.600163	2.429122e-06
1.601694	2.24635e-06
1.603223	2.419343e-06
1.604748	2.34053e-06
1.606274	2.019573e-06
1.607799	2.321671e-06
1.609326	2.08593e-06
1.610847	2.28046e-06
1.612364	2.141227e-06
1.613886	2.002111e-06
1.615406	2.159039e-06
1.616922	2.149725e-06
1.618442	2.241228e-06
1.619959	2.459041e-06
1.621474	2.065906e-06
1.622986	2.230634e-06
1.624498	2.218294e-06
1.626012	2.246699e-06
1.627523	2.300716e-06
1.629035	2.520625e-06
1.630542	2.213172e-06
1.632048	2.077548e-06
1.633555	2.164277e-06
1.635061	2.082554e-06
1.636565	2.04565e-06
1.638065	1.979875e-06
1.63957	2.032262e-06
1.641072	2.237852e-06
1.642572	1.940178e-06
1.644073	1.969165e-06
1.645573	2.022251e-06
1.647071	2.379878e-06
1.648566	2.356363e-06
1.650056	2.204091e-06
1.651552	2.460438e-06
1.653046	1.897104e-06
1.654537	2.209796e-06
1.656027	2.276734e-06
1.657517	2.302811e-06
1.659011	2.427492e-06
1.660498	2.077199e-06
1.661984	2.177199e-06
1.663468	2.090237e-06
1.664952	2.120039e-06
1.666439	1.97615e-06
1.667915	1.880107e-06
1.669397	2.366025e-06
1.670879	2.109795e-06
1.672357	2.262648e-06
1.673836	2.01317e-06
1.675313	2.283487e-06
1.676794	1.974404e-06
1.678267	1.90211e-06
1.679741	2.057874e-06
1.681216	2.109446e-06
1.682686	1.857989e-06
1.684155	1.965091e-06
1.685627	1.923298e-06
1.687095	1.946581e-06
1.688562	1.806999e-06
1.690028	1.903856e-06
1.691496	1.636101e-06
1.692961	1.635635e-06
1.694422	1.910841e-06
1.695885	2.144719e-06
1.697347	1.931097e-06
1.698808	1.80502e-06
1.700267	1.8219e-06
1.701728	1.812237e-06
1.703186	1.994544e-06
1.704641	1.740293e-06
1.706094	1.698732e-06
1.707551	2.109562e-06
1.709006	1.884298e-06
1.710457	1.563458e-06
1.711907	1.590583e-06
1.713355	1.74623e-06
1.714807	1.503155e-06
1.716256	1.715031e-06
1.717701	1.737382e-06
1.719147	1.845416e-06
1.720591	1.587439e-06
1.722033	1.917826e-06
1.723474	1.640525e-06
1.724916	1.699897e-06
1.72636	1.981389e-06
1.727799	1.36951e-06
1.729237	1.534354e-06
1.730676	1.744134e-06
1.732111	1.32178e-06
1.733547	1.558801e-06
1.734983	1.612818e-06
1.736416	1.582084e-06
1.737849	1.692912e-06
1.739278	1.53482e-06
1.740709	1.558335e-06
1.742137	1.479173e-06
1.743564	1.385575e-06
1.744995	1.421431e-06
1.746422	1.523877e-06
1.747846	1.164386e-06
1.749268	1.632608e-06
1.750692	1.531327e-06
1.752116	1.731794e-06
1.753534	1.675449e-06
1.754955	1.347158e-06
1.756372	1.416309e-06
1.757787	1.353445e-06
1.759206	1.453096e-06
1.760624	1.274748e-06
1.762039	1.000008e-06
1.763451	9.885989e-07
1.764864	1.100823e-06
1.766278	1.425389e-06
1.767688	1.271721e-06
1.7691	1.138775e-06
1.770511	1.293141e-06
1.771915	1.393957e-06
1.773321	1.11945e-06
1.774728	9.962823e-07
1.776131	1.209788e-06
1.777534	1.33994e-06
1.778934	1.008855e-06
1.780334	1.038425e-06
1.781736	1.027249e-06
1.783138	7.674098e-07
1.784536	9.865034e-07
1.785932	9.506475e-07
1.787329	7.448252e-07
1.788725	8.577481e-07
1.79012	8.021016e-07
1.791512	1.030043e-06
1.792905	9.96748e-07
1.7943	9.604264e-07
1.795688	7.9046e-07
1.797073	7.161871e-07
1.798462	7.869676e-07
1.79985	8.519273e-07
1.801234	7.322524e-07
1.802618	7.404014e-07
1.804005	5.236361e-07
1.805389	5.892944e-07
1.80677	4.889444e-07
1.808152	6.754417e-07
1.809532	7.62986e-07
1.810911	6.491318e-07
1.812289	8.256175e-07
1.813664	8.342322e-07
1.815039	9.08738e-07
1.816416	8.137431e-07
1.817791	7.872004e-07
1.819164	7.054769e-07
1.820532	7.636845e-07
1.821903	6.51693e-07
1.823274	6.558839e-07
1.824642	5.60889e-07
1.82601	5.466864e-07
1.827378	5.285256e-07
1.828746	6.523915e-07
1.830108	4.93601e-07
1.831472	6.116461e-07
1.832836	5.455222e-07
1.834195	4.791655e-07
1.835555	4.074536e-07
1.836913	5.904585e-07
1.838273	4.242174e-07
1.839637	7.350463e-07
1.840994	7.143244e-07
1.842348	5.967449e-07
1.843699	6.009359e-07
1.845052	5.159527e-07
1.846407	5.359761e-07
1.847757	5.33415e-07
1.849112	4.793983e-07
1.850464	5.88363e-07
1.851807	1.261942e-07
1.853151	4.698522e-07
1.854498	4.423782e-07
1.855847	5.280599e-07
1.857191	4.514586e-07
1.858533	4.50993e-07
1.859876	5.378388e-07
1.861216	4.644971e-07
1.862559	7.378403e-07
1.8639	5.043112e-07
1.865238	3.34112e-07
1.866575	3.480818e-07
1.867914	4.994217e-07
1.869248	6.754417e-07
1.870582	3.776513e-07
1.871916	6.5309e-07
1.87325	4.493631e-07
1.874583	4.649628e-07
1.875908	4.614703e-07
1.877236	3.913883e-07
1.878568	3.441237e-07
1.879896	4.004687e-08
1.881225	4.437752e-07
1.882552	2.17231e-07
1.883875	2.826564e-07
1.885197	6.176997e-07
1.886519	5.243346e-07
1.887841	2.956949e-07
1.889162	4.393514e-07
1.890483	5.948823e-07
1.891801	2.440065e-07
1.893116	3.061723e-07
1.894435	3.42261e-08
1.895753	4.065223e-07
1.897069	3.976747e-07
1.89838	2.742745e-07
1.899689	2.789311e-07
1.901001	3.315508e-07
1.902315	5.108304e-07
1.903628	2.002344e-08
1.904937	1.187436e-07
1.906243	1.909211e-07
1.907547	3.098976e-07
1.908852	4.186295e-07
1.910157	3.611203e-07
1.911463	4.123431e-07
1.912768	4.698522e-07
1.914069	2.945308e-07
1.915366	7.147901e-08
1.916665	8.498318e-08
1.917967	2.29571e-07
1.919268	6.519258e-08
1.920565	2.041925e-07
1.921858	4.104804e-07
1.923154	1.301523e-07
1.924447	5.350448e-07
1.92574	1.541339e-07
1.927034	2.658926e-07
1.928323	1.713634e-07
1.929615	7.82311e-08
1.930904	3.485475e-07
1.932194	4.956964e-07
1.93348	3.42261e-07
1.934768	2.100132e-07
1.936055	4.500616e-07
1.937336	1.238659e-07
1.938618	7.729977e-08
1.939902	2.002344e-07
1.941184	2.060551e-07
1.942465	4.93601e-07
1.943743	1.550652e-07
1.945022	2.142042e-08
1.946301	2.202578e-07
1.947576	-1.008157e-07
1.948851	2.684537e-07
1.950125	-1.653098e-08
1.951399	2.903398e-07
1.952672	2.840534e-08
1.953944	9.49949e-08
1.955214	2.472661e-07
1.956485	-1.094304e-08
1.957756	3.234018e-07
1.959025	1.948792e-07
1.960288	-6.798655e-08
1.961553	6.37956e-08
1.96282	-1.261942e-07
1.964082	-2.055895e-07
1.965348	-1.816079e-07
1.96661	-2.817251e-08
1.967869	-1.366716e-07
1.96913	-7.683411e-09
1.970388	5.192123e-08
1.971647	3.702007e-08
1.972903	5.983748e-08
1.974162	-1.352746e-07
1.97542	-3.518071e-07
1.97667	7.008202e-08
1.977926	-1.303852e-07
1.979181	-1.282897e-07
1.98043	-4.025642e-07
1.981678	-1.597218e-07
1.982927	-2.719462e-07
1.98418	-2.947636e-07
1.985426	1.089647e-07
1.986669	-2.998859e-07
1.987915	-4.889444e-09
1.989162	-4.095491e-07
1.990409	-1.164153e-09
1.991649	1.131557e-07
1.992888	-3.308523e-07
1.994133	-3.054738e-07
1.995376	8.218922e-08
1.996614	-2.225861e-07
1.997851	-4.088506e-07
1.999087	-4.437752e-07
2.00032	-1.688022e-07
2.001557	-2.242159e-07
2.002788	-2.116431e-07
2.004021	-6.235205e-07
2.005257	-5.566981e-07
2.00649	-3.452878e-07
2.00772	-7.313211e-07
2.008951	-2.023298e-07
2.01018	-3.583264e-07
2.011407	-3.636815e-07
2.012633	-3.050081e-07
2.01386	-4.321337e-07
2.015081	-5.662441e-07
2.016308	-5.345792e-07
2.01753	-1.122244e-07
2.01875	-1.250301e-07
2.019971	-6.62636e-07
