# Supplementary material for: RNA structures and dynamics with Å resolution revealed by x-ray free-electron lasers
Source: Sci Adv. 2023 Sep 27;9(39):eadj3509. doi: 10.1126/sciadv.adj3509 (PMC10530093; doi:10.1126/sciadv.adj3509)
Supplement: Supplementary file 2 — Datasets S1 to S23 [file sciadv.adj3509_datasets_s1_to_s23.zip › raw_data_for_paper/Data_FigS3_top_20Mg.txt]

1.67137251E-02  3.51277678E-02  5.34925440E-04
1.77920299E-02  3.46852474E-02  5.01531010E-04
1.88703347E-02  3.39073509E-02  4.69541790E-04
1.99486396E-02  3.46294535E-02  4.57761499E-04
2.10269444E-02  3.36416731E-02  4.19114949E-04
2.21052493E-02  3.34806847E-02  4.15592539E-04
2.31835541E-02  3.34753342E-02  3.98908976E-04
2.42618589E-02  3.31477113E-02  3.82436697E-04
2.53401638E-02  3.25980057E-02  3.73334217E-04
2.64184686E-02  3.28914752E-02  3.52818072E-04
2.74967735E-02  3.17522479E-02  3.54423846E-04
2.85750783E-02  3.20894163E-02  3.35609320E-04
2.96533832E-02  3.25170918E-02  3.35355160E-04
3.07316880E-02  3.04931395E-02  3.22858948E-04
3.18099928E-02  3.07343073E-02  3.13533404E-04
3.28882977E-02  3.15328861E-02  3.19083819E-04
3.39666025E-02  3.02624398E-02  2.95306845E-04
3.50449074E-02  3.07230334E-02  2.98494612E-04
3.61232122E-02  3.02149907E-02  2.91080277E-04
3.72015171E-02  2.91321480E-02  2.82905218E-04
3.82798219E-02  2.88353461E-02  2.81138445E-04
3.93581267E-02  2.91894499E-02  2.67686973E-04
4.04364316E-02  2.86588236E-02  2.70783293E-04
4.15147364E-02  2.86913017E-02  2.65010429E-04
4.25930413E-02  2.83123401E-02  2.59573689E-04
4.36713461E-02  2.86245965E-02  2.59060261E-04
4.47496509E-02  2.76938128E-02  2.47266549E-04
4.58279558E-02  2.72882825E-02  2.51548077E-04
4.69062606E-02  2.65531490E-02  2.39922956E-04
4.79845655E-02  2.70928723E-02  2.38898841E-04
4.90628703E-02  2.64060127E-02  2.35256894E-04
5.01411752E-02  2.58519290E-02  2.28086274E-04
5.12194800E-02  2.58908359E-02  2.31588314E-04
5.22977848E-02  2.52914791E-02  2.20852855E-04
5.33760897E-02  2.50398004E-02  2.20678645E-04
5.44543945E-02  2.45479327E-02  2.16661562E-04
5.55326994E-02  2.39239104E-02  2.13053142E-04
5.66110042E-02  2.37305253E-02  2.11985577E-04
5.76893091E-02  2.35991852E-02  2.03078516E-04
5.87676139E-02  2.32444001E-02  2.03907649E-04
5.98459187E-02  2.27757687E-02  2.01353341E-04
6.09242236E-02  2.26767327E-02  1.99449289E-04
6.20025284E-02  2.21594710E-02  1.93434763E-04
6.30808333E-02  2.17975673E-02  1.90115747E-04
6.41591381E-02  2.12269747E-02  1.91387594E-04
6.52374429E-02  2.13485067E-02  1.84648592E-04
6.63157478E-02  2.10300077E-02  1.84644031E-04
6.73940526E-02  2.06735585E-02  1.81264233E-04
6.84723575E-02  2.00366023E-02  1.78087927E-04
6.95506623E-02  1.98638149E-02  1.77301162E-04
7.06289672E-02  1.96753057E-02  1.71460971E-04
7.17072720E-02  1.94440372E-02  1.72189294E-04
7.27855768E-02  1.92533197E-02  1.69011941E-04
7.38638817E-02  1.87691889E-02  1.68839723E-04
7.49421865E-02  1.84785195E-02  1.65296482E-04
7.60204914E-02  1.83607559E-02  1.61119118E-04
7.70987962E-02  1.78370412E-02  1.62797700E-04
7.81771011E-02  1.77852499E-02  1.57872340E-04
7.92554059E-02  1.71665852E-02  1.57353563E-04
8.03337107E-02  1.69907940E-02  1.53062684E-04
8.14120156E-02  1.70494107E-02  1.52134820E-04
8.24903204E-02  1.64257104E-02  1.52863013E-04
8.35686253E-02  1.60656651E-02  1.46300065E-04
8.46469301E-02  1.57733262E-02  1.47284770E-04
8.57252349E-02  1.55789737E-02  1.43666942E-04
8.68035398E-02  1.55091376E-02  1.44394613E-04
8.78818446E-02  1.50884187E-02  1.42080767E-04
8.89601495E-02  1.48128590E-02  1.37754438E-04
9.00384543E-02  1.46723876E-02  1.39071514E-04
9.11167592E-02  1.42354230E-02  1.35825944E-04
9.21950640E-02  1.38400187E-02  1.34756864E-04
9.32733688E-02  1.38184327E-02  1.35650154E-04
9.43516737E-02  1.35573446E-02  1.33909438E-04
9.54299785E-02  1.33062280E-02  1.36495024E-04
9.65082834E-02  1.29556708E-02  1.33713135E-04
9.75865882E-02  1.30587384E-02  1.33924065E-04
9.86648931E-02  1.24764523E-02  1.32070521E-04
9.97431979E-02  1.26186522E-02  1.32110855E-04
1.00821503E-01  1.20442805E-02  1.32305553E-04
1.01899808E-01  1.18014619E-02  1.28635341E-04
1.02978112E-01  1.17773869E-02  1.30270451E-04
1.04056417E-01  1.14777029E-02  1.27236174E-04
1.05134722E-01  1.13376842E-02  1.29489900E-04
1.06213027E-01  1.09200339E-02  1.26614730E-04
1.07291332E-01  1.07857751E-02  1.24046697E-04
1.08369637E-01  1.07150697E-02  1.26298692E-04
1.09447941E-01  1.04645752E-02  1.22810875E-04
1.10526246E-01  1.03264891E-02  1.24259211E-04
1.11604551E-01  1.00849060E-02  1.18521696E-04
1.12682856E-01  9.81999233E-03  1.15572893E-04
1.13761161E-01  9.37288895E-03  1.14796164E-04
1.14839466E-01  9.54365383E-03  1.12490239E-04
1.15917771E-01  9.39473911E-03  1.12159695E-04
1.16996075E-01  9.23866607E-03  1.08681639E-04
1.18074380E-01  9.14515377E-03  1.11568407E-04
1.19152685E-01  8.63790418E-03  1.11325168E-04
1.20230990E-01  8.65804779E-03  1.08584133E-04
1.21309295E-01  8.54641876E-03  1.10796309E-04
1.22387600E-01  8.19535475E-03  1.07759333E-04
1.23465904E-01  8.03721599E-03  1.08660901E-04
1.24544209E-01  7.82147693E-03  1.06970748E-04
1.25622514E-01  7.71684766E-03  1.05403714E-04
1.26700819E-01  7.57089195E-03  1.06564642E-04
1.27779124E-01  7.51725412E-03  1.05111498E-04
1.28857429E-01  7.43742181E-03  1.05603003E-04
1.29935733E-01  6.97341817E-03  1.02409773E-04
1.31014038E-01  7.03179768E-03  1.02466751E-04
1.32092343E-01  6.98571383E-03  1.02491020E-04
1.33170648E-01  6.85367103E-03  1.01804301E-04
1.34248953E-01  6.46987554E-03  1.01308679E-04
1.35327258E-01  6.44497821E-03  9.84912249E-05
1.36405563E-01  6.43169276E-03  9.86497182E-05
1.37483867E-01  6.16747313E-03  9.53343128E-05
1.38562172E-01  5.98494870E-03  9.40527141E-05
1.39640477E-01  5.87970157E-03  9.25755347E-05
1.40718782E-01  5.87808701E-03  9.12257244E-05
1.41797087E-01  5.68247215E-03  9.12030966E-05
1.42875392E-01  5.54463644E-03  8.87638276E-05
1.43953696E-01  5.54009412E-03  8.85008145E-05
1.45032001E-01  5.44632032E-03  8.75507127E-05
1.46110306E-01  5.28823873E-03  8.70805245E-05
1.47188611E-01  5.22380739E-03  8.61908024E-05
1.48266916E-01  5.07889025E-03  8.38943859E-05
1.49345221E-01  4.81883086E-03  8.41236043E-05
1.50423525E-01  4.78768371E-03  8.26945994E-05
1.51501830E-01  4.76895237E-03  8.32696479E-05
1.52580135E-01  4.61931285E-03  8.16387101E-05
1.53658440E-01  4.57660709E-03  8.01490239E-05
1.54736745E-01  4.57553773E-03  8.09525143E-05
1.55815050E-01  4.50243957E-03  7.84404548E-05
1.56893355E-01  4.32461093E-03  7.93130742E-05
1.57971659E-01  4.16093605E-03  7.74545596E-05
1.59049964E-01  4.17132195E-03  7.72212660E-05
1.60128269E-01  4.03342386E-03  7.67586784E-05
1.61206574E-01  3.96700833E-03  7.50287060E-05
1.62284879E-01  3.99786443E-03  7.49027667E-05
1.63363184E-01  3.83868945E-03  7.50228300E-05
1.64441488E-01  3.68575868E-03  7.38989561E-05
1.65519793E-01  3.59106508E-03  7.39609271E-05
1.66598098E-01  3.52007418E-03  7.17237840E-05
1.67676403E-01  3.38736372E-03  7.24771392E-05
1.68754708E-01  3.45663694E-03  7.17074676E-05
1.69833013E-01  3.32241565E-03  7.07908734E-05
1.70911317E-01  3.20637135E-03  7.04999938E-05
1.71989622E-01  3.22002539E-03  6.95953487E-05
1.73067927E-01  3.12915372E-03  6.98769141E-05
1.74146232E-01  3.08817104E-03  6.86884791E-05
1.75224537E-01  3.07816518E-03  6.81053671E-05
1.76302842E-01  2.87886939E-03  6.83348298E-05
1.77381147E-01  2.88915809E-03  6.75124925E-05
1.78459451E-01  2.87156325E-03  6.71823688E-05
1.79537756E-01  2.72146458E-03  6.61081180E-05
1.80616061E-01  2.63393001E-03  6.64546550E-05
1.81694366E-01  2.71552976E-03  6.57389762E-05
1.82772671E-01  2.47907387E-03  6.52143159E-05
1.83850976E-01  2.50634363E-03  6.52061249E-05
1.84929280E-01  2.55781286E-03  6.35871198E-05
1.86007585E-01  2.44718571E-03  6.43595979E-05
1.87085890E-01  2.35048883E-03  6.36065950E-05
1.88164195E-01  2.31723474E-03  6.33791769E-05
1.89242500E-01  2.29627577E-03  6.28038976E-05
1.90320805E-01  2.21305384E-03  6.25323223E-05
1.91399109E-01  2.18416304E-03  6.23563434E-05
1.92477414E-01  2.13285527E-03  6.14484075E-05
1.93555719E-01  2.13026121E-03  6.19027357E-05
1.94634024E-01  2.07763102E-03  6.09525996E-05
1.95712329E-01  1.97992918E-03  6.11877939E-05
1.96790634E-01  1.97308108E-03  6.02176380E-05
1.97868939E-01  1.80900020E-03  5.92539774E-05
1.98947243E-01  1.89841329E-03  6.03667264E-05
2.00025548E-01  1.93517849E-03  5.91896651E-05
2.01103853E-01  1.81377188E-03  5.93428688E-05
2.02182158E-01  1.77759167E-03  5.80904393E-05
2.03260463E-01  1.75058720E-03  5.81718455E-05
2.04338768E-01  1.71272358E-03  5.86993319E-05
2.05417072E-01  1.65605094E-03  5.73772968E-05
2.06495377E-01  1.64216378E-03  5.75456686E-05
2.07573682E-01  1.58620869E-03  5.66834551E-05
2.08651987E-01  1.46998781E-03  5.74292306E-05
2.09730292E-01  1.47835803E-03  5.61944761E-05
2.10808597E-01  1.43524442E-03  5.60182535E-05
2.11886901E-01  1.43763837E-03  5.64388970E-05
2.12965206E-01  1.31728116E-03  5.52938939E-05
2.14043511E-01  1.36330540E-03  5.58986798E-05
2.15121816E-01  1.34813125E-03  5.49029961E-05
2.16200121E-01  1.22749868E-03  5.44837541E-05
2.17278426E-01  1.28676963E-03  5.51011265E-05
2.18356731E-01  1.25683865E-03  5.39050446E-05
2.19435035E-01  1.30265732E-03  5.44079883E-05
2.20513340E-01  1.19819739E-03  5.33528360E-05
2.21591645E-01  1.18393026E-03  5.37484183E-05
2.22669950E-01  1.20803894E-03  5.31388707E-05
2.23748255E-01  1.11603816E-03  5.27781185E-05
2.24826560E-01  1.21000023E-03  5.32813729E-05
2.25904864E-01  1.13569744E-03  5.23543138E-05
2.26983169E-01  1.00948996E-03  5.27939649E-05
2.28061474E-01  1.09613556E-03  5.20436477E-05
2.29139779E-01  9.75861094E-04  5.17553095E-05
2.30218084E-01  9.83851955E-04  5.20588711E-05
2.31296389E-01  9.21103230E-04  5.12756704E-05
2.32374693E-01  9.85714363E-04  5.13866124E-05
2.33452998E-01  8.56490046E-04  5.04887622E-05
2.34531303E-01  8.80986524E-04  5.07985606E-05
2.35609608E-01  9.33086580E-04  5.06965949E-05
2.36687913E-01  9.41525557E-04  5.00831023E-05
2.37766218E-01  9.26664746E-04  5.04222033E-05
2.38844523E-01  8.48679715E-04  4.96626652E-05
2.39922827E-01  8.48946378E-04  4.97657833E-05
2.41001132E-01  7.97731373E-04  4.92719950E-05
2.42079437E-01  7.24208886E-04  4.91644612E-05
2.43157742E-01  7.31234781E-04  4.94293618E-05
2.44236047E-01  7.38125199E-04  4.92605330E-05
2.45314352E-01  7.12566867E-04  4.91530011E-05
2.46392656E-01  7.51227514E-04  4.81433357E-05
2.47470961E-01  6.64395407E-04  4.83358062E-05
2.48549266E-01  7.16141895E-04  4.82676738E-05
2.49627571E-01  6.62944478E-04  4.87263880E-05
2.50705876E-01  6.12085412E-04  4.91845052E-05
2.51784181E-01  6.04080026E-04  4.90310271E-05
2.52862485E-01  6.66157778E-04  4.96116453E-05
2.53940790E-01  6.54349090E-04  4.86023971E-05
2.55019095E-01  6.42374379E-04  4.93179530E-05
2.56097400E-01  6.28297539E-04  4.88634337E-05
2.57175705E-01  5.62954965E-04  4.93507729E-05
2.58254010E-01  6.58605193E-04  4.95945076E-05
2.59332315E-01  6.47213524E-04  4.85112943E-05
2.60410619E-01  5.58199729E-04  4.91036131E-05
2.61488924E-01  5.20501582E-04  4.93501602E-05
2.62567229E-01  5.54628842E-04  4.93928585E-05
2.63645534E-01  5.42822543E-04  4.94856559E-05
2.64723839E-01  4.35557397E-04  4.88432682E-05
2.65802144E-01  5.44117212E-04  4.94438960E-05
2.66880448E-01  4.45589048E-04  4.87241109E-05
2.67958753E-01  5.16359604E-04  4.88258786E-05
2.69037058E-01  5.56579118E-04  4.82489624E-05
2.70115363E-01  5.19135293E-04  4.84259725E-05
2.71193668E-01  5.37910781E-04  4.86884624E-05
2.72271973E-01  4.94971739E-04  4.81357867E-05
2.73350277E-01  4.86326636E-04  4.85482890E-05
2.74428582E-01  4.27911619E-04  4.76409872E-05
2.75506887E-01  4.00366601E-04  4.81796107E-05
2.76585192E-01  4.14416496E-04  4.86833404E-05
2.77663497E-01  3.53868426E-04  4.86121587E-05
2.78741802E-01  4.67928726E-04  4.95280552E-05
2.79820107E-01  4.05888788E-04  4.91515362E-05
2.80898411E-01  2.59252993E-04  5.01083982E-05
2.81976716E-01  3.92978971E-04  4.89159873E-05
2.83055021E-01  3.29458769E-04  4.94387285E-05
2.84133326E-01  4.66422901E-04  4.95828719E-05
2.85211631E-01  4.00188168E-04  4.97762422E-05
2.86289936E-01  4.46014277E-04  5.06222296E-05
2.87368240E-01  3.87831335E-04  4.95434527E-05
2.88446545E-01  3.62877110E-04  5.06177767E-05
2.89524850E-01  3.80216868E-04  5.01130390E-05
2.90603155E-01  2.98390577E-04  5.04295954E-05
2.91681460E-01  3.76761926E-04  5.10276566E-05
2.92759765E-01  3.15100849E-04  4.99442831E-05
2.93838069E-01  2.81563540E-04  5.04814995E-05
2.94916374E-01  3.14490079E-04  5.00523786E-05
2.95994679E-01  3.45257247E-04  5.07027013E-05
2.97072984E-01  3.12320486E-04  5.03411672E-05
2.98151289E-01  2.53461183E-04  5.03971320E-05
2.99229594E-01  4.75905960E-04  5.09230460E-05
3.00307899E-01  2.68502482E-04  4.99632148E-05
3.01386203E-01  3.84292875E-04  5.09388420E-05
3.02464508E-01  3.66164402E-04  4.99425266E-05
3.03542813E-01  3.61114850E-04  5.06073569E-05
3.04621118E-01  3.04477029E-04  5.08167523E-05
3.05699423E-01  3.57607971E-04  5.03858436E-05
3.06777728E-01  3.04878785E-04  5.06563649E-05
3.07856032E-01  2.40972041E-04  4.95831231E-05
3.08934337E-01  3.26071636E-04  5.09269406E-05
3.10012642E-01  2.03617514E-04  5.00474822E-05
3.11090947E-01  2.94781447E-04  5.07171213E-05
3.12169252E-01  3.27597130E-04  5.05768323E-05
3.13247557E-01  2.99416094E-04  5.09070585E-05
3.14325861E-01  3.19073996E-04  5.15353646E-05
3.15404166E-01  2.84374458E-04  5.01516520E-05
3.16482471E-01  3.42052239E-04  5.11292210E-05
3.17560776E-01  3.14916976E-04  5.05967717E-05
3.18639081E-01  3.50344671E-04  5.10217339E-05
3.19717386E-01  2.99282959E-04  5.08797402E-05
3.20795691E-01  2.81925176E-04  5.10980541E-05
3.21873995E-01  3.40786808E-04  5.29364033E-05
3.22952300E-01  3.84491071E-04  5.21162872E-05
3.24030605E-01  2.76203762E-04  5.35733828E-05
3.25108910E-01  3.30111954E-04  5.33073892E-05
3.26187215E-01  3.04173912E-04  5.38755931E-05
3.27265520E-01  3.09603936E-04  5.46247853E-05
3.28343824E-01  2.69134586E-04  5.41926574E-05
3.29422129E-01  1.99119590E-04  5.55807623E-05
3.30500434E-01  2.77128118E-04  5.46849568E-05
3.31578739E-01  3.13172214E-04  5.50096526E-05
3.32657044E-01  2.66740215E-04  5.56984775E-05
3.33735349E-01  3.79838764E-04  5.54322742E-05
3.34813653E-01  2.29997281E-04  5.72609795E-05
3.35891958E-01  2.66467578E-04  5.52052078E-05
3.36970263E-01  2.83589353E-04  5.72576832E-05
3.38048568E-01  2.92953525E-04  5.66068734E-05
3.39126873E-01  2.98975671E-04  5.72924477E-05
3.40205178E-01  2.28317242E-04  5.66285594E-05
3.41283483E-01  2.80967324E-04  5.70520830E-05
3.42361787E-01  1.41082660E-04  5.82097235E-05
3.43440092E-01  2.20177020E-04  5.74850621E-05
3.44518397E-01  2.46800842E-04  5.88766619E-05
3.45596702E-01  3.23384102E-04  5.92515193E-05
3.46675007E-01  2.85713945E-04  6.10662824E-05
3.47753312E-01  3.02504104E-04  6.22179684E-05
3.48831616E-01  3.44270725E-04  6.26546338E-05
3.49909921E-01  2.66968944E-04  6.45429473E-05
3.50988226E-01  2.06423774E-04  6.32810401E-05
3.52066531E-01  2.95881353E-04  6.66013484E-05
3.53144836E-01  2.29092572E-04  6.49163583E-05
3.54223141E-01  3.39253579E-04  6.75626703E-05
3.55301445E-01  3.47265907E-04  6.79927849E-05
3.56379750E-01  3.02246333E-04  6.82893555E-05
3.57458055E-01  3.63715451E-04  6.89933693E-05
3.58536360E-01  2.97746262E-04  6.90929314E-05
3.59614665E-01  3.15177679E-04  7.17594446E-05
3.60692970E-01  2.26103572E-04  7.15247015E-05
3.61771275E-01  3.57602746E-04  7.21190322E-05
3.62849579E-01  2.36436430E-04  7.32058768E-05
3.63927884E-01  3.69641840E-04  7.41960790E-05
3.65006189E-01  2.27065945E-04  7.61601115E-05
3.66084494E-01  2.42904827E-04  7.47582413E-05
3.67162799E-01  4.41629210E-04  7.78071063E-05
3.68241104E-01  2.32907943E-04  7.73876936E-05
3.69319408E-01  2.58694432E-04  7.90801129E-05
3.70397713E-01  1.49240409E-04  7.91220103E-05
3.71476018E-01  2.00396604E-04  7.94050453E-05
3.72554323E-01  2.33901341E-04  8.31417090E-05
3.73632628E-01  3.17678691E-04  8.05657292E-05
3.74710933E-01  2.44519806E-04  8.39721993E-05
3.75789237E-01  1.52581912E-04  8.37289302E-05
3.76867542E-01  1.17429360E-04  8.68727157E-05
3.77945847E-01  2.35797264E-04  8.74917973E-05
3.79024152E-01  3.99681119E-04  8.66932402E-05
3.80102457E-01  4.13074950E-04  9.09804831E-05
3.81180762E-01  1.03519396E-04  8.99810410E-05
3.82259067E-01  3.40814005E-04  9.26756765E-05
3.83337371E-01  3.45127366E-04  9.29123933E-05
3.84415676E-01  3.33585132E-04  9.43887277E-05
3.85493981E-01  3.96992579E-04  9.67700703E-05
3.86572286E-01  3.57718832E-04  9.71248688E-05
3.87650591E-01  8.89886154E-05  9.97704681E-05
3.88728896E-01  2.45425356E-04  1.00300651E-04
3.89807200E-01  1.96762645E-04  1.02834969E-04
3.90885505E-01  4.53147960E-04  1.03508370E-04
3.91963810E-01  2.94155834E-04  1.07751649E-04
3.93042115E-01  2.90747693E-04  1.06219602E-04
3.94120420E-01  1.25495388E-04  1.10996037E-04
3.95198725E-01  3.07369881E-04  1.15438912E-04
3.96277029E-01  2.46670727E-04  1.14617271E-04
3.97355334E-01  1.22008256E-04  1.16396746E-04
3.98433639E-01  2.67860286E-04  1.19029227E-04
3.99511944E-01  1.70270423E-05  1.19702167E-04
4.00590249E-01  4.49872971E-04  1.26948437E-04
4.01668554E-01  1.69118355E-04  1.26601492E-04
4.02746859E-01  1.42414071E-04  1.33078222E-04
4.03825163E-01  1.80224381E-04  1.38731768E-04
4.04903468E-01  2.51075864E-04  1.38395094E-04
4.05981773E-01  1.49139599E-04  1.44654337E-04
4.07060078E-01  3.66096866E-04  1.52526275E-04
4.08138383E-01  3.63600469E-04  1.50761697E-04
4.09216688E-01  1.25810623E-04  1.57190093E-04
4.10294992E-01  3.74843597E-04  1.56824823E-04
4.11373297E-01  3.72937133E-04  1.63217928E-04
4.12451602E-01  1.99397881E-04  1.71725728E-04
4.13529907E-01  3.43304262E-04  1.76985157E-04
4.14608212E-01  1.52336598E-04  1.85485644E-04
4.15686517E-01  2.96119309E-04  1.94728999E-04
4.16764821E-01  8.33577374E-05  1.92402667E-04
4.17843126E-01  2.86763816E-04  2.08185625E-04
4.18921431E-01  2.29868776E-04  2.17624071E-04
4.19999736E-01  3.62767575E-04  2.24094799E-04
4.21078041E-01  1.22957607E-04  2.51694288E-04
4.22156346E-01  4.06899216E-04  2.65295092E-04
4.23234651E-01  4.97498880E-04  2.89598401E-04
4.24312955E-01  2.55489875E-04  3.03620034E-04
4.25391260E-01  5.56412622E-05  3.08690892E-04
4.26469565E-01  5.52476586E-04  3.22334169E-04
4.27547870E-01  -6.33921581E-05  3.32309892E-04
4.28626175E-01  2.52126092E-04  3.38963363E-04
4.29704480E-01  5.85661546E-04  3.65790365E-04
4.30782784E-01  5.94684153E-04  3.95531008E-04
4.31861089E-01  4.09577293E-04  4.30722847E-04
4.32939394E-01  9.64879759E-05  4.16627467E-04
4.34017699E-01  2.76010391E-04  4.55362969E-04
4.35096004E-01  1.01719719E-04  5.60652877E-04
4.36174309E-01  1.59069533E-04  5.64754203E-04
4.37252613E-01  3.77840250E-04  6.95949714E-04
4.38330918E-01  1.04057093E-03  8.44276861E-04
4.39409223E-01  1.59182242E-04  1.10959369E-03
