# Supplementary material for: RNA structures and dynamics with Å resolution revealed by x-ray free-electron lasers
Source: Sci Adv. 2023 Sep 27;9(39):eadj3509. doi: 10.1126/sciadv.adj3509 (PMC10530093; doi:10.1126/sciadv.adj3509)
Supplement: Supplementary file 2 — Datasets S1 to S23 [file sciadv.adj3509_datasets_s1_to_s23.zip › raw_data_for_paper/SI_time_resolved_data_t6ms.txt]

0.3058178	7.153198e-06
0.3079238	6.875256e-06
0.3100375	6.978749e-06
0.3121659	6.61338e-06
0.3142845	6.554008e-06
0.316398	6.467453e-06
0.3185017	6.406102e-06
0.320612	6.456103e-06
0.3227406	6.394635e-06
0.3248525	6.211922e-06
0.3269826	6.102666e-06
0.3291081	5.938171e-06
0.3311997	6.067567e-06
0.3333059	5.977636e-06
0.3354282	5.93724e-06
0.337549	5.775015e-06
0.3396652	5.684793e-06
0.3417653	5.884212e-06
0.3438672	5.496666e-06
0.3459705	5.899754e-06
0.3480887	5.85278e-06
0.3502122	5.614827e-06
0.3523229	5.661219e-06
0.3544385	5.626294e-06
0.3565459	5.648122e-06
0.3586447	5.510054e-06
0.3607545	5.46599e-06
0.3628722	5.448877e-06
0.364985	5.52187e-06
0.3670787	5.531881e-06
0.3691714	5.532987e-06
0.3712868	5.169481e-06
0.3733963	5.339098e-06
0.3755047	5.507783e-06
0.3776172	5.621754e-06
0.3797149	5.410227e-06
0.381821	5.534675e-06
0.3839228	5.268434e-06
0.3860299	5.201786e-06
0.3881373	5.556154e-06
0.3902423	5.395734e-06
0.3923503	5.208771e-06
0.3944438	5.230599e-06
0.3965375	5.258946e-06
0.3986397	5.294685e-06
0.4007404	5.121692e-06
0.4028468	5.059293e-06
0.4049428	5.239621e-06
0.4070475	5.258364e-06
0.4091543	5.050853e-06
0.4112414	5.022332e-06
0.4133411	5.029782e-06
0.4154469	5.064008e-06
0.4175409	5.04253e-06
0.4196282	4.911853e-06
0.4217233	4.811445e-06
0.4238231	4.953006e-06
0.4259192	4.794798e-06
0.4280153	4.94445e-06
0.4301031	4.745671e-06
0.4321932	4.672038e-06
0.4342936	4.799862e-06
0.4363845	4.636007e-06
0.4384791	4.72297e-06
0.4405743	4.631875e-06
0.442664	4.575762e-06
0.4447581	4.374597e-06
0.4468474	4.477799e-06
0.4489441	4.438218e-06
0.4510357	4.314585e-06
0.453112	4.350499e-06
0.4551938	4.403468e-06
0.4572907	4.069938e-06
0.4593867	4.089787e-06
0.461468	4.204921e-06
0.463551	3.992871e-06
0.4656345	3.883441e-06
0.4677095	3.852532e-06
0.4698003	3.864989e-06
0.47189	3.873487e-06
0.4739766	3.732042e-06
0.4760615	3.642985e-06
0.4781408	3.819645e-06
0.4802224	3.525056e-06
0.4823051	3.670808e-06
0.4843923	3.70323e-06
0.4864767	3.455381e-06
0.4885487	3.522786e-06
0.4906176	3.539433e-06
0.4927063	3.420166e-06
0.4947922	3.291585e-06
0.4968686	3.276742e-06
0.4989446	3.185763e-06
0.5010226	2.862944e-06
0.5031038	2.963992e-06
0.5051767	3.013876e-06
0.5072462	2.984074e-06
0.5093263	2.852117e-06
0.5114055	2.857647e-06
0.513481	2.869696e-06
0.5155413	2.701767e-06
0.5176058	2.782908e-06
0.5196866	2.637797e-06
0.5217631	2.551125e-06
0.5238378	2.450484e-06
0.5259042	2.455432e-06
0.5279712	2.352928e-06
0.5300457	2.458924e-06
0.5321142	2.466142e-06
0.5341853	2.466666e-06
0.5362614	2.318935e-06
0.5383239	2.226385e-06
0.5403837	2.175395e-06
0.5424484	2.179935e-06
0.5445187	2.039713e-06
0.5465862	2.165849e-06
0.5486486	2.123532e-06
0.5507067	1.940585e-06
0.5527606	2.018875e-06
0.5548273	2.027431e-06
0.5568951	1.699955e-06
0.5589595	2.028071e-06
0.5610263	1.802051e-06
0.563086	1.706299e-06
0.5651435	1.723296e-06
0.5672013	1.862936e-06
0.5692531	1.714274e-06
0.5713116	1.815381e-06
0.5733682	1.709675e-06
0.575417	1.553155e-06
0.5774735	1.402979e-06
0.5795349	1.60269e-06
0.5815961	1.520268e-06
0.5836572	1.349661e-06
0.585706	1.236156e-06
0.5877551	1.24384e-06
0.5898076	1.340872e-06
0.5918626	1.230568e-06
0.5939187	1.36072e-06
0.5959641	1.27661e-06
0.5980127	1.349137e-06
0.6000585	1.300708e-06
0.6021023	1.156004e-06
0.6041553	1.212466e-06
0.6062049	1.309265e-06
0.6082525	1.02981e-06
0.6102935	1.184933e-06
0.6123388	1.098204e-06
0.6143895	1.001055e-06
0.6164345	1.193024e-06
0.6184754	1.27143e-06
0.6205153	1.186389e-06
0.6225545	1.114386e-06
0.6245991	1.005828e-06
0.6266441	1.17108e-06
0.6286914	1.033011e-06
0.6307269	9.785872e-07
0.6327689	9.555952e-07
0.6348079	1.08825e-06
0.6368396	9.681098e-07
0.6388811	8.998904e-07
0.6409082	1.002685e-06
0.6429532	9.305659e-07
0.6449908	9.463402e-07
0.6470168	9.016367e-07
0.6490532	9.772484e-07
0.6510804	1.054141e-06
0.6531085	8.581555e-07
0.6551393	9.731157e-07
0.6571701	9.641517e-07
0.6592066	9.77423e-07
0.6612381	8.471543e-07
0.6632709	8.251518e-07
0.6652979	9.182259e-07
0.6673206	9.732321e-07
0.6693498	8.429633e-07
0.6713704	9.291689e-07
0.6733949	9.22475e-07
0.6754268	8.089119e-07
0.6774536	8.119387e-07
0.679473	9.845244e-07
0.6814905	8.47911e-07
0.6835129	1.008506e-06
0.6855355	9.202049e-07
0.6875552	9.841169e-07
0.6895795	1.021894e-06
0.691599	8.435454e-07
0.6936082	1.116481e-06
0.6956236	9.588548e-07
0.6976385	1.083885e-06
0.6996586	1.029228e-06
0.7016747	8.783536e-07
0.7036921	8.401112e-07
0.7057089	9.991927e-07
0.7077118	8.913921e-07
0.709736	9.159558e-07
0.7117603	1.029577e-06
0.7137659	1.143315e-06
0.7157741	1.1347e-06
0.7177809	8.90228e-07
0.719786	8.841744e-07
0.7217907	8.004718e-07
0.7237936	9.597861e-07
0.7258126	8.08388e-07
0.7278169	9.569922e-07
0.7298204	8.196221e-07
0.7318279	9.352807e-07
0.7338315	9.817886e-07
0.7358401	8.272473e-07
0.7378432	9.216019e-07
0.73985	9.295763e-07
0.7418377	9.115902e-07
0.7438366	9.63395e-07
0.7458407	8.426141e-07
0.7478393	9.889482e-07
0.7498403	8.780626e-07
0.7518363	8.356874e-07
0.7538347	1.065549e-06
0.7558291	8.227653e-07
0.7578273	8.938368e-07
0.7598222	8.467468e-07
0.7618187	9.11823e-07
0.7638117	8.728821e-07
0.7657967	7.603085e-07
0.767787	8.670031e-07
0.769776	8.516363e-07
0.7717699	8.890638e-07
0.7737627	8.593779e-07
0.7757393	1.032604e-06
0.7777289	6.903429e-07
0.7797232	7.459312e-07
0.7817078	7.036142e-07
0.7836949	7.324852e-07
0.7856762	8.285861e-07
0.7876571	9.402866e-07
0.7896342	8.729403e-07
0.7916181	8.445932e-07
0.7936016	7.594354e-07
0.7955782	7.941853e-07
0.7975544	8.61939e-07
0.7995254	7.85396e-07
0.8015041	7.522176e-07
0.8034884	9.007636e-07
0.8054691	8.314964e-07
0.8074506	6.09085e-07
0.8094242	8.481438e-07
0.8113964	7.181079e-07
0.8133685	9.337673e-07
0.8153368	8.030911e-07
0.8173122	6.438349e-07
0.8192824	5.768961e-07
0.8212515	7.782946e-07
0.8232135	7.352792e-07
0.8251814	8.308562e-07
0.8271567	6.665941e-07
0.8291233	7.264316e-07
0.8310845	7.493654e-07
0.833045	6.848131e-07
0.8350082	7.1252e-07
0.8369738	7.969211e-07
0.8389353	7.247436e-07
0.8408988	7.411581e-07
0.8428616	8.094939e-07
0.8448209	6.778282e-07
0.8467801	7.600756e-07
0.8487361	8.08388e-07
0.850695	7.794006e-07
0.8526568	7.331837e-07
0.8546155	7.232884e-07
0.8565652	7.076887e-07
0.8585166	7.059425e-07
0.8604739	6.085611e-07
0.8624191	6.694463e-07
0.8643678	6.646151e-07
0.8663273	6.816699e-07
0.8682782	6.764312e-07
0.8702291	6.770133e-07
0.8721744	6.954651e-07
0.8741164	7.619383e-07
0.8760662	7.642084e-07
0.8780107	7.061171e-07
0.8799558	7.855124e-07
0.8819008	6.834744e-07
0.8838379	8.247443e-07
0.8857831	7.168273e-07
0.8877296	8.773059e-07
0.8896686	8.083298e-07
0.8916049	6.710179e-07
0.893542	8.106581e-07
0.895483	8.214847e-07
0.8974144	8.343486e-07
0.8993546	9.744545e-07
0.9012991	8.543138e-07
0.9032275	8.046045e-07
0.90516	9.165378e-07
0.907092	8.631614e-07
0.9090222	7.456401e-07
0.9109572	9.080395e-07
0.9128821	9.835348e-07
0.9148098	1.042732e-06
0.9167438	8.983188e-07
0.9186718	8.567586e-07
0.9205992	9.274809e-07
0.9225218	7.817289e-07
0.9244469	9.611249e-07
0.9263723	9.229989e-07
0.9282964	8.792267e-07
0.9302211	9.144424e-07
0.932142	8.686329e-07
0.9340622	9.836513e-07
0.9359784	9.639771e-07
0.9378925	8.844072e-07
0.9398143	9.508803e-07
0.9417318	9.818468e-07
0.9436477	1.053093e-06
0.945563	1.028005e-06
0.9474755	1.053209e-06
0.9493924	1.03761e-06
0.951308	8.448842e-07
0.9532198	1.073466e-06
0.9551264	1.132372e-06
0.9570326	9.702635e-07
0.9589422	1.074106e-06
0.9608532	9.898795e-07
0.9627591	1.022767e-06
0.9646661	1.011707e-06
0.966577	1.047214e-06
0.9684773	9.549549e-07
0.9703789	8.38947e-07
0.972281	9.794021e-07
0.9741803	1.096283e-06
0.9760847	1.084409e-06
0.9779883	9.673531e-07
0.979886	9.872019e-07
0.9817798	1.032255e-06
0.9836776	9.963405e-07
0.9855772	1.066248e-06
0.9874668	1.045642e-06
0.9893585	1.147797e-06
0.9912512	1.068343e-06
0.9931454	1.211942e-06
0.995039	1.101755e-06
0.9969281	1.103093e-06
0.9988208	9.792275e-07
1.000712	9.860378e-07
1.002595	1.204317e-06
1.004481	1.103443e-06
1.006371	9.591458e-07
1.008257	1.160253e-06
1.010141	1.325097e-06
1.012024	1.17789e-06
1.013905	1.140521e-06
1.015786	1.156994e-06
1.017671	9.521609e-07
1.01955	1.117587e-06
1.021424	1.165841e-06
1.023303	1.097447e-06
1.025179	1.309672e-06
1.027055	1.225388e-06
1.028929	1.258333e-06
1.030807	1.226028e-06
1.032685	1.218112e-06
1.034549	1.225271e-06
1.036418	1.198612e-06
1.038292	1.176435e-06
1.040162	1.215085e-06
1.04203	1.344539e-06
1.043897	1.384062e-06
1.045763	1.254084e-06
1.047624	1.225155e-06
1.049489	1.324865e-06
1.051356	1.249718e-06
1.053221	1.230219e-06
1.055086	1.213397e-06
1.056945	1.233828e-06
1.058804	1.326902e-06
1.060665	1.28377e-06
1.062523	1.415494e-06
1.06438	1.304026e-06
1.066231	1.22207e-06
1.068082	1.239008e-06
1.06994	1.136446e-06
1.07179	1.12562e-06
1.073641	1.236273e-06
1.075494	1.296343e-06
1.077345	1.297914e-06
1.079195	1.483539e-06
1.081041	1.443783e-06
1.082892	1.432199e-06
1.084743	1.270964e-06
1.086593	1.158682e-06
1.088436	1.352571e-06
1.090268	1.171953e-06
1.092109	1.227425e-06
1.093957	1.19739e-06
1.095799	1.340057e-06
1.097639	1.454842e-06
1.099472	1.316017e-06
1.101312	1.369859e-06
1.103154	1.34937e-06
1.104988	1.30129e-06
1.106822	1.289183e-06
1.108652	1.284818e-06
1.110486	1.457054e-06
1.112318	1.422479e-06
1.114147	1.233188e-06
1.115981	1.329696e-06
1.117808	1.313398e-06
1.119632	1.271372e-06
1.121458	1.327076e-06
1.123282	1.238252e-06
1.125116	1.386565e-06
1.126937	1.329172e-06
1.12876	1.413398e-06
1.130585	1.365785e-06
1.132405	1.351757e-06
1.134226	1.370558e-06
1.136041	1.391512e-06
1.137863	1.440814e-06
1.139678	1.224165e-06
1.14149	1.40979e-06
1.143303	1.222361e-06
1.145116	1.397508e-06
1.146934	1.309614e-06
1.148751	1.297856e-06
1.150559	1.339766e-06
1.152364	1.212989e-06
1.154171	1.426146e-06
1.155983	1.440407e-06
1.157792	1.332141e-06
1.159598	1.277309e-06
1.161402	1.352164e-06
1.163205	1.334411e-06
1.165008	1.424283e-06
1.166811	1.401349e-06
1.168613	1.258159e-06
1.170416	1.329463e-06
1.172214	1.338543e-06
1.174003	1.302047e-06
1.1758	1.379813e-06
1.177602	1.408625e-06
1.179396	1.518463e-06
1.181192	1.198787e-06
1.182989	1.308043e-06
1.18478	1.166947e-06
1.186569	1.256529e-06
1.188353	1.453038e-06
1.190147	1.30519e-06
1.191933	1.442153e-06
1.193719	1.414679e-06
1.195504	1.366599e-06
1.197284	1.416483e-06
1.19907	1.418171e-06
1.200856	1.384586e-06
1.202641	1.346867e-06
1.20442	1.49518e-06
1.206196	1.238077e-06
1.207977	1.430628e-06
1.209756	1.356006e-06
1.211533	1.278415e-06
1.21331	1.303211e-06
1.215081	1.483131e-06
1.216857	1.290988e-06
1.21863	1.403154e-06
1.2204	1.424109e-06
1.222169	1.271721e-06
1.22394	1.344946e-06
1.22571	1.198146e-06
1.227472	1.365785e-06
1.229232	1.256936e-06
1.231006	1.227367e-06
1.232776	1.334993e-06
1.234541	1.408567e-06
1.2363	1.399254e-06
1.238059	1.440349e-06
1.239824	1.350534e-06
1.241581	1.413224e-06
1.243342	1.503329e-06
1.2451	1.247216e-06
1.246852	1.423294e-06
1.248607	1.251115e-06
1.250363	1.420209e-06
1.252118	1.320499e-06
1.253873	1.384062e-06
1.255627	1.340173e-06
1.257375	1.399021e-06
1.259119	1.44454e-06
1.260875	1.281383e-06
1.262631	1.312583e-06
1.26437	1.400302e-06
1.266116	1.428882e-06
1.267855	1.133245e-06
1.269597	1.386565e-06
1.271343	1.242035e-06
1.273085	1.337379e-06
1.274828	1.414563e-06
1.276561	1.313048e-06
1.278297	1.366192e-06
1.280036	1.486042e-06
1.281771	1.261127e-06
1.283511	1.240056e-06
1.285248	1.345703e-06
1.286978	1.369277e-06
1.288712	1.355889e-06
1.290438	1.442851e-06
1.292173	1.50397e-06
1.2939	1.463573e-06
1.295628	1.391978e-06
1.297354	1.534179e-06
1.299073	1.520151e-06
1.3008	1.510081e-06
1.302527	1.537031e-06
1.304251	1.476204e-06
1.305973	1.452689e-06
1.307689	1.620559e-06
1.309408	1.383654e-06
1.311127	1.78098e-06
1.312847	1.579407e-06
1.314566	1.405133e-06
1.316278	1.507462e-06
1.317987	1.333596e-06
1.319699	1.524168e-06
1.321416	1.399836e-06
1.323129	1.641049e-06
1.324839	1.52702e-06
1.326547	1.561246e-06
1.328252	1.647859e-06
1.329958	1.467357e-06
1.331667	1.328997e-06
1.333372	1.522305e-06
1.335075	1.636567e-06
1.336775	1.518929e-06
1.338477	1.511769e-06
1.340176	1.488079e-06
1.341874	1.604902e-06
1.343577	1.616427e-06
1.345276	1.611188e-06
1.346969	1.667475e-06
1.348664	1.45525e-06
1.350358	1.501874e-06
1.352049	1.496694e-06
1.353741	1.51241e-06
1.355436	1.533306e-06
1.357129	1.559965e-06
1.358814	1.533306e-06
1.360503	1.737964e-06
1.362193	1.64134e-06
1.363878	1.754379e-06
1.365562	1.745531e-06
1.367242	1.648907e-06
1.368924	1.624692e-06
1.370607	1.655892e-06
1.372288	1.707929e-06
1.373971	1.571025e-06
1.37565	1.664041e-06
1.377324	1.419568e-06
1.378999	1.672073e-06
1.380674	1.669512e-06
1.38235	1.709675e-06
1.384026	1.663575e-06
1.385698	1.75531e-06
1.387363	1.708162e-06
1.389029	1.653098e-06
1.390703	1.696753e-06
1.39237	1.807348e-06
1.394037	1.630513e-06
1.395705	1.528184e-06
1.397367	1.622946e-06
1.399034	1.637614e-06
1.400698	1.556706e-06
1.402359	1.525506e-06
1.40402	1.757522e-06
1.405678	1.709559e-06
1.407332	1.640408e-06
1.408992	1.707347e-06
1.410651	1.489418e-06
1.412306	1.716195e-06
1.413957	1.665088e-06
1.415606	1.504901e-06
1.417262	1.56695e-06
1.418916	1.755659e-06
1.420566	1.538778e-06
1.422213	1.661829e-06
1.423863	1.7446e-06
1.425512	1.487555e-06
1.427153	1.427834e-06
1.428799	1.442269e-06
1.430445	1.591048e-06
1.432085	1.597102e-06
1.433726	1.67964e-06
1.435365	1.512817e-06
1.437003	1.582317e-06
1.438642	1.370558e-06
1.440281	1.496519e-06
1.44192	1.612585e-06
1.443552	1.584878e-06
1.445185	1.54064e-06
1.44682	1.629931e-06
1.44845	1.628068e-06
1.45008	1.596753e-06
1.451711	1.556473e-06
1.453341	1.514796e-06
1.45497	1.352397e-06
1.456595	1.367298e-06
1.458219	1.646462e-06
1.459841	1.598382e-06
1.461465	1.405948e-06
1.46309	1.465902e-06
1.464712	1.419918e-06
1.466332	1.550769e-06
1.467949	1.337728e-06
1.469568	1.459499e-06
1.471187	1.417124e-06
1.472802	1.339591e-06
1.474418	1.329812e-06
1.476031	1.418986e-06
1.477643	1.4666e-06
1.479255	1.426321e-06
1.480866	1.37079e-06
1.482473	1.471839e-06
1.484081	1.386157e-06
1.485692	1.644716e-06
1.487299	1.385459e-06
1.488903	1.349719e-06
1.490508	1.404784e-06
1.492112	1.433538e-06
1.493713	1.489068e-06
1.495317	1.235632e-06
1.496919	1.34937e-06
1.498516	1.325505e-06
1.500111	1.566601e-06
1.501708	1.272303e-06
1.503304	1.45298e-06
1.504897	1.164386e-06
1.506492	1.388602e-06
1.508086	1.427601e-06
1.509676	1.531676e-06
1.511262	1.522014e-06
1.512849	1.302105e-06
1.514441	1.59035e-06
1.516031	1.411885e-06
1.517617	1.357635e-06
1.519202	1.473236e-06
1.520785	1.428532e-06
1.522371	1.096982e-06
1.523956	1.364388e-06
1.525532	1.368695e-06
1.52711	1.308043e-06
1.528688	1.300359e-06
1.530268	1.461594e-06
1.531846	1.330394e-06
1.533417	1.265784e-06
1.534993	1.183013e-06
1.536568	1.356355e-06
1.53814	1.303852e-06
1.539712	1.253677e-06
1.541283	1.066597e-06
1.542854	1.227949e-06
1.544421	1.161359e-06
1.545989	1.244247e-06
1.547552	1.323642e-06
1.549116	1.206994e-06
1.550681	1.279754e-06
1.552243	1.173234e-06
1.553805	1.199078e-06
1.555366	1.435517e-06
1.556926	1.326785e-06
1.558486	1.409557e-06
1.560044	1.396285e-06
1.5616	1.385924e-06
1.563154	1.142384e-06
1.564708	1.425622e-06
1.566261	1.365319e-06
1.567814	1.377077e-06
1.569367	1.295586e-06
1.570919	1.244131e-06
1.572469	1.447159e-06
1.57401	1.503737e-06
1.575554	1.277192e-06
1.577103	1.305714e-06
1.57865	1.221779e-06
1.580194	1.240289e-06
1.581739	1.38348e-06
1.583282	1.117587e-06
1.584817	1.356238e-06
1.586354	1.335517e-06
1.587894	1.211185e-06
1.589433	1.36334e-06
1.590967	1.469278e-06
1.592499	1.412933e-06
1.594036	1.47603e-06
1.595571	1.405017e-06
1.597102	1.44972e-06
1.598633	1.430395e-06
1.600163	1.374399e-06
1.601694	1.42213e-06
1.603223	1.461362e-06
1.604748	1.529464e-06
1.606274	1.297798e-06
1.607799	1.386623e-06
1.609326	1.408276e-06
1.610847	1.375214e-06
1.612364	1.301407e-06
1.613886	1.281616e-06
1.615406	1.270324e-06
1.616922	1.48674e-06
1.618442	1.510722e-06
1.619959	1.467764e-06
1.621474	1.489068e-06
1.622986	1.423527e-06
1.624498	1.571723e-06
1.626012	1.46043e-06
1.627523	1.400826e-06
1.629035	1.292443e-06
1.630542	1.249136e-06
1.632048	1.473469e-06
1.633555	1.576729e-06
1.635061	1.551933e-06
1.636565	1.418055e-06
1.638065	1.36951e-06
1.63957	1.404202e-06
1.641072	1.405599e-06
1.642572	1.430395e-06
1.644073	1.36462e-06
1.645573	1.609325e-06
1.647071	1.598382e-06
1.648566	1.374632e-06
1.650056	1.57766e-06
1.651552	1.391862e-06
1.653046	1.528882e-06
1.654537	1.326087e-06
1.656027	1.446693e-06
1.657517	1.526903e-06
1.659011	1.345645e-06
1.660498	1.522712e-06
1.661984	1.603388e-06
1.663468	1.573935e-06
1.664952	1.399079e-06
1.666439	1.400709e-06
1.667915	1.660082e-06
1.669397	1.490349e-06
1.670879	1.654262e-06
1.672357	1.587556e-06
1.673836	1.693727e-06
1.675313	1.712469e-06
1.676794	1.540873e-06
1.678267	1.529697e-06
1.679741	1.4978e-06
1.681216	1.4978e-06
1.682686	1.309556e-06
1.684155	1.501176e-06
1.685627	1.549604e-06
1.687095	1.487904e-06
1.688562	1.56567e-06
1.690028	1.484063e-06
1.691496	1.192791e-06
1.692961	1.371955e-06
1.694422	1.413282e-06
1.695885	1.173816e-06
1.697347	1.465436e-06
1.698808	1.343084e-06
1.700267	1.531094e-06
1.701728	1.326669e-06
1.703186	1.402921e-06
1.704641	1.597102e-06
1.706094	1.455075e-06
1.707551	1.42958e-06
1.709006	1.340639e-06
1.710457	1.339358e-06
1.711907	1.490582e-06
1.713355	1.32795e-06
1.714807	1.60269e-06
1.716256	1.497217e-06
1.717701	1.5283e-06
1.719147	1.463457e-06
1.720591	1.532258e-06
1.722033	1.439359e-06
1.723474	1.385109e-06
1.724916	1.433305e-06
1.72636	1.317123e-06
1.727799	1.525506e-06
1.729237	1.445878e-06
1.730676	1.289882e-06
1.732111	1.491979e-06
1.733547	1.273118e-06
1.734983	1.407461e-06
1.736416	1.465436e-06
1.737849	1.322478e-06
1.739278	1.210254e-06
1.740709	1.171371e-06
1.742137	1.509907e-06
1.743564	1.384644e-06
1.744995	1.453096e-06
1.746422	1.259148e-06
1.747846	1.419103e-06
1.749268	1.339475e-06
1.750692	1.372537e-06
1.752116	1.2042e-06
1.753534	1.235865e-06
1.754955	1.501758e-06
1.756372	1.399778e-06
1.757787	1.284992e-06
1.759206	1.386506e-06
1.760624	1.468929e-06
1.762039	1.580687e-06
1.763451	1.37696e-06
1.764864	1.44681e-06
1.766278	1.466367e-06
1.767688	1.285691e-06
1.7691	1.293607e-06
1.770511	1.483597e-06
1.771915	1.273584e-06
1.773321	1.358334e-06
1.774728	1.497334e-06
1.776131	1.396053e-06
1.777534	1.217239e-06
1.778934	1.269858e-06
1.780334	1.206994e-06
1.781736	1.116889e-06
1.783138	1.175096e-06
1.784536	1.249835e-06
1.785932	1.344597e-06
1.787329	1.134817e-06
1.788725	1.365086e-06
1.79012	1.05123e-06
1.791512	1.192559e-06
1.792905	1.116889e-06
1.7943	1.144363e-06
1.795688	1.205131e-06
1.797073	1.412816e-06
1.798462	1.002569e-06
1.79985	1.149485e-06
1.801234	1.120614e-06
1.802618	1.259614e-06
1.804005	1.178123e-06
1.805389	1.008157e-06
1.80677	1.018634e-06
1.808152	9.920914e-07
1.809532	9.245705e-07
1.810911	9.241048e-07
1.812289	1.098495e-06
1.813664	1.08825e-06
1.815039	1.256354e-06
1.816416	1.183013e-06
1.817791	1.021195e-06
1.819164	1.00676e-06
1.820532	1.119915e-06
1.821903	9.271316e-07
1.823274	1.015142e-06
1.824642	7.702038e-07
1.82601	9.625219e-07
1.827378	1.133652e-06
1.828746	9.278301e-07
1.830108	1.054723e-06
1.831472	9.085052e-07
1.832836	9.215437e-07
1.834195	1.012115e-06
1.835555	1.036562e-06
1.836913	1.184642e-06
1.838273	9.427313e-07
1.839637	1.077773e-06
1.840994	8.910429e-07
1.842348	1.074979e-06
1.843699	8.728821e-07
1.845052	7.9046e-07
1.846407	9.40403e-07
1.847757	8.996576e-07
1.849112	9.008218e-07
1.850464	9.387732e-07
1.851807	8.177012e-07
1.853151	8.994248e-07
1.854498	9.469222e-07
1.855847	8.237548e-07
1.857191	9.504147e-07
1.858533	9.222422e-07
1.859876	9.515788e-07
1.861216	9.660143e-07
1.862559	9.262003e-07
1.8639	1.006527e-06
1.865238	9.213109e-07
1.866575	8.533243e-07
1.867914	8.593779e-07
1.869248	7.832423e-07
1.870582	9.138603e-07
1.871916	8.617062e-07
1.87325	9.723008e-07
1.874583	6.319024e-07
1.875908	6.326009e-07
1.877236	6.938353e-07
1.878568	5.762558e-07
1.879896	6.600749e-07
1.881225	6.789342e-07
1.882552	8.11182e-07
1.883875	6.889459e-07
1.885197	6.803311e-07
1.886519	5.49946e-07
1.887841	5.892944e-07
1.889162	7.255003e-07
1.890483	5.986076e-07
1.891801	7.941853e-07
1.893116	4.377216e-07
1.894435	5.855691e-07
1.895753	6.086193e-07
1.897069	4.020985e-07
1.89838	5.19678e-07
1.899689	4.773028e-07
1.901001	4.35859e-07
1.902315	2.966262e-07
1.903628	3.927853e-07
1.904937	5.175825e-07
1.906243	5.029142e-07
1.907547	5.993061e-07
1.908852	6.447081e-07
1.910157	5.380716e-07
1.911463	5.613547e-07
1.912768	3.287569e-07
1.914069	3.075693e-07
1.915366	5.015172e-07
1.916665	5.366746e-07
1.917967	3.20375e-07
1.919268	3.366731e-07
1.920565	5.383044e-07
1.921858	3.639143e-07
1.923154	2.910383e-07
1.924447	3.101304e-07
1.92574	3.799796e-07
1.927034	2.710149e-07
1.928323	3.05241e-07
1.929615	2.312008e-07
1.930904	3.441237e-07
1.932194	4.237518e-07
1.93348	2.561137e-07
1.934768	5.49946e-07
1.936055	3.518071e-07
1.937336	3.294554e-07
1.938618	3.247987e-07
1.939902	2.284069e-07
1.941184	3.268942e-07
1.942465	3.159512e-07
1.943743	3.019813e-07
1.945022	1.7602e-07
1.946301	1.296867e-07
1.947576	1.725275e-07
1.948851	1.108274e-07
1.950125	3.715977e-07
1.951399	-1.839362e-08
1.952672	-1.396984e-09
1.953944	5.704351e-08
1.955214	7.52043e-08
1.956485	-2.305023e-08
1.957756	-1.227017e-07
1.959025	4.726462e-08
1.960288	-9.778887e-08
1.961553	1.064036e-07
1.96282	9.220093e-08
1.964082	-3.054738e-07
1.965348	-7.706694e-08
1.96661	-8.451752e-08
1.967869	-5.261973e-08
1.96913	1.97906e-07
1.970388	-5.937181e-08
1.971647	-1.04541e-07
1.972903	-8.707866e-08
1.974162	-2.956949e-07
1.97542	-2.484303e-07
1.97667	-2.561137e-07
1.977926	-1.862645e-07
1.979181	3.073364e-08
1.98043	-2.726447e-07
1.981678	-8.218922e-08
1.982927	-3.315508e-07
1.98418	-4.430767e-07
1.985426	-5.357433e-07
1.986669	-3.655441e-07
1.987915	-2.041925e-07
1.989162	-5.30621e-07
1.990409	-3.73926e-07
1.991649	-3.848691e-07
1.992888	-3.462192e-07
1.994133	-4.926696e-07
1.995376	-2.505258e-07
1.996614	-5.781185e-07
1.997851	-9.872019e-08
1.999087	-5.844049e-07
2.00032	-4.463363e-07
2.001557	-6.183982e-07
2.002788	-6.165355e-07
2.004021	-6.738119e-07
2.005257	-4.705507e-07
2.00649	-6.291084e-07
2.00772	-7.415656e-07
2.008951	-6.109476e-07
2.01018	-4.523899e-07
2.011407	-6.519258e-07
2.012633	-5.783513e-07
2.01386	-5.266629e-07
2.015081	-7.459894e-07
2.016308	-3.788155e-07
2.01753	-4.244503e-07
2.01875	-7.939525e-08
2.019971	-2.325978e-07
