# Supplementary material for: RNA structures and dynamics with Å resolution revealed by x-ray free-electron lasers
Source: Sci Adv. 2023 Sep 27;9(39):eadj3509. doi: 10.1126/sciadv.adj3509 (PMC10530093; doi:10.1126/sciadv.adj3509)
Supplement: Supplementary file 2 — Datasets S1 to S23 [file sciadv.adj3509_datasets_s1_to_s23.zip › raw_data_for_paper/dAdTsupercooled.txt]

0.1002221	0.01572056
0.1009807	0.01553178
0.103301	0.0145041
0.1055059	0.01387562
0.1076126	0.01338828
0.1097082	0.01284458
0.1118208	0.01238096
0.1140542	0.01193619
0.1162602	0.01149036
0.1183689	0.01113806
0.1204631	0.01077448
0.1226233	0.01040239
0.1248055	0.01006187
0.1269419	0.009708448
0.1290313	0.009378723
0.1311706	0.009093815
0.1333421	0.008765512
0.1354487	0.008440886
0.137562	0.008190995
0.1396843	0.007896743
0.1418758	0.007660301
0.14404	0.007354354
0.1461397	0.007157214
0.1482432	0.006904415
0.1503881	0.006645872
0.1525844	0.006416386
0.1547399	0.006168837
0.1568203	0.005954747
0.1589493	0.005765524
0.1610828	0.00557873
0.1631772	0.005381689
0.1653083	0.005176434
0.1675112	0.005001126
0.1696963	0.004825972
0.1717937	0.004652448
0.1739102	0.0045168
0.1760428	0.004339488
0.1782118	0.004192755
0.1803647	0.00401864
0.1824768	0.00388491
0.1845975	0.003753189
0.1867324	0.003606427
0.188861	0.00350011
0.1909969	0.003383538
0.1931168	0.003259885
0.1952424	0.003160369
0.1973889	0.003058546
0.1995282	0.002958833
0.2016616	0.002861878
0.2038038	0.002789022
0.2059517	0.002695624
0.2080955	0.002642186
0.2102117	0.002566951
0.212328	0.002498913
0.2144464	0.002418557
0.2165646	0.002347064
0.2187045	0.002277595
0.2208454	0.002218136
0.2229761	0.002144925
0.2251058	0.002083831
0.2272317	0.002033887
0.2293542	0.001972719
0.2314722	0.001920969
0.2336111	0.001863045
0.2357603	0.001802575
0.2378946	0.001757161
0.2400182	0.001707743
0.2421353	0.001667764
0.2442546	0.001615485
0.2463816	0.001575732
0.2485124	0.001527451
0.2506344	0.001493291
0.2527559	0.001454834
0.2548817	0.001414202
0.2570082	0.001383968
0.2591244	0.001349693
0.2612502	0.001310955
0.2633919	0.001275802
0.2655105	0.001247549
0.2676268	0.001222411
0.2697524	0.001196947
0.2718808	0.001169864
0.2740121	0.001137848
0.2761343	0.001107233
0.2782514	0.001086803
0.280363	0.001061937
0.2824806	0.001036689
0.2846115	0.00101418
0.2867359	0.0009836212
0.2888618	0.0009629897
0.2909934	0.0009391725
0.2931062	0.0009195321
0.2952102	0.0008923598
0.2973268	0.0008743847
0.2994608	0.0008571932
0.3015885	0.0008330639
0.3037024	0.0008109169
0.3058178	0.0007958495
0.3079238	0.000771963
0.3100375	0.0007577762
0.3121659	0.0007358311
0.3142845	0.0007214032
0.316398	0.0007018571
0.3185017	0.0006827784
0.320612	0.000667734
0.3227406	0.0006514292
0.3248525	0.0006331362
0.3269826	0.0006152231
0.3291081	0.0006033049
0.3311997	0.0005965141
0.3333059	0.0005730724
0.3354282	0.0005594505
0.337549	0.0005532443
0.3396652	0.0005366844
0.3417653	0.0005264195
0.3438672	0.0005093783
0.3459705	0.0004954639
0.3480887	0.0004831477
0.3502122	0.0004737402
0.3523229	0.0004628304
0.3544385	0.0004591686
0.3565459	0.000445688
0.3586447	0.0004332918
0.3607545	0.0004292417
0.3628722	0.000419675
0.364985	0.0004096239
0.3670787	0.0003937423
0.3691714	0.0003850878
0.3712868	0.0003761704
0.3733963	0.0003693805
0.3755047	0.0003608852
0.3776172	0.0003487573
0.3797149	0.0003440085
0.381821	0.0003322891
0.3839228	0.0003291305
0.3860299	0.0003227524
0.3881373	0.0003162746
0.3902423	0.0003108357
0.3923503	0.0002971787
0.3944438	0.0002904306
0.3965375	0.0002839154
0.3986397	0.0002821064
0.4007404	0.0002772769
0.4028468	0.0002742546
0.4049428	0.0002698775
0.4070475	0.000258914
0.4091543	0.0002557949
0.4112414	0.000250224
0.4133411	0.0002497432
0.4154469	0.0002412201
0.4175409	0.0002379145
0.4196282	0.0002397834
0.4217233	0.0002280047
0.4238231	0.0002280023
0.4259192	0.0002244493
0.4280153	0.0002170595
0.4301031	0.00021883
0.4321932	0.0002162257
0.4342936	0.0002162461
0.4363845	0.0002071993
0.4384791	0.0002124947
0.4405743	0.0002037155
0.442664	0.0002026362
0.4447581	0.0001968754
0.4468474	0.0001980766
0.4489441	0.0002005448
0.4510357	0.0001946912
0.453112	0.0001963197
0.4551938	0.0001934994
0.4572907	0.0001888312
0.4593867	0.0001923279
0.461468	0.0001903667
0.463551	0.0001859798
0.4656345	0.0001890845
0.4677095	0.0001813818
0.4698003	0.0001828425
0.47189	0.0001826576
0.4739766	0.0001770844
0.4760615	0.0001773748
0.4781408	0.0001787368
0.4802224	0.0001817519
0.4823051	0.000178708
0.4843923	0.000178282
0.4864767	0.0001734277
0.4885487	0.0001739476
0.4906176	0.0001726308
0.4927063	0.0001674101
0.4947922	0.0001691513
0.4968686	0.0001656944
0.4989446	0.00016862
0.5010226	0.0001697093
0.5031038	0.000168265
0.5051767	0.0001672486
0.5072462	0.0001669905
0.5093263	0.0001621476
0.5114055	0.0001675636
0.513481	0.0001635802
0.5155413	0.0001628008
0.5176058	0.0001615583
0.5196866	0.0001618992
0.5217631	0.0001601152
0.5238378	0.0001589919
0.5259042	0.0001559464
0.5279712	0.0001547938
0.5300457	0.000155734
0.5321142	0.0001584169
0.5341853	0.0001557696
0.5362614	0.0001515826
0.5383239	0.0001503187
0.5403837	0.0001523041
0.5424484	0.0001477271
0.5445187	0.000149898
0.5465862	0.0001503645
0.5486486	0.0001481779
0.5507067	0.0001495535
0.5527606	0.0001466468
0.5548273	0.0001448614
0.5568951	0.0001468549
0.5589595	0.0001419566
0.5610263	0.0001430157
0.563086	0.0001414997
0.5651435	0.0001368718
0.5672013	0.0001365072
0.5692531	0.0001398362
0.5713116	0.0001407926
0.5733682	0.0001348141
0.575417	0.0001367249
0.5774735	0.0001331865
0.5795349	0.0001342142
0.5815961	0.0001332059
0.5836572	0.0001312502
0.585706	0.0001337513
0.5877551	0.0001339695
0.5898076	0.0001318025
0.5918626	0.0001334789
0.5939187	0.0001330783
0.5959641	0.0001302685
0.5980127	0.000130308
0.6000585	0.0001303713
0.6021023	0.0001281736
0.6041553	0.0001306175
0.6062049	0.00012797
0.6082525	0.0001326079
0.6102935	0.0001288811
0.6123388	0.0001310968
0.6143895	0.0001300482
0.6164345	0.0001297579
0.6184754	0.0001271378
0.6205153	0.0001318556
0.6225545	0.0001301074
0.6245991	0.0001282705
0.6266441	0.0001280122
0.6286914	0.0001302193
0.6307269	0.0001316031
0.6327689	0.0001320011
0.6348079	0.0001342316
0.6368396	0.00013574
0.6388811	0.0001361725
0.6409082	0.0001354017
0.6429532	0.0001378006
0.6449908	0.0001334569
0.6470168	0.0001372862
0.6490532	0.0001407177
0.6510804	0.0001410836
0.6531085	0.0001437896
0.6551393	0.000142364
0.6571701	0.0001421299
0.6592066	0.00014597
0.6612381	0.0001477465
0.6632709	0.0001483612
0.6652979	0.0001489808
0.6673206	0.0001521458
0.6693498	0.0001536542
0.6713704	0.0001568739
0.6733949	0.0001606138
0.6754268	0.0001602789
0.6774536	0.0001584899
0.679473	0.0001613486
0.6814905	0.000164339
0.6835129	0.0001629649
0.6855355	0.0001632686
0.6875552	0.0001726179
0.6895795	0.0001713733
0.691599	0.0001742474
0.6936082	0.0001751958
0.6956236	0.0001741887
0.6976385	0.0001752049
0.6996586	0.000181312
0.7016747	0.0001797064
0.7036921	0.0001820257
0.7057089	0.0001803176
0.7077118	0.0001815333
0.709736	0.0001854716
0.7117603	0.0001894199
0.7137659	0.0001837939
0.7157741	0.0001926342
0.7177809	0.0001902396
0.719786	0.0001929704
0.7217907	0.0001962198
0.7237936	0.0001923381
0.7258126	0.0001958202
0.7278169	0.0001956872
0.7298204	0.0001968213
0.7318279	0.0001992208
0.7338315	0.0002002333
0.7358401	0.0001993158
0.7378432	0.000203951
0.73985	0.0002009253
0.7418377	0.0002016978
0.7438366	0.0002023468
0.7458407	0.0002035438
0.7478393	0.0002039292
0.7498403	0.0002024397
0.7518363	0.0002022097
0.7538347	0.0002031302
0.7558291	0.0002013838
0.7578273	0.000202312
0.7598222	0.0002030026
0.7618187	0.0001995412
0.7638117	0.0001989821
0.7657967	0.0002012644
0.767787	0.00019988
0.769776	0.0001974263
0.7717699	0.0001961751
0.7737627	0.000196531
0.7757393	0.0001980628
0.7777289	0.0001968354
0.7797232	0.0001949771
0.7817078	0.0001948176
0.7836949	0.000192141
0.7856762	0.0001912507
0.7876571	0.0001914382
0.7896342	0.0001902992
0.7916181	0.0001860783
0.7936016	0.0001854944
0.7955782	0.0001835281
0.7975544	0.0001854752
0.7995254	0.0001780266
0.8015041	0.0001818671
0.8034884	0.0001816522
0.8054691	0.0001780927
0.8074506	0.000173709
0.8094242	0.0001754834
0.8113964	0.00017198
0.8133685	0.0001713841
0.8153368	0.0001660759
0.8173122	0.0001645881
0.8192824	0.0001644706
0.8212515	0.0001600913
0.8232135	0.0001614512
0.8251814	0.0001605755
0.8271567	0.0001569934
0.8291233	0.0001539802
0.8310845	0.000153672
0.833045	0.0001476617
0.8350082	0.0001466522
0.8369738	0.0001484672
0.8389353	0.0001450304
0.8408988	0.0001411671
0.8428616	0.0001443895
0.8448209	0.0001390109
0.8467801	0.0001353134
0.8487361	0.0001338539
0.850695	0.0001346815
0.8526568	0.0001285769
0.8546155	0.0001315619
0.8565652	0.0001260458
0.8585166	0.0001244438
0.8604739	0.0001228401
0.8624191	0.0001183612
0.8643678	0.0001178863
0.8663273	0.0001162534
0.8682782	0.0001122726
0.8702291	0.0001129255
0.8721744	0.0001126753
0.8741164	0.0001120215
0.8760662	0.0001110008
0.8780107	0.0001091723
0.8799558	0.0001094682
0.8819008	0.0001046209
0.8838379	0.0001048878
0.8857831	0.0001012997
0.8877296	0.0001008093
0.8896686	9.868971e-05
0.8916049	9.963678e-05
0.893542	9.386447e-05
0.895483	9.646192e-05
0.8974144	9.39399e-05
0.8993546	9.420275e-05
0.9012991	9.202269e-05
0.9032275	8.941339e-05
0.90516	9.03957e-05
0.907092	8.691601e-05
0.9090222	8.91148e-05
0.9109572	8.732536e-05
0.9128821	8.416319e-05
0.9148098	8.118147e-05
0.9167438	8.085123e-05
0.9186718	8.512216e-05
0.9205992	8.23661e-05
0.9225218	8.290644e-05
0.9244469	7.864332e-05
0.9263723	7.974287e-05
0.9282964	8.017237e-05
0.9302211	8.039903e-05
0.932142	7.722336e-05
0.9340622	7.882481e-05
0.9359784	8.093932e-05
0.9378925	7.738343e-05
0.9398143	7.77688e-05
0.9417318	7.667051e-05
0.9436477	7.904552e-05
0.945563	7.487441e-05
0.9474755	7.736732e-05
0.9493924	7.327533e-05
0.951308	7.792228e-05
0.9532198	7.794695e-05
0.9551264	7.708403e-05
0.9570326	7.929654e-05
0.9589422	7.636369e-05
0.9608532	7.826465e-05
0.9627591	7.663503e-05
0.9646661	7.819585e-05
0.966577	7.627999e-05
0.9684773	7.678921e-05
0.9703789	7.742736e-05
0.972281	7.793841e-05
0.9741803	7.945577e-05
0.9760847	7.738327e-05
0.9779883	7.742685e-05
0.979886	8.133897e-05
0.9817798	7.854453e-05
0.9836776	8.011234e-05
0.9855772	8.025215e-05
0.9874668	8.117781e-05
0.9893585	8.015866e-05
0.9912512	7.885136e-05
0.9931454	8.296549e-05
0.995039	8.45617e-05
0.9969281	8.399424e-05
0.9988208	7.991598e-05
1.000712	8.126684e-05
1.002595	7.956175e-05
1.004481	8.47134e-05
1.006371	8.385966e-05
1.008257	8.446718e-05
1.010141	8.381811e-05
1.012024	8.242761e-05
1.013905	8.73601e-05
1.015786	8.434869e-05
1.017671	8.730307e-05
1.01955	8.347239e-05
1.021424	8.609179e-05
1.023303	8.980983e-05
1.025179	9.232514e-05
1.027055	8.857792e-05
1.028929	8.696882e-05
1.030807	8.55672e-05
1.032685	8.801555e-05
1.034549	8.902566e-05
1.036418	8.869769e-05
1.038292	8.870782e-05
1.040162	8.706903e-05
1.04203	8.804387e-05
1.043897	8.883946e-05
1.045763	8.868729e-05
1.047624	8.983827e-05
1.049489	9.071251e-05
1.051356	9.015577e-05
1.053221	9.44757e-05
1.055086	9.156067e-05
1.056945	9.108132e-05
1.058804	9.155661e-05
1.060665	9.076417e-05
1.062523	8.926389e-05
1.06438	8.850928e-05
1.066231	8.814889e-05
1.068082	8.832467e-05
1.06994	8.614297e-05
1.07179	8.674213e-05
1.073641	9.078279e-05
1.075494	8.717509e-05
1.077345	8.961577e-05
1.079195	9.029193e-05
1.081041	8.745712e-05
1.082892	8.77991e-05
1.084743	8.934587e-05
1.086593	8.683788e-05
1.088436	8.668737e-05
1.090268	8.542924e-05
1.092109	8.312067e-05
1.093957	8.538525e-05
1.095799	8.722327e-05
1.097639	8.517769e-05
1.099472	8.609144e-05
1.101312	8.751322e-05
1.103154	8.443099e-05
1.104988	8.415121e-05
1.106822	8.294389e-05
1.108652	8.177122e-05
1.110486	8.010125e-05
1.112318	8.046071e-05
1.114147	7.844264e-05
1.115981	7.733579e-05
1.117808	7.552535e-05
1.119632	7.510887e-05
1.121458	7.604466e-05
1.123282	8.180472e-05
1.125116	7.189124e-05
1.126937	7.478962e-05
1.12876	7.330306e-05
1.130585	7.305495e-05
1.132405	7.290786e-05
1.134226	7.138801e-05
1.136041	7.177698e-05
1.137863	6.720032e-05
1.139678	6.302627e-05
1.14149	6.803367e-05
1.143303	6.77419e-05
1.145116	6.799366e-05
1.146934	6.640126e-05
1.148751	6.846476e-05
1.150559	6.7039e-05
1.152364	6.530798e-05
1.154171	6.304435e-05
1.155983	6.096232e-05
1.157792	6.079509e-05
1.159598	5.795052e-05
1.161402	5.641163e-05
1.163205	5.777426e-05
1.165008	6.135955e-05
1.166811	5.783817e-05
1.168613	5.58283e-05
1.170416	5.308967e-05
1.172214	5.117026e-05
1.174003	5.040549e-05
1.1758	5.021842e-05
1.177602	4.737461e-05
1.179396	4.653179e-05
1.181192	4.909855e-05
1.182989	4.595888e-05
1.18478	4.58341e-05
1.186569	4.194308e-05
1.188353	4.464282e-05
1.190147	4.505487e-05
1.191933	4.136844e-05
1.193719	4.002798e-05
1.195504	4.035349e-05
1.197284	4.155044e-05
1.19907	3.896044e-05
1.200856	4.095666e-05
1.202641	3.500994e-05
1.20442	3.745125e-05
1.206196	3.727127e-05
1.207977	3.368975e-05
1.209756	3.700198e-05
1.211533	3.273202e-05
1.21331	3.316278e-05
1.215081	3.254191e-05
1.216857	3.042004e-05
1.21863	3.041723e-05
1.2204	2.80563e-05
1.222169	3.183022e-05
1.22394	2.779018e-05
1.22571	2.883902e-05
1.227472	2.987688e-05
1.229232	2.359068e-05
1.231006	2.936365e-05
1.232776	2.775194e-05
1.234541	2.812756e-05
1.2363	2.093368e-05
1.238059	2.146443e-05
1.239824	2.018817e-05
1.241581	1.93538e-05
1.243342	2.01716e-05
1.2451	2.079289e-05
1.246852	1.864306e-05
1.248607	2.21203e-05
1.250363	2.149792e-05
1.252118	2.107755e-05
1.253873	1.536797e-05
1.255627	1.425298e-05
1.257375	1.884482e-05
1.259119	1.818573e-05
1.260875	1.720744e-05
1.262631	1.654753e-05
1.26437	1.958257e-05
1.266116	1.692807e-05
1.267855	2.210136e-05
1.269597	2.090688e-05
1.271343	1.771637e-05
1.273085	1.706449e-05
1.274828	2.092675e-05
1.276561	1.790553e-05
1.278297	1.872131e-05
1.280036	2.046617e-05
1.281771	1.738904e-05
1.283511	1.634458e-05
1.285248	1.456713e-05
1.286978	1.811902e-05
1.288712	1.582223e-05
1.290438	2.11761e-05
1.292173	1.972374e-05
1.2939	2.1808e-05
1.295628	1.96706e-05
1.297354	1.845677e-05
1.299073	2.238109e-05
1.3008	2.017827e-05
1.302527	1.588355e-05
1.304251	1.953365e-05
1.305973	2.184993e-05
1.307689	2.179272e-05
1.309408	1.990273e-05
1.311127	2.156498e-05
1.312847	2.23126e-05
1.314566	2.484951e-05
1.316278	2.224528e-05
1.317987	2.513566e-05
1.319699	2.201096e-05
1.321416	2.178806e-05
1.323129	2.558653e-05
1.324839	2.525885e-05
1.326547	2.635672e-05
1.328252	2.536691e-05
1.329958	2.616893e-05
1.331667	2.70747e-05
1.333372	2.664111e-05
1.335075	2.697092e-05
1.336775	3.270824e-05
1.338477	3.283075e-05
1.340176	3.258687e-05
1.341874	3.199459e-05
1.343577	3.134699e-05
1.345276	3.450851e-05
1.346969	3.690928e-05
1.348664	3.669514e-05
1.350358	3.552107e-05
1.352049	4.130051e-05
1.353741	4.151789e-05
1.355436	3.962242e-05
1.357129	3.814326e-05
1.358814	4.087868e-05
1.360503	3.848469e-05
1.362193	4.292759e-05
1.363878	4.306178e-05
1.365562	4.527356e-05
1.367242	4.300159e-05
1.368924	4.294387e-05
1.370607	4.959029e-05
1.372288	4.733602e-05
1.373971	4.921022e-05
1.37565	4.753672e-05
1.377324	5.265899e-05
1.378999	5.636613e-05
1.380674	5.477769e-05
1.38235	5.644876e-05
1.384026	5.708649e-05
1.385698	5.757678e-05
1.387363	5.764222e-05
1.389029	5.787678e-05
1.390703	5.667432e-05
1.39237	6.417135e-05
1.394037	6.165085e-05
1.395705	6.42539e-05
1.397367	5.962615e-05
1.399034	6.194443e-05
1.400698	6.344888e-05
1.402359	6.436113e-05
1.40402	6.611362e-05
1.405678	6.985962e-05
1.407332	7.029501e-05
1.408992	6.950859e-05
1.410651	6.918313e-05
1.412306	7.216025e-05
1.413957	7.304544e-05
1.415606	7.284018e-05
1.417262	7.480964e-05
1.418916	7.744179e-05
1.420566	7.456479e-05
1.422213	7.467345e-05
1.423863	7.331197e-05
1.425512	7.860919e-05
1.427153	7.706977e-05
1.428799	7.753072e-05
1.430445	7.652784e-05
1.432085	7.424603e-05
1.433726	7.452803e-05
1.435365	7.680604e-05
1.437003	7.926414e-05
1.438642	7.762027e-05
1.440281	7.918675e-05
1.44192	8.041004e-05
1.443552	7.942416e-05
1.445185	7.935343e-05
1.44682	8.096253e-05
1.44845	7.858945e-05
1.45008	8.21314e-05
1.451711	8.157499e-05
1.453341	8.453461e-05
1.45497	7.926011e-05
1.456595	8.406445e-05
1.458219	8.251491e-05
1.459841	8.110896e-05
1.461465	8.291082e-05
1.46309	8.371987e-05
1.464712	8.483497e-05
1.466332	7.973636e-05
1.467949	7.777215e-05
1.469568	8.14591e-05
1.471187	7.903268e-05
1.472802	7.91978e-05
1.474418	7.628306e-05
1.476031	8.141407e-05
1.477643	8.089228e-05
1.479255	7.573357e-05
1.480866	7.954387e-05
1.482473	7.88515e-05
1.484081	8.02815e-05
1.485692	7.952174e-05
1.487299	7.705727e-05
1.488903	7.661639e-05
1.490508	7.352167e-05
1.492112	7.778732e-05
1.493713	7.724383e-05
1.495317	7.337781e-05
1.496919	7.215553e-05
1.498516	6.742177e-05
1.500111	6.94088e-05
1.501708	6.722813e-05
1.503304	6.858711e-05
1.504897	6.713967e-05
1.506492	7.006984e-05
1.508086	6.667264e-05
1.509676	6.279716e-05
1.511262	6.885083e-05
1.512849	6.906551e-05
1.514441	6.334889e-05
1.516031	6.273873e-05
1.517617	5.789397e-05
1.519202	6.035187e-05
1.520785	6.094096e-05
1.522371	5.661151e-05
1.523956	5.390675e-05
1.525532	5.592155e-05
1.52711	5.552194e-05
1.528688	5.488041e-05
1.530268	5.168805e-05
1.531846	5.303917e-05
1.533417	5.178192e-05
1.534993	5.259837e-05
1.536568	5.156322e-05
1.53814	5.050018e-05
1.539712	5.509176e-05
1.541283	4.559784e-05
1.542854	4.736676e-05
1.544421	5.138706e-05
1.545989	4.491283e-05
1.547552	4.880412e-05
1.549116	4.543342e-05
1.550681	4.365087e-05
1.552243	4.129135e-05
1.553805	4.03251e-05
1.555366	3.802573e-05
1.556926	4.248794e-05
1.558486	3.799092e-05
1.560044	3.621326e-05
1.5616	3.805176e-05
1.563154	3.909008e-05
1.564708	3.666533e-05
1.566261	3.527349e-05
1.567814	3.373839e-05
1.569367	3.205711e-05
1.570919	3.098018e-05
1.572469	2.97929e-05
1.57401	3.016742e-05
1.575554	2.724036e-05
1.577103	3.256332e-05
1.57865	3.033493e-05
1.580194	3.133608e-05
1.581739	2.914972e-05
1.583282	2.787664e-05
1.584817	2.834486e-05
1.586354	2.840107e-05
1.587894	2.425846e-05
1.589433	2.572998e-05
1.590967	2.27421e-05
1.592499	2.785844e-05
1.594036	2.691511e-05
1.595571	2.495478e-05
1.597102	2.100653e-05
1.598633	2.6267e-05
1.600163	2.520606e-05
1.601694	2.086504e-05
1.603223	2.325863e-05
1.604748	2.310915e-05
1.606274	2.372434e-05
1.607799	2.441727e-05
1.609326	2.548642e-05
1.610847	2.24826e-05
1.612364	2.593212e-05
1.613886	2.498954e-05
1.615406	2.837863e-05
1.616922	2.707093e-05
1.618442	2.465779e-05
1.619959	2.698958e-05
1.621474	2.382402e-05
1.622986	2.557792e-05
1.624498	2.581944e-05
1.626012	2.578383e-05
1.627523	2.412541e-05
1.629035	3.072961e-05
1.630542	2.85804e-05
1.632048	2.956753e-05
1.633555	2.658593e-05
1.635061	2.901799e-05
1.636565	3.069008e-05
1.638065	2.931297e-05
1.63957	2.983476e-05
1.641072	3.133633e-05
1.642572	3.155853e-05
1.644073	3.211781e-05
1.645573	3.349635e-05
1.647071	3.24295e-05
1.648566	3.314571e-05
1.650056	3.453154e-05
1.651552	3.476926e-05
1.653046	3.513825e-05
1.654537	3.771799e-05
1.656027	3.165829e-05
1.657517	3.835819e-05
1.659011	3.626195e-05
1.660498	3.951357e-05
1.661984	4.110112e-05
1.663468	3.775346e-05
1.664952	3.80797e-05
1.666439	3.881483e-05
1.667915	3.649878e-05
1.669397	3.963393e-05
1.670879	3.801143e-05
1.672357	4.030569e-05
1.673836	4.015971e-05
1.675313	3.605658e-05
1.676794	3.980297e-05
1.678267	3.632551e-05
1.679741	4.197788e-05
1.681216	3.816182e-05
1.682686	4.3122e-05
1.684155	3.836225e-05
1.685627	4.497049e-05
1.687095	4.083239e-05
1.688562	4.321789e-05
1.690028	4.464542e-05
1.691496	4.225393e-05
1.692961	4.39919e-05
1.694422	4.586343e-05
1.695885	4.397146e-05
1.697347	4.623894e-05
1.698808	4.242265e-05
1.700267	4.307479e-05
1.701728	4.10918e-05
1.703186	4.271781e-05
1.704641	4.392419e-05
1.706094	4.328963e-05
1.707551	4.383302e-05
1.709006	4.52135e-05
1.710457	4.14711e-05
1.711907	3.891414e-05
1.713355	4.275894e-05
1.714807	3.735875e-05
1.716256	4.041e-05
1.717701	3.936741e-05
1.719147	3.948871e-05
1.720591	3.721772e-05
1.722033	4.05028e-05
1.723474	3.706193e-05
1.724916	3.896456e-05
1.72636	3.297186e-05
1.727799	3.523783e-05
1.729237	3.829501e-05
1.730676	3.390976e-05
1.732111	3.305172e-05
1.733547	3.336459e-05
1.734983	3.488372e-05
1.736416	3.409344e-05
1.737849	3.416791e-05
1.739278	3.416837e-05
1.740709	3.129202e-05
1.742137	3.728651e-05
1.743564	2.979168e-05
1.744995	2.618089e-05
1.746422	2.989802e-05
1.747846	2.578252e-05
1.749268	2.578007e-05
1.750692	2.385887e-05
1.752116	2.466123e-05
1.753534	2.708708e-05
1.754955	2.539297e-05
1.756372	2.337173e-05
1.757787	2.179527e-05
1.759206	2.42693e-05
1.760624	2.257185e-05
1.762039	1.900065e-05
1.763451	1.81308e-05
1.764864	2.397081e-05
1.766278	1.906641e-05
1.767688	1.888382e-05
1.7691	1.758823e-05
1.770511	1.759439e-05
1.771915	1.424804e-05
1.773321	1.767558e-05
1.774728	1.144891e-05
1.776131	1.291254e-05
1.777534	6.777573e-06
1.778934	1.078235e-05
1.780334	3.422793e-06
1.781736	8.401728e-06
1.783138	7.103677e-06
1.784536	7.710819e-06
1.785932	5.311323e-06
1.787329	-1.844055e-06
1.788725	7.620926e-06
1.79012	3.979032e-07
1.791512	1.234509e-06
1.792905	-1.154151e-07
1.7943	-2.632389e-06
1.795688	-4.908584e-06
1.797073	-2.32806e-06
1.798462	-2.577368e-06
1.79985	-7.353278e-06
1.801234	-4.418141e-06
1.802618	-3.685003e-06
1.804005	-6.64344e-06
1.805389	-1.32626e-05
1.80677	-7.829479e-06
1.808152	-7.34561e-06
1.809532	-8.907074e-06
1.810911	-1.433053e-05
1.812289	-1.399341e-05
1.813664	-1.48221e-05
1.815039	-1.378852e-05
1.816416	-1.637674e-05
1.817791	-1.484936e-05
1.819164	-1.414003e-05
1.820532	-9.821298e-06
1.821903	-1.725436e-05
1.823274	-1.419566e-05
1.824642	-1.84533e-05
1.82601	-2.024058e-05
1.827378	-2.266953e-05
1.828746	-2.405192e-05
1.830108	-1.939394e-05
1.831472	-1.897534e-05
1.832836	-2.376253e-05
1.834195	-2.181719e-05
1.835555	-2.666707e-05
1.836913	-2.515326e-05
1.838273	-1.963347e-05
1.839637	-2.71275e-05
1.840994	-2.26853e-05
1.842348	-2.515957e-05
1.843699	-2.869961e-05
1.845052	-2.765117e-05
1.846407	-3.012399e-05
1.847757	-3.464689e-05
1.849112	-3.121667e-05
1.850464	-2.91603e-05
1.851807	-2.772346e-05
1.853151	-2.604531e-05
1.854498	-2.895663e-05
1.855847	-3.782878e-05
1.857191	-3.772481e-05
1.858533	-4.040268e-05
1.859876	-3.370037e-05
1.861216	-3.571503e-05
1.862559	-3.082768e-05
1.8639	-2.829956e-05
1.865238	-3.222527e-05
1.866575	-3.598321e-05
1.867914	-3.180094e-05
1.869248	-3.205937e-05
1.870582	-2.826132e-05
1.871916	-3.427897e-05
1.87325	-2.906496e-05
1.874583	-2.37942e-05
1.875908	-3.229887e-05
1.877236	-2.872419e-05
1.878568	-2.296391e-05
1.879896	-2.240542e-05
1.881225	-2.718418e-05
1.882552	-2.724697e-05
1.883875	-2.550765e-05
1.885197	-3.094864e-05
1.886519	-2.429583e-05
1.887841	-2.595471e-05
1.889162	-1.980429e-05
1.890483	-2.331543e-05
1.891801	-2.527177e-05
1.893116	-2.835491e-05
1.894435	-2.150927e-05
1.895753	-2.024249e-05
1.897069	-2.036826e-05
1.89838	-1.859002e-05
1.899689	-2.089299e-05
1.901001	-1.378916e-05
1.902315	-1.779629e-05
1.903628	-1.913321e-05
1.904937	-1.631744e-05
1.906243	-1.650154e-05
1.907547	-1.086419e-05
1.908852	-7.102596e-06
1.910157	-1.501358e-05
1.911463	-6.530222e-06
1.912768	-4.990221e-06
1.914069	-3.270409e-06
1.915366	-6.120033e-06
1.916665	-3.690014e-06
1.917967	3.458756e-06
1.919268	-4.855913e-06
1.920565	2.118502e-06
1.921858	7.820342e-07
1.923154	4.81331e-06
1.924447	6.965648e-06
1.92574	3.233065e-06
1.927034	1.031242e-05
1.928323	6.949153e-06
1.929615	9.284784e-06
1.930904	1.082612e-05
1.932194	1.434418e-05
1.93348	1.254663e-05
1.934768	1.490555e-05
1.936055	1.535434e-05
1.937336	1.518592e-05
1.938618	1.34161e-05
1.939902	1.54187e-05
1.941184	2.041155e-05
1.942465	1.656438e-05
1.943743	1.8342e-05
1.945022	2.362359e-05
1.946301	2.339159e-05
1.947576	2.161425e-05
1.948851	1.994389e-05
1.950125	1.660576e-05
1.951399	2.429156e-05
1.952672	1.691261e-05
1.953944	2.15744e-05
1.955214	2.419096e-05
1.956485	2.173441e-05
1.957756	2.103068e-05
1.959025	2.328796e-05
1.960288	2.343499e-05
1.961553	2.678719e-05
1.96282	2.497325e-05
1.964082	2.513918e-05
1.965348	2.196988e-05
1.96661	2.417184e-05
1.967869	2.411391e-05
1.96913	2.253167e-05
1.970388	2.091199e-05
1.971647	2.158527e-05
1.972903	2.110853e-05
1.974162	2.502913e-05
1.97542	2.156593e-05
1.97667	1.880945e-05
1.977926	1.669987e-05
1.979181	1.565034e-05
1.98043	1.848367e-05
1.981678	1.01496e-05
1.982927	1.625606e-05
1.98418	1.010824e-05
1.985426	1.020299e-05
1.986669	1.109414e-05
1.987915	6.312227e-06
1.989162	6.94106e-06
1.990409	6.833999e-06
1.991649	1.012376e-05
1.992888	1.229532e-05
1.994133	6.524515e-06
1.995376	5.192222e-06
1.996614	5.303803e-07
1.997851	1.591707e-06
1.999087	2.049823e-06
2.00032	1.891877e-07
2.001557	-2.222222e-06
2.002788	-3.755911e-06
2.004021	-1.728945e-06
2.005257	-5.946518e-06
2.00649	-8.027298e-06
2.00772	-2.311804e-06
2.008951	-7.072482e-06
2.01018	-1.068595e-05
2.011407	-1.187137e-05
2.012633	-5.383523e-06
2.01386	-9.110527e-06
2.015081	-1.174921e-05
2.016308	-1.54934e-05
2.01753	-1.265918e-05
2.01875	-1.624068e-05
2.019971	-1.55836e-05
2.02119	-1.36428e-05
2.022412	-1.206915e-05
2.02363	-1.821156e-05
2.024847	-2.185673e-05
2.026065	-2.033966e-05
2.027281	-1.951655e-05
2.028496	-2.730705e-05
2.029711	-2.238646e-05
2.030923	-2.725262e-05
2.032133	-2.986165e-05
2.033337	-2.6588e-05
2.03455	-2.304704e-05
2.035761	-2.280862e-05
2.036969	-2.585774e-05
2.038174	-2.392938e-05
2.039378	-2.559218e-05
2.040587	-2.32363e-05
2.041793	-2.484446e-05
2.042997	-2.555775e-05
2.044201	-2.164777e-05
2.045401	-3.431358e-05
2.046602	-2.546753e-05
2.047802	-3.332316e-05
2.048998	-2.460042e-05
2.050197	-2.507981e-05
2.051395	-2.513831e-05
2.052589	-2.673366e-05
2.053783	-2.926001e-05
2.054981	-3.103785e-05
2.056174	-2.710963e-05
2.057365	-2.942161e-05
2.058559	-2.760694e-05
2.05975	-2.517616e-05
2.060938	-2.711095e-05
2.062126	-2.583417e-05
2.063313	-2.331932e-05
2.0645	-2.788617e-05
2.065688	-1.997645e-05
2.066872	-2.271566e-05
2.068057	-2.7393e-05
2.06924	-3.277119e-05
2.070423	-3.641501e-05
2.071604	-3.227722e-05
2.072783	-2.977616e-05
2.073963	-2.587008e-05
2.075145	-2.873675e-05
2.076323	-3.254786e-05
2.077496	-2.537323e-05
2.078671	-2.10915e-05
2.079852	-2.869643e-05
2.081024	-2.943163e-05
2.082198	-2.287093e-05
2.08337	-2.620647e-05
2.084536	-2.624076e-05
2.085709	-3.213979e-05
2.086879	-2.661632e-05
2.088048	-2.794737e-05
2.089217	-2.955505e-05
2.090381	-2.337915e-05
2.091553	-3.22158e-05
2.092718	-2.536531e-05
2.093879	-2.484097e-05
2.095043	-3.526299e-05
2.096205	-2.009284e-05
2.09737	-2.672044e-05
2.09853	-2.742426e-05
2.099688	-2.543198e-05
2.100846	-2.738713e-05
2.102002	-2.331452e-05
2.103164	-2.409994e-05
2.10432	-2.357031e-05
2.105473	-2.711121e-05
2.10663	-2.030521e-05
2.10778	-1.903952e-05
2.108932	-2.927069e-05
2.110086	-2.015972e-05
2.111239	-2.049491e-05
2.112389	-2.435778e-05
2.113532	-1.90102e-05
2.114679	-1.597322e-05
2.11583	-2.275707e-05
2.116979	-2.402585e-05
2.118122	-2.70434e-05
2.119263	-2.38152e-05
2.120405	-1.952513e-05
2.121548	-1.996554e-05
2.122693	-2.379941e-05
2.123837	-2.119562e-05
2.124976	-2.162758e-05
2.126116	-2.89769e-05
2.127254	-2.32468e-05
2.128388	-2.529705e-05
2.129528	-1.678293e-05
2.130667	-1.968277e-05
2.131801	-2.157523e-05
2.13293	-1.57021e-05
2.134061	-2.019283e-05
2.135196	-2.172843e-05
2.136333	-1.269267e-05
2.13746	-2.569321e-05
2.138586	-1.748265e-05
2.139717	-1.89749e-05
2.140847	-2.255003e-05
2.141973	-1.551102e-05
2.143099	-1.452582e-05
2.144225	-2.131847e-05
2.145349	-2.388258e-05
2.146473	-1.184029e-05
2.14759	-1.765025e-05
2.14871	-1.951053e-05
2.149838	-1.341387e-05
2.150958	-2.015029e-05
2.152072	-9.855074e-06
2.153187	-1.431008e-05
2.154306	-1.368538e-05
2.155427	-1.885806e-05
2.156542	-2.480854e-05
2.157659	-2.126194e-05
2.158773	-1.258432e-05
2.159883	-1.143588e-05
2.160993	-1.139827e-05
2.162104	-1.047294e-05
2.163221	-1.373378e-05
2.16433	-1.204215e-05
2.165434	-1.419581e-05
2.166539	-3.854276e-06
2.167646	-7.02747e-06
2.16876	-8.160418e-06
2.169866	-8.696598e-06
2.170964	-1.833129e-05
2.172067	-1.47628e-05
2.173172	-5.743833e-06
2.174275	-9.355525e-06
2.175377	-7.472904e-06
2.176476	-1.052757e-05
2.177578	-7.024082e-06
2.178675	-9.085232e-07
2.179765	-4.476527e-06
2.180867	-1.047472e-05
2.181966	-1.185233e-05
2.18306	-9.704591e-06
2.184153	-7.768345e-06
2.185245	-1.119332e-05
2.186338	-5.30958e-06
2.187431	4.587752e-06
2.188522	-9.372657e-07
2.189611	-5.916551e-07
2.190699	2.063437e-06
2.19179	-2.361819e-06
2.192874	2.634515e-06
2.193958	3.467514e-06
2.195045	-5.991748e-07
2.196132	-8.417327e-06
2.19722	-8.430025e-06
2.198296	-1.540047e-06
2.199375	-2.841167e-06
2.200459	2.384697e-06
2.20154	-4.417299e-06
2.202624	7.337708e-07
2.203703	-3.835789e-06
2.204779	1.877954e-06
2.205854	-6.867666e-06
2.206929	-6.525433e-06
2.20801	-2.088096e-06
2.209087	-4.68523e-07
2.210161	1.747815e-06
2.211228	-5.528538e-06
2.212294	-8.592096e-06
2.213373	-7.878332e-06
2.214445	-9.367368e-06
2.215517	-1.280722e-05
2.216586	-5.04902e-06
2.21765	1.138711e-06
2.218719	1.958357e-06
2.219783	6.833793e-06
2.220849	6.107828e-07
2.221916	5.979279e-07
2.222978	-7.975163e-07
2.224037	-5.833061e-06
2.225099	-6.171997e-06
2.226165	-1.136675e-05
2.227228	-1.168497e-06
2.228285	1.056926e-05
2.229342	2.207613e-06
2.230397	3.230663e-06
2.231455	4.106938e-06
2.232514	-5.436309e-06
2.23357	-2.637107e-06
2.234625	-2.805368e-06
2.235676	2.0744e-06
2.236728	2.974784e-06
2.237783	-4.269952e-08
2.238836	-9.857188e-08
2.239887	4.148042e-06
2.240937	-4.110037e-07
2.241983	6.82833e-06
2.243031	3.695036e-06
2.244079	2.699012e-07
2.245123	-2.989705e-06
2.246171	-8.395845e-06
2.247221	-1.57498e-06
2.248265	4.186032e-07
2.249303	9.766405e-06
2.250345	4.446222e-06
2.251389	9.321197e-06
2.25243	1.089228e-07
2.253473	-3.929198e-07
2.254506	-5.337638e-06
2.255541	2.147692e-07
2.256582	8.620222e-06
2.25762	2.979115e-06
2.258659	-2.355019e-06
2.259693	8.612711e-06
2.260724	2.833285e-06
2.26176	7.612151e-06
2.262793	2.407987e-06
2.263826	4.072144e-06
2.264857	4.166369e-06
2.265887	3.342213e-06
2.266915	3.074713e-06
2.26794	5.806488e-07
2.268971	3.279322e-06
2.269997	1.942379e-06
2.271026	7.54637e-06
2.272052	8.050713e-06
2.273071	-1.907845e-06
2.274096	-2.460448e-06
2.275118	1.583216e-06
2.276143	4.288819e-06
2.277169	2.90237e-06
2.278189	7.205174e-06
2.279207	-1.295649e-06
2.280223	7.156861e-06
2.281244	9.065849e-06
2.282263	9.935892e-07
2.283282	-2.98514e-06
2.284292	-1.581503e-06
2.285303	3.17745e-06
2.286322	4.554154e-06
2.287335	4.422133e-06
2.288349	4.991664e-06
2.289363	4.221327e-06
2.290372	2.808506e-06
2.291382	-1.294367e-06
2.292392	-3.221984e-06
2.293405	-2.460002e-06
2.294413	-1.804627e-06
2.295417	4.678915e-06
2.29642	1.809224e-07
2.297424	6.193708e-06
2.298429	5.582302e-06
2.299432	9.407673e-06
2.300439	9.263319e-06
2.301447	-1.505268e-05
2.302443	9.454386e-06
2.303443	8.315749e-06
2.304445	1.380839e-06
2.305444	6.81584e-06
2.306446	-7.16113e-07
2.307445	6.15465e-07
2.308445	7.69766e-06
2.309436	3.739091e-06
2.310431	7.605331e-06
2.311424	-9.867776e-06
2.31242	1.112446e-05
2.313417	-1.024533e-06
2.314401	-1.453042e-06
2.315393	-1.416447e-07
2.316382	-2.827122e-06
2.317372	7.421221e-06
2.318364	3.980286e-06
2.319355	-2.262691e-07
2.320345	2.834409e-06
2.321327	2.470398e-06
2.322314	-6.659865e-07
2.323298	-6.192086e-06
2.324283	7.070407e-06
2.325273	1.807133e-06
2.326248	2.406947e-06
2.327229	-1.714566e-05
2.328216	1.27375e-06
2.329198	-5.916847e-06
2.330184	-5.349378e-06
2.331156	1.591457e-05
2.332131	-1.032275e-05
2.333108	-3.916051e-06
2.334085	-3.713719e-06
2.335068	-6.305999e-06
2.336042	-4.68781e-07
2.337014	-2.640345e-06
2.337984	2.845205e-06
2.338957	-4.046543e-06
2.339942	1.085123e-06
2.340912	-3.971072e-06
2.341876	-2.580203e-06
2.34284	-4.317696e-06
2.343811	1.270547e-06
2.344788	-3.526732e-06
2.345751	1.499798e-07
2.346711	-5.878484e-06
2.347682	2.029525e-06
2.348647	-6.57177e-06
2.349613	5.939149e-06
2.350582	-1.597976e-06
2.351541	-1.482047e-05
2.352502	-7.749321e-06
2.353465	7.331565e-06
2.354427	-1.89079e-06
2.355386	1.11776e-05
2.356351	1.03637e-05
2.357313	3.778624e-06
2.358267	-6.135505e-06
2.359225	-3.017426e-06
2.360181	-1.252951e-05
2.36114	-1.188261e-05
2.362092	-1.746141e-05
2.363041	-3.580581e-06
2.363997	-2.93818e-05
2.364952	3.517822e-06
2.365909	3.093312e-06
2.366856	-1.834637e-05
2.3678	-5.015869e-06
2.368752	-6.175751e-06
2.369707	-2.044162e-05
2.370656	-3.542222e-06
2.371601	-1.499935e-06
2.372547	-2.719041e-05
2.373495	-2.464876e-05
2.374443	-2.889296e-06
2.375386	4.747084e-06
2.37633	-1.916365e-05
2.377271	-2.120058e-05
2.378211	-2.664248e-05
2.379157	-4.387886e-06
2.380103	-9.382657e-06
2.381038	1.732184e-05
2.381975	-7.980138e-06
2.382916	-2.591059e-05
2.383857	-1.129936e-05
2.384799	7.83966e-06
2.385731	4.861677e-06
2.386664	-1.924921e-05
2.387601	-3.716896e-05
2.388523	-1.431598e-05
2.389459	-3.075035e-05
2.390394	-1.209165e-05
2.391329	-3.271155e-05
2.392257	-3.063952e-05
2.393182	-3.011936e-05
2.394117	-3.100364e-05
2.39506	-1.349307e-05
2.395989	-5.645476e-05
2.396913	-8.342956e-06
2.397838	-2.355084e-05
2.398766	-3.183098e-05
2.399706	-3.839657e-05
2.400639	-3.660184e-05
2.40154	-4.042899e-05
2.402452	-2.215726e-05
2.403387	-2.430163e-05
2.404321	-5.321173e-05
2.405236	-4.568652e-05
2.40614	-5.162731e-05
2.40706	-2.331679e-05
2.407977	-4.750333e-05
2.408923	-8.373073e-05
2.409824	-0.0001196465
2.410718	-7.65488e-05
2.411656	-4.589205e-05
2.41261	-4.657862e-05
2.413496	-4.352341e-05
2.414394	-6.74172e-05
2.415333	-1.477162e-05
2.416244	-2.854965e-05
2.417151	1.267238e-05
2.418036	-0.0001808197
2.418843	-0.0001049983
2.419698	3.024206e-05
