# Supplementary material for: RNA structures and dynamics with Å resolution revealed by x-ray free-electron lasers
Source: Sci Adv. 2023 Sep 27;9(39):eadj3509. doi: 10.1126/sciadv.adj3509 (PMC10530093; doi:10.1126/sciadv.adj3509)
Supplement: Supplementary file 2 — Datasets S1 to S23 [file sciadv.adj3509_datasets_s1_to_s23.zip › raw_data_for_paper/Time_resolved_data_t60ms.txt]

0.3058178	3.384845e-05
0.3079238	3.357162e-05
0.3100375	3.264437e-05
0.3121659	3.222201e-05
0.3142845	3.175146e-05
0.316398	3.12897e-05
0.3185017	3.095582e-05
0.320612	3.069587e-05
0.3227406	3.037398e-05
0.3248525	2.95752e-05
0.3269826	2.94089e-05
0.3291081	2.882729e-05
0.3311997	2.877071e-05
0.3333059	2.828636e-05
0.3354282	2.795371e-05
0.337549	2.745236e-05
0.3396652	2.745137e-05
0.3417653	2.717954e-05
0.3438672	2.707227e-05
0.3459705	2.674217e-05
0.3480887	2.6514e-05
0.3502122	2.666423e-05
0.3523229	2.63179e-05
0.3544385	2.63133e-05
0.3565459	2.589583e-05
0.3586447	2.613035e-05
0.3607545	2.591225e-05
0.3628722	2.546079e-05
0.364985	2.541742e-05
0.3670787	2.533372e-05
0.3691714	2.515648e-05
0.3712868	2.497964e-05
0.3733963	2.483156e-05
0.3755047	2.474425e-05
0.3776172	2.445176e-05
0.3797149	2.440787e-05
0.381821	2.442813e-05
0.3839228	2.421765e-05
0.3860299	2.382213e-05
0.3881373	2.409588e-05
0.3902423	2.367416e-05
0.3923503	2.356648e-05
0.3944438	2.355361e-05
0.3965375	2.33376e-05
0.3986397	2.32493e-05
0.4007404	2.319069e-05
0.4028468	2.311706e-05
0.4049428	2.323894e-05
0.4070475	2.29103e-05
0.4091543	2.262194e-05
0.4112414	2.234167e-05
0.4133411	2.210774e-05
0.4154469	2.220896e-05
0.4175409	2.202555e-05
0.4196282	2.173643e-05
0.4217233	2.142641e-05
0.4238231	2.147711e-05
0.4259192	2.119859e-05
0.4280153	2.129702e-05
0.4301031	2.120633e-05
0.4321932	2.08359e-05
0.4342936	2.074178e-05
0.4363845	2.047798e-05
0.4384791	2.039102e-05
0.4405743	2.008601e-05
0.442664	2.017926e-05
0.4447581	1.99856e-05
0.4468474	1.987227e-05
0.4489441	1.975818e-05
0.4510357	1.954805e-05
0.453112	1.931557e-05
0.4551938	1.918845e-05
0.4572907	1.898641e-05
0.4593867	1.872366e-05
0.461468	1.842371e-05
0.463551	1.805223e-05
0.4656345	1.790142e-05
0.4677095	1.762854e-05
0.4698003	1.752836e-05
0.47189	1.726171e-05
0.4739766	1.683389e-05
0.4760615	1.701002e-05
0.4781408	1.656427e-05
0.4802224	1.652184e-05
0.4823051	1.610344e-05
0.4843923	1.591741e-05
0.4864767	1.542561e-05
0.4885487	1.559267e-05
0.4906176	1.530634e-05
0.4927063	1.515209e-05
0.4947922	1.478812e-05
0.4968686	1.474074e-05
0.4989446	1.432013e-05
0.5010226	1.416676e-05
0.5031038	1.3799e-05
0.5051767	1.355313e-05
0.5072462	1.35905e-05
0.5093263	1.311972e-05
0.5114055	1.298013e-05
0.513481	1.271837e-05
0.5155413	1.245941e-05
0.5176058	1.230731e-05
0.5196866	1.203734e-05
0.5217631	1.185935e-05
0.5238378	1.170859e-05
0.5259042	1.131668e-05
0.5279712	1.116336e-05
0.5300457	1.085066e-05
0.5321142	1.076364e-05
0.5341853	1.071545e-05
0.5362614	1.047447e-05
0.5383239	1.033925e-05
0.5403837	1.002918e-05
0.5424484	9.84926e-06
0.5445187	9.550131e-06
0.5465862	9.463285e-06
0.5486486	9.214331e-06
0.5507067	8.999719e-06
0.5527606	9.005133e-06
0.5548273	8.765201e-06
0.5568951	8.603034e-06
0.5589595	8.534873e-06
0.5610263	8.252508e-06
0.563086	8.174684e-06
0.5651435	8.036382e-06
0.5672013	8.067698e-06
0.5692531	7.756811e-06
0.5713116	7.646217e-06
0.5733682	7.628638e-06
0.575417	7.408147e-06
0.5774735	7.228926e-06
0.5795349	7.174967e-06
0.5815961	7.004011e-06
0.5836572	6.915943e-06
0.585706	7.008086e-06
0.5877551	6.743881e-06
0.5898076	6.590097e-06
0.5918626	6.649119e-06
0.5939187	6.449991e-06
0.5959641	6.433867e-06
0.5980127	6.353366e-06
0.6000585	6.217218e-06
0.6021023	6.240094e-06
0.6041553	6.050046e-06
0.6062049	6.085786e-06
0.6082525	5.97816e-06
0.6102935	5.869777e-06
0.6123388	5.890557e-06
0.6143895	5.89207e-06
0.6164345	5.79044e-06
0.6184754	5.711336e-06
0.6205153	5.749695e-06
0.6225545	5.58194e-06
0.6245991	5.696784e-06
0.6266441	5.597482e-06
0.6286914	5.667855e-06
0.6307269	5.533802e-06
0.6327689	5.690905e-06
0.6348079	5.42833e-06
0.6368396	5.496549e-06
0.6388811	5.597598e-06
0.6409082	5.42897e-06
0.6429532	5.265523e-06
0.6449908	5.394802e-06
0.6470168	5.403243e-06
0.6490532	5.542941e-06
0.6510804	5.533278e-06
0.6531085	5.385722e-06
0.6551393	5.306618e-06
0.6571701	5.367619e-06
0.6592066	5.263428e-06
0.6612381	5.415757e-06
0.6632709	5.312613e-06
0.6652979	5.264417e-06
0.6673206	5.090609e-06
0.6693498	5.198584e-06
0.6713704	5.074951e-06
0.6733949	5.166105e-06
0.6754268	5.184789e-06
0.6774536	5.22862e-06
0.679473	5.244452e-06
0.6814905	5.139445e-06
0.6835129	5.193404e-06
0.6855355	5.278096e-06
0.6875552	5.213136e-06
0.6895795	5.071051e-06
0.691599	5.050213e-06
0.6936082	5.084497e-06
0.6956236	5.060749e-06
0.6976385	5.113136e-06
0.6996586	5.221111e-06
0.7016747	5.211448e-06
0.7036921	5.044742e-06
0.7057089	4.817441e-06
0.7077118	5.089212e-06
0.709736	4.938804e-06
0.7117603	4.871108e-06
0.7137659	5.000737e-06
0.7157741	4.822738e-06
0.7177809	4.861213e-06
0.719786	5.006092e-06
0.7217907	4.902366e-06
0.7237936	4.96814e-06
0.7258126	4.832284e-06
0.7278169	4.875357e-06
0.7298204	4.755741e-06
0.7318279	4.824775e-06
0.7338315	4.853704e-06
0.7358401	4.856382e-06
0.7378432	4.727335e-06
0.73985	4.778558e-06
0.7418377	4.944217e-06
0.7438366	4.796602e-06
0.7458407	4.528498e-06
0.7478393	4.742527e-06
0.7498403	4.672911e-06
0.7518363	4.616159e-06
0.7538347	4.756264e-06
0.7558291	4.650734e-06
0.7578273	4.652771e-06
0.7598222	4.508649e-06
0.7618187	4.703645e-06
0.7638117	4.533329e-06
0.7657967	4.501082e-06
0.767787	4.451023e-06
0.769776	4.426693e-06
0.7717699	4.587928e-06
0.7737627	4.423724e-06
0.7757393	4.432688e-06
0.7777289	4.236004e-06
0.7797232	4.467787e-06
0.7817078	4.272501e-06
0.7836949	4.283269e-06
0.7856762	4.494213e-06
0.7876571	4.516973e-06
0.7896342	4.298054e-06
0.7916181	4.389382e-06
0.7936016	4.279485e-06
0.7955782	4.241709e-06
0.7975544	4.304107e-06
0.7995254	4.205387e-06
0.8015041	4.239031e-06
0.8034884	4.217902e-06
0.8054691	4.323549e-06
0.8074506	4.223839e-06
0.8094242	4.226633e-06
0.8113964	4.209287e-06
0.8133685	4.100904e-06
0.8153368	4.092639e-06
0.8173122	4.160218e-06
0.8192824	4.155328e-06
0.8212515	4.202302e-06
0.8232135	4.108297e-06
0.8251814	4.187634e-06
0.8271567	4.010391e-06
0.8291233	4.18484e-06
0.8310845	4.148344e-06
0.833045	3.996247e-06
0.8350082	4.105852e-06
0.8369738	4.100439e-06
0.8389353	4.100672e-06
0.8408988	4.083558e-06
0.8428616	4.061381e-06
0.8448209	4.039262e-06
0.8467801	4.112662e-06
0.8487361	3.936235e-06
0.850695	4.053407e-06
0.8526568	4.088623e-06
0.8546155	4.113186e-06
0.8565652	3.960915e-06
0.8585166	3.846828e-06
0.8604739	3.901543e-06
0.8624191	4.232046e-06
0.8643678	3.962487e-06
0.8663273	4.003407e-06
0.8682782	3.968249e-06
0.8702291	4.012953e-06
0.8721744	3.938039e-06
0.8741164	3.991474e-06
0.8760662	3.98088e-06
0.8780107	4.067842e-06
0.8799558	4.075991e-06
0.8819008	4.227564e-06
0.8838379	4.076282e-06
0.8857831	4.107598e-06
0.8877296	4.150381e-06
0.8896686	4.064234e-06
0.8916049	4.267611e-06
0.893542	4.157308e-06
0.895483	4.109112e-06
0.8974144	4.118076e-06
0.8993546	4.015863e-06
0.9012991	4.086003e-06
0.9032275	4.176865e-06
0.90516	4.259753e-06
0.907092	4.175468e-06
0.9090222	4.286238e-06
0.9109572	4.234898e-06
0.9128821	4.300789e-06
0.9148098	4.108879e-06
0.9167438	4.096772e-06
0.9186718	4.25172e-06
0.9205992	4.280591e-06
0.9225218	4.173082e-06
0.9244469	4.380126e-06
0.9263723	4.260452e-06
0.9282964	4.272326e-06
0.9302211	4.324305e-06
0.932142	4.442467e-06
0.9340622	4.400732e-06
0.9359784	4.303467e-06
0.9378925	4.380709e-06
0.9398143	4.382106e-06
0.9417318	4.330475e-06
0.9436477	4.550035e-06
0.945563	4.549278e-06
0.9474755	4.566915e-06
0.9493924	4.514994e-06
0.951308	4.555041e-06
0.9532198	4.493748e-06
0.9551264	4.661735e-06
0.9570326	4.598289e-06
0.9589422	4.667672e-06
0.9608532	4.717382e-06
0.9627591	4.591362e-06
0.9646661	4.668196e-06
0.966577	4.67326e-06
0.9684773	4.70446e-06
0.9703789	4.823436e-06
0.972281	4.809233e-06
0.9741803	4.906207e-06
0.9760847	4.807196e-06
0.9779883	4.934089e-06
0.979886	4.859176e-06
0.9817798	4.87006e-06
0.9836776	4.858361e-06
0.9855772	4.955626e-06
0.9874668	5.094102e-06
0.9893585	4.880712e-06
0.9912512	4.874018e-06
0.9931454	4.981121e-06
0.995039	4.865113e-06
0.9969281	4.91133e-06
0.9988208	5.026814e-06
1.000712	5.033566e-06
1.002595	5.205919e-06
1.004481	5.172216e-06
1.006371	5.286245e-06
1.008257	5.347771e-06
1.010141	5.306618e-06
1.012024	5.250506e-06
1.013905	5.319016e-06
1.015786	5.269249e-06
1.017671	5.445036e-06
1.01955	5.426467e-06
1.021424	5.374022e-06
1.023303	5.459297e-06
1.025179	5.342299e-06
1.027055	5.562557e-06
1.028929	5.503884e-06
1.030807	5.699869e-06
1.032685	5.497015e-06
1.034549	5.674141e-06
1.036418	5.600741e-06
1.038292	5.559472e-06
1.040162	5.74335e-06
1.04203	5.43904e-06
1.043897	5.566049e-06
1.045763	5.681359e-06
1.047624	5.636073e-06
1.049489	5.88788e-06
1.051356	5.74172e-06
1.053221	5.765061e-06
1.055086	5.750859e-06
1.056945	5.850336e-06
1.058804	5.731476e-06
1.060665	5.805399e-06
1.062523	5.789101e-06
1.06438	5.879556e-06
1.066231	5.818263e-06
1.068082	5.734095e-06
1.06994	5.871058e-06
1.07179	5.922862e-06
1.073641	5.765061e-06
1.075494	5.938229e-06
1.077345	5.838228e-06
1.079195	5.83037e-06
1.081041	5.898648e-06
1.082892	5.884154e-06
1.084743	5.96157e-06
1.086593	5.902082e-06
1.088436	5.878392e-06
1.090268	5.802489e-06
1.092109	5.891838e-06
1.093957	5.751383e-06
1.095799	5.910988e-06
1.097639	5.885144e-06
1.099472	5.7937e-06
1.101312	5.853595e-06
1.103154	5.923677e-06
1.104988	5.876063e-06
1.106822	5.870184e-06
1.108652	5.7937e-06
1.110486	5.951733e-06
1.112318	5.833397e-06
1.114147	5.876063e-06
1.115981	5.817914e-06
1.117808	5.796843e-06
1.119632	5.72158e-06
1.121458	5.736598e-06
1.123282	5.890208e-06
1.125116	5.763199e-06
1.126937	5.853886e-06
1.12876	5.897309e-06
1.130585	5.807844e-06
1.132405	5.678041e-06
1.134226	5.678798e-06
1.136041	5.756388e-06
1.137863	5.80051e-06
1.139678	5.269249e-06
1.14149	5.859009e-06
1.143303	5.63811e-06
1.145116	5.852489e-06
1.146934	5.743408e-06
1.148751	5.771057e-06
1.150559	5.671522e-06
1.152364	5.662499e-06
1.154171	5.753071e-06
1.155983	5.732407e-06
1.157792	5.643698e-06
1.159598	5.712733e-06
1.161402	5.829264e-06
1.163205	5.623791e-06
1.165008	5.830778e-06
1.166811	5.609123e-06
1.168613	5.521753e-06
1.170416	5.5235e-06
1.172214	5.602953e-06
1.174003	5.533919e-06
1.1758	5.577807e-06
1.177602	5.527283e-06
1.179396	5.504815e-06
1.181192	5.721289e-06
1.182989	5.724374e-06
1.18478	5.414069e-06
1.186569	5.431415e-06
1.188353	5.625188e-06
1.190147	5.44748e-06
1.191933	5.572045e-06
1.193719	5.656271e-06
1.195504	5.504291e-06
1.197284	5.378737e-06
1.19907	5.560752e-06
1.200856	5.472568e-06
1.202641	5.390029e-06
1.20442	5.437585e-06
1.206196	5.429087e-06
1.207977	5.37734e-06
1.209756	5.343172e-06
1.211533	5.428621e-06
1.21331	5.422509e-06
1.215081	5.373615e-06
1.216857	5.338923e-06
1.21863	5.300273e-06
1.2204	5.514827e-06
1.222169	5.385256e-06
1.22394	5.423382e-06
1.22571	5.384441e-06
1.227472	5.361275e-06
1.229232	5.470181e-06
1.231006	5.348993e-06
1.232776	5.363428e-06
1.234541	5.320064e-06
1.2363	5.484384e-06
1.238059	5.360518e-06
1.239824	5.496491e-06
1.241581	5.422917e-06
1.243342	5.354115e-06
1.2451	5.424896e-06
1.246852	5.306152e-06
1.248607	5.536072e-06
1.250363	5.495909e-06
1.252118	5.352776e-06
1.253873	5.374604e-06
1.255627	5.355047e-06
1.257375	5.330774e-06
1.259119	5.310343e-06
1.260875	5.480833e-06
1.262631	5.410402e-06
1.26437	5.374604e-06
1.266116	5.477923e-06
1.267855	5.413138e-06
1.269597	5.504873e-06
1.271343	5.521986e-06
1.273085	5.446782e-06
1.274828	5.562382e-06
1.276561	5.659531e-06
1.278297	5.508249e-06
1.280036	5.261274e-06
1.281771	5.561451e-06
1.283511	5.720009e-06
1.285248	5.465641e-06
1.286978	5.569425e-06
1.288712	5.484326e-06
1.290438	5.619077e-06
1.292173	5.443464e-06
1.2939	5.461799e-06
1.295628	5.663023e-06
1.297354	5.669601e-06
1.299073	5.663955e-06
1.3008	5.827227e-06
1.302527	5.719485e-06
1.304251	5.806796e-06
1.305973	5.687121e-06
1.307689	5.773269e-06
1.309408	5.869311e-06
1.311127	5.73037e-06
1.312847	5.640264e-06
1.314566	5.662907e-06
1.316278	5.640031e-06
1.317987	5.8437e-06
1.319699	5.862326e-06
1.321416	5.842652e-06
1.323129	5.684036e-06
1.324839	5.925598e-06
1.326547	5.904469e-06
1.328252	6.00121e-06
1.329958	5.871581e-06
1.331667	6.009941e-06
1.333372	5.912676e-06
1.335075	5.831243e-06
1.336775	5.94405e-06
1.338477	5.841837e-06
1.340176	5.824724e-06
1.341874	5.713839e-06
1.343577	5.95639e-06
1.345276	5.877751e-06
1.346969	5.99277e-06
1.348664	5.87618e-06
1.350358	5.882466e-06
1.352049	5.915645e-06
1.353741	6.013666e-06
1.355436	5.945796e-06
1.357129	5.959417e-06
1.358814	5.894108e-06
1.360503	6.065937e-06
1.362193	6.104005e-06
1.363878	5.973154e-06
1.365562	6.072456e-06
1.367242	5.96873e-06
1.368924	5.88526e-06
1.370607	5.884096e-06
1.372288	6.088871e-06
1.373971	6.058137e-06
1.37565	5.844282e-06
1.377324	5.878857e-06
1.378999	6.025308e-06
1.380674	5.966052e-06
1.38235	5.90214e-06
1.384026	5.965005e-06
1.385698	6.105867e-06
1.387363	5.798764e-06
1.389029	5.941605e-06
1.390703	5.826238e-06
1.39237	5.812268e-06
1.394037	5.882466e-06
1.395705	5.833805e-06
1.397367	5.864422e-06
1.399034	5.76966e-06
1.400698	5.861162e-06
1.402359	5.684095e-06
1.40402	5.717506e-06
1.405678	5.83427e-06
1.407332	5.894806e-06
1.408992	5.54393e-06
1.410651	5.677808e-06
1.412306	5.700393e-06
1.413957	5.564187e-06
1.415606	5.521113e-06
1.417262	5.603884e-06
1.418916	5.465583e-06
1.420566	5.519716e-06
1.422213	5.538925e-06
1.423863	5.459297e-06
1.425512	5.562324e-06
1.427153	5.467678e-06
1.428799	5.428563e-06
1.430445	5.50109e-06
1.432085	5.325885e-06
1.433726	5.237292e-06
1.435365	5.317852e-06
1.437003	5.354173e-06
1.438642	5.40691e-06
1.440281	5.338108e-06
1.44192	5.288981e-06
1.443552	5.219015e-06
1.445185	5.057082e-06
1.44682	5.206442e-06
1.44845	5.160458e-06
1.45008	5.126465e-06
1.451711	5.004462e-06
1.453341	5.205278e-06
1.45497	5.047303e-06
1.456595	5.014474e-06
1.458219	4.893867e-06
1.459841	4.921341e-06
1.461465	4.763599e-06
1.46309	4.709465e-06
1.464712	4.844856e-06
1.466332	4.72879e-06
1.467949	4.64078e-06
1.469568	4.733214e-06
1.471187	4.672213e-06
1.472802	4.729955e-06
1.474418	4.708534e-06
1.476031	4.609348e-06
1.477643	4.602131e-06
1.479255	4.585949e-06
1.480866	4.551723e-06
1.482473	4.376983e-06
1.484081	4.511792e-06
1.485692	4.463713e-06
1.487299	4.543806e-06
1.488903	4.40178e-06
1.490508	4.289206e-06
1.492112	4.301197e-06
1.493713	4.444155e-06
1.495317	4.398869e-06
1.496919	4.445203e-06
1.498516	4.278147e-06
1.500111	4.446018e-06
1.501708	4.20271e-06
1.503304	4.243688e-06
1.504897	4.198169e-06
1.506492	4.117377e-06
1.508086	4.125643e-06
1.509676	3.971392e-06
1.511262	3.952766e-06
1.512849	3.998401e-06
1.514441	3.955909e-06
1.516031	3.992929e-06
1.517617	3.944733e-06
1.519202	3.952882e-06
1.520785	3.932277e-06
1.522371	3.935886e-06
1.523956	3.759749e-06
1.525532	3.869645e-06
1.52711	3.895024e-06
1.528688	3.865454e-06
1.530268	3.800727e-06
1.531846	3.585708e-06
1.533417	3.833557e-06
1.534993	3.827619e-06
1.536568	3.720867e-06
1.53814	3.491528e-06
1.539712	3.530644e-06
1.541283	3.763125e-06
1.542854	3.750902e-06
1.544421	3.716326e-06
1.545989	3.64508e-06
1.547552	3.699912e-06
1.549116	3.658934e-06
1.550681	3.518187e-06
1.552243	3.382796e-06
1.553805	3.633904e-06
1.555366	3.513182e-06
1.556926	3.528548e-06
1.558486	3.263005e-06
1.560044	3.57267e-06
1.5616	3.553345e-06
1.563154	3.491412e-06
1.564708	3.523775e-06
1.566261	3.424007e-06
1.567814	3.532274e-06
1.569367	3.455789e-06
1.570919	3.491063e-06
1.572469	3.433437e-06
1.57401	3.378023e-06
1.575554	3.497582e-06
1.577103	3.681518e-06
1.57865	3.401306e-06
1.580194	3.443332e-06
1.581739	3.467663e-06
1.583282	3.421796e-06
1.584817	3.3658e-06
1.586354	3.501307e-06
1.587894	3.471738e-06
1.589433	3.211899e-06
1.590967	3.327848e-06
1.592499	3.185007e-06
1.594036	3.264518e-06
1.595571	3.460329e-06
1.597102	3.252877e-06
1.598633	3.099558e-06
1.600163	3.202818e-06
1.601694	3.219466e-06
1.603223	3.179652e-06
1.604748	3.333203e-06
1.606274	3.124587e-06
1.607799	3.327033e-06
1.609326	3.212481e-06
1.610847	3.082794e-06
1.612364	3.087102e-06
1.613886	3.204215e-06
1.615406	3.377558e-06
1.616922	3.250199e-06
1.618442	3.071036e-06
1.619959	3.020512e-06
1.621474	2.989196e-06
1.622986	3.124238e-06
1.624498	3.287685e-06
1.626012	3.165449e-06
1.627523	2.931221e-06
1.629035	3.155088e-06
1.630542	2.9332e-06
1.632048	3.067427e-06
1.633555	3.189663e-06
1.635061	3.203982e-06
1.636565	2.955785e-06
1.638065	2.951245e-06
1.63957	3.002468e-06
1.641072	3.20829e-06
1.642572	3.080699e-06
1.644073	3.059395e-06
1.645573	3.015273e-06
1.647071	3.211084e-06
1.648566	3.248919e-06
1.650056	3.089546e-06
1.651552	3.013178e-06
1.653046	3.090245e-06
1.654537	2.990128e-06
1.656027	2.899789e-06
1.657517	2.906076e-06
1.659011	3.044843e-06
1.660498	3.025285e-06
1.661984	3.10922e-06
1.663468	2.798159e-06
1.664952	2.881396e-06
1.666439	2.903747e-06
1.667915	2.789078e-06
1.669397	2.581859e-06
1.670879	2.622488e-06
1.672357	2.64612e-06
1.673836	2.681161e-06
1.675313	2.628309e-06
1.676794	2.667191e-06
1.678267	2.72959e-06
1.679741	2.600602e-06
1.681216	2.585934e-06
1.682686	2.741115e-06
1.684155	2.642628e-06
1.685627	2.590008e-06
1.687095	2.638204e-06
1.688562	2.557645e-06
1.690028	2.558809e-06
1.691496	2.606306e-06
1.692961	2.664514e-06
1.694422	2.669403e-06
1.695885	2.359739e-06
1.697347	2.661021e-06
1.698808	2.559857e-06
1.700267	2.460321e-06
1.701728	2.28046e-06
1.703186	2.381159e-06
1.704641	2.472196e-06
1.706094	2.353918e-06
1.707551	2.350542e-06
1.709006	2.672663e-06
1.710457	2.473709e-06
1.711907	2.440182e-06
1.713355	2.397457e-06
1.714807	2.218876e-06
1.716256	2.401415e-06
1.717701	2.173358e-06
1.719147	2.262183e-06
1.720591	2.245884e-06
1.722033	2.137385e-06
1.723474	2.037967e-06
1.724916	2.106186e-06
1.72636	1.949025e-06
1.727799	1.929933e-06
1.729237	2.083834e-06
1.730676	1.950888e-06
1.732111	1.80956e-06
1.733547	1.926674e-06
1.734983	1.848675e-06
1.736416	1.914334e-06
1.737849	1.619104e-06
1.739278	1.649372e-06
1.740709	1.810957e-06
1.742137	1.698732e-06
1.743564	1.774635e-06
1.744995	1.772773e-06
1.746422	1.563225e-06
1.747846	1.699198e-06
1.749268	1.657987e-06
1.750692	1.691515e-06
1.752116	1.463573e-06
1.753534	1.661247e-06
1.754955	1.474051e-06
1.756372	1.385575e-06
1.757787	1.39256e-06
1.759206	1.484295e-06
1.760624	1.458684e-06
1.762039	1.277542e-06
1.763451	1.329463e-06
1.764864	1.436565e-06
1.766278	1.325971e-06
1.767688	1.339475e-06
1.7691	1.24122e-06
1.770511	1.321081e-06
1.771915	1.312234e-06
1.773321	1.198612e-06
1.774728	1.238892e-06
1.776131	8.721836e-07
1.777534	9.660143e-07
1.778934	1.120381e-06
1.780334	9.958167e-07
1.781736	1.032837e-06
1.783138	9.853393e-07
1.784536	9.813812e-07
1.785932	9.622891e-07
1.787329	8.025672e-07
1.788725	8.428469e-07
1.79012	9.257346e-07
1.791512	5.834736e-07
1.792905	9.55537e-07
1.7943	6.675255e-07
1.795688	4.526228e-07
1.797073	6.891787e-07
1.798462	6.293412e-07
1.79985	6.700866e-07
1.801234	4.610047e-07
1.802618	5.383044e-07
1.804005	7.769559e-07
1.805389	6.787013e-07
1.80677	6.053597e-07
1.808152	6.267801e-07
1.809532	3.869645e-07
1.810911	4.75673e-07
1.812289	4.104804e-07
1.813664	3.138557e-07
1.815039	5.902257e-07
1.816416	3.885943e-07
1.817791	4.195608e-07
1.819164	3.580935e-07
1.820532	1.58092e-07
1.821903	5.310867e-07
1.823274	1.590233e-07
1.824642	1.958106e-07
1.82601	2.414454e-07
1.827378	7.82311e-08
1.828746	2.451707e-07
1.830108	1.18278e-07
1.831472	2.491288e-07
1.832836	3.131572e-07
1.834195	1.953449e-07
1.835555	4.284084e-08
1.836913	5.285256e-08
1.838273	1.091976e-07
1.839637	3.534369e-07
1.840994	8.195639e-08
1.842348	1.722947e-08
1.843699	1.736917e-07
1.845052	-8.544885e-08
1.846407	2.617016e-07
1.847757	-2.291054e-07
1.849112	1.77417e-07
1.850464	1.508743e-07
1.851807	1.064036e-07
1.853151	6.682239e-08
1.854498	-2.235174e-08
1.855847	1.261942e-07
1.857191	3.632158e-08
1.858533	-3.42261e-08
1.859876	-2.009328e-07
1.861216	-1.74623e-07
1.862559	-3.671739e-07
1.8639	-7.427298e-08
1.865238	-2.605375e-07
1.866575	-8.684583e-08
1.867914	-1.008157e-07
1.869248	1.466833e-08
1.870582	1.14087e-07
1.871916	-2.328306e-07
1.87325	2.724119e-08
1.874583	-1.431908e-07
1.875908	1.187436e-08
1.877236	-2.025627e-07
1.878568	-7.473864e-08
1.879896	-1.776498e-07
1.881225	-1.473818e-07
1.882552	-2.591405e-07
1.883875	2.328306e-09
1.885197	2.561137e-09
1.886519	-1.30618e-07
1.887841	-1.906883e-07
1.889162	6.868504e-08
1.890483	-6.30971e-08
1.891801	-1.629815e-07
1.893116	-1.576263e-07
1.894435	-9.49949e-08
1.895753	-1.047738e-07
1.897069	8.777715e-08
1.89838	-3.981404e-08
1.899689	1.234002e-08
1.901001	-1.583248e-08
1.902315	3.18978e-08
1.903628	-8.35862e-08
1.904937	-1.050066e-07
1.906243	-1.916196e-07
1.907547	-2.28174e-07
1.908852	-1.750886e-07
1.910157	-1.504086e-07
1.911463	-9.383075e-08
1.912768	4.423782e-09
1.914069	-5.331822e-08
1.915366	-9.918585e-08
1.916665	-1.373701e-07
1.917967	-5.052425e-08
1.919268	-6.845221e-08
1.920565	1.909211e-08
1.921858	-1.890585e-07
1.923154	-3.064051e-07
1.924447	-7.450581e-09
1.92574	-8.102506e-08
1.927034	-1.986045e-07
1.928323	-1.420267e-08
1.929615	-4.074536e-08
1.930904	-1.152512e-07
1.932194	-1.04541e-07
1.93348	6.100163e-08
1.934768	-1.671724e-07
1.936055	-2.414454e-07
1.937336	-1.371372e-07
1.938618	-2.35159e-08
1.939902	-4.377216e-08
1.941184	-1.164153e-07
1.942465	6.984919e-09
1.943743	1.923181e-07
1.945022	-1.289882e-07
1.946301	-1.285225e-07
1.947576	1.734588e-07
1.948851	-1.909211e-07
1.950125	-8.288771e-08
1.951399	-7.706694e-08
1.952672	-1.173466e-07
1.953944	-2.870802e-07
1.955214	-6.100163e-08
1.956485	5.727634e-08
1.957756	-7.404014e-08
1.959025	-1.173466e-07
1.960288	-7.986091e-08
1.961553	-1.955777e-08
1.96282	-1.85566e-07
1.964082	-1.001172e-08
1.965348	-1.192093e-07
1.96661	-2.565794e-07
1.967869	-1.748558e-07
1.96913	-8.6613e-08
1.970388	-9.918585e-08
1.971647	-2.204906e-07
1.972903	-3.371388e-07
1.974162	-2.165325e-07
1.97542	-1.487788e-07
1.97667	-1.890585e-07
1.977926	-3.420282e-07
1.979181	-4.135072e-07
1.98043	-3.881287e-07
1.981678	-2.661254e-07
1.982927	-2.828892e-07
1.98418	-2.642628e-07
1.985426	-4.174653e-07
1.986669	-2.633315e-07
1.987915	-2.004672e-07
1.989162	-7.799827e-08
1.990409	-2.102461e-07
1.991649	-2.041925e-07
1.992888	-3.583264e-07
1.994133	-2.253801e-07
1.995376	-3.993046e-07
1.996614	-2.149027e-07
1.997851	-3.403984e-07
1.999087	-1.280569e-07
2.00032	-2.328306e-10
2.001557	-3.350433e-07
2.002788	-4.214235e-07
2.004021	-3.399327e-07
2.005257	-6.47502e-07
2.00649	-4.682224e-07
2.00772	-5.066395e-07
2.008951	-6.204937e-07
2.01018	-5.683396e-07
2.011407	-4.78467e-07
2.012633	-6.735791e-07
2.01386	-4.710164e-07
2.015081	-8.076895e-07
2.016308	-6.936025e-07
2.01753	-6.144401e-07
2.01875	-6.656628e-07
2.019971	-9.11532e-07
