# Supplementary material for: RNA structures and dynamics with Å resolution revealed by x-ray free-electron lasers
Source: Sci Adv. 2023 Sep 27;9(39):eadj3509. doi: 10.1126/sciadv.adj3509 (PMC10530093; doi:10.1126/sciadv.adj3509)
Supplement: Supplementary file 2 — Datasets S1 to S23 [file sciadv.adj3509_datasets_s1_to_s23.zip › raw_data_for_paper/Data_FigS3_bottom_20Mg.txt]

1.67137251E-02  7.63564565E-02  7.23252845E-04
1.77920299E-02  7.48956888E-02  6.97647933E-04
1.88703347E-02  7.62157611E-02  6.38211229E-04
1.99486396E-02  7.62624409E-02  6.38948297E-04
2.10269444E-02  7.36249399E-02  5.60011981E-04
2.21052493E-02  7.36187364E-02  5.67894222E-04
2.31835541E-02  7.35027365E-02  5.58749813E-04
2.42618589E-02  7.23597949E-02  5.27928619E-04
2.53401638E-02  7.16647924E-02  5.20249910E-04
2.64184686E-02  7.00672484E-02  4.82636086E-04
2.74967735E-02  6.97967319E-02  4.90672298E-04
2.85750783E-02  6.88062133E-02  4.74388892E-04
2.96533832E-02  6.88969314E-02  4.53627082E-04
3.07316880E-02  6.72096272E-02  4.49820871E-04
3.18099928E-02  6.62187336E-02  4.31236921E-04
3.28882977E-02  6.62425749E-02  4.34765186E-04
3.39666025E-02  6.52745642E-02  4.10237397E-04
3.50449074E-02  6.48286755E-02  4.05903054E-04
3.61232122E-02  6.34535028E-02  4.03229081E-04
3.72015171E-02  6.31955832E-02  3.94265243E-04
3.82798219E-02  6.18508906E-02  3.88387453E-04
3.93581267E-02  6.17280552E-02  3.65628287E-04
4.04364316E-02  5.99895176E-02  3.68679320E-04
4.15147364E-02  5.88792360E-02  3.57431319E-04
4.25930413E-02  5.84986104E-02  3.55468618E-04
4.36713461E-02  5.80779370E-02  3.46440809E-04
4.47496509E-02  5.63020346E-02  3.33858592E-04
4.58279558E-02  5.67535550E-02  3.40691346E-04
4.69062606E-02  5.54506462E-02  3.24670493E-04
4.79845655E-02  5.51239103E-02  3.19693562E-04
4.90628703E-02  5.40176095E-02  3.15278262E-04
5.01411752E-02  5.35843794E-02  3.10941071E-04
5.12194800E-02  5.27705965E-02  3.15401640E-04
5.22977848E-02  5.14255585E-02  2.93892053E-04
5.33760897E-02  5.06327568E-02  2.93855258E-04
5.44543945E-02  5.04289044E-02  2.85789496E-04
5.55326994E-02  4.99938826E-02  2.91419634E-04
5.66110042E-02  4.93013607E-02  2.85535754E-04
5.76893091E-02  4.85001594E-02  2.71150172E-04
5.87676139E-02  4.71852730E-02  2.76667832E-04
5.98459187E-02  4.72205625E-02  2.65244358E-04
6.09242236E-02  4.59920137E-02  2.65573038E-04
6.20025284E-02  4.53641995E-02  2.58896064E-04
6.30808333E-02  4.42145080E-02  2.51722299E-04
6.41591381E-02  4.36333137E-02  2.57477506E-04
6.52374429E-02  4.31696412E-02  2.44790373E-04
6.63157478E-02  4.25808287E-02  2.44288325E-04
6.73940526E-02  4.18238685E-02  2.36900791E-04
6.84723575E-02  4.10568966E-02  2.35653419E-04
6.95506623E-02  3.98646436E-02  2.38495889E-04
7.06289672E-02  3.99935737E-02  2.25697885E-04
7.17072720E-02  3.90472107E-02  2.27965812E-04
7.27855768E-02  3.84456117E-02  2.21995104E-04
7.38638817E-02  3.74896366E-02  2.17899820E-04
7.49421865E-02  3.71556557E-02  2.18802933E-04
7.60204914E-02  3.66366097E-02  2.09335967E-04
7.70987962E-02  3.60949098E-02  2.14055775E-04
7.81771011E-02  3.51922520E-02  2.06662784E-04
7.92554059E-02  3.49842109E-02  2.05338083E-04
8.03337107E-02  3.42676103E-02  2.00642489E-04
8.14120156E-02  3.33887519E-02  1.97046591E-04
8.24903204E-02  3.30030271E-02  2.00494252E-04
8.35686253E-02  3.21167619E-02  1.90721091E-04
8.46469301E-02  3.18142107E-02  1.90527631E-04
8.57252349E-02  3.12774344E-02  1.85909389E-04
8.68035398E-02  3.07657392E-02  1.85640240E-04
8.78818446E-02  3.00853633E-02  1.84799883E-04
8.89601495E-02  2.96918650E-02  1.77486108E-04
9.00384543E-02  2.90963095E-02  1.78640837E-04
9.11167592E-02  2.84909288E-02  1.75202343E-04
9.21950640E-02  2.79994123E-02  1.74678784E-04
9.32733688E-02  2.76228711E-02  1.72605567E-04
9.43516737E-02  2.69704252E-02  1.70940439E-04
9.54299785E-02  2.65189859E-02  1.75502316E-04
9.65082834E-02  2.59628497E-02  1.71487417E-04
9.75865882E-02  2.56041589E-02  1.71883639E-04
9.86648931E-02  2.50920335E-02  1.66861359E-04
9.97431979E-02  2.43815803E-02  1.68210223E-04
1.00821503E-01  2.41767593E-02  1.69387474E-04
1.01899808E-01  2.36076914E-02  1.63539916E-04
1.02978112E-01  2.34205843E-02  1.64562731E-04
1.04056417E-01  2.31950140E-02  1.62038282E-04
1.05134722E-01  2.23589385E-02  1.62940247E-04
1.06213027E-01  2.19606042E-02  1.60363972E-04
1.07291332E-01  2.15040315E-02  1.55063245E-04
1.08369637E-01  2.12384176E-02  1.59004936E-04
1.09447941E-01  2.06530735E-02  1.53249871E-04
1.10526246E-01  2.03970441E-02  1.56751454E-04
1.11604551E-01  2.01796430E-02  1.47718477E-04
1.12682856E-01  1.98553652E-02  1.45477412E-04
1.13761161E-01  1.92423701E-02  1.46368576E-04
1.14839466E-01  1.90587308E-02  1.40943812E-04
1.15917771E-01  1.84955641E-02  1.39406184E-04
1.16996075E-01  1.82464078E-02  1.35801362E-04
1.18074380E-01  1.77295693E-02  1.37746479E-04
1.19152685E-01  1.76278699E-02  1.38339479E-04
1.20230990E-01  1.69772769E-02  1.34203323E-04
1.21309295E-01  1.68298899E-02  1.35960264E-04
1.22387600E-01  1.66384325E-02  1.33597747E-04
1.23465904E-01  1.62846674E-02  1.36202399E-04
1.24544209E-01  1.57501697E-02  1.32072733E-04
1.25622514E-01  1.55208660E-02  1.29690408E-04
1.26700819E-01  1.53194670E-02  1.31554619E-04
1.27779124E-01  1.49885791E-02  1.28118649E-04
1.28857429E-01  1.46935105E-02  1.29142269E-04
1.29935733E-01  1.42794035E-02  1.25309396E-04
1.31014038E-01  1.41364978E-02  1.25687650E-04
1.32092343E-01  1.36684714E-02  1.25243923E-04
1.33170648E-01  1.35071322E-02  1.23488909E-04
1.34248953E-01  1.31859794E-02  1.22708686E-04
1.35327258E-01  1.30127601E-02  1.20255157E-04
1.36405563E-01  1.25161237E-02  1.18070628E-04
1.37483867E-01  1.22418910E-02  1.15507961E-04
1.38562172E-01  1.22319392E-02  1.13481448E-04
1.39640477E-01  1.17708581E-02  1.10882010E-04
1.40718782E-01  1.18260360E-02  1.10035795E-04
1.41797087E-01  1.16649864E-02  1.10172105E-04
1.42875392E-01  1.12336715E-02  1.06872717E-04
1.43953696E-01  1.09622861E-02  1.05496430E-04
1.45032001E-01  1.07014996E-02  1.03221062E-04
1.46110306E-01  1.07169028E-02  1.04182943E-04
1.47188611E-01  1.04204234E-02  1.02782681E-04
1.48266916E-01  1.02264258E-02  1.00108581E-04
1.49345221E-01  9.84800586E-03  9.93667598E-05
1.50423525E-01  9.74582169E-03  9.80708906E-05
1.51501830E-01  9.65010847E-03  9.77660935E-05
1.52580135E-01  9.43681112E-03  9.60161305E-05
1.53658440E-01  9.08404940E-03  9.39699771E-05
1.54736745E-01  8.75132956E-03  9.52325228E-05
1.55815050E-01  8.71265135E-03  9.27863542E-05
1.56893355E-01  8.56047745E-03  9.20566097E-05
1.57971659E-01  8.36659828E-03  9.05234539E-05
1.59049964E-01  8.18343133E-03  8.89858812E-05
1.60128269E-01  8.01589651E-03  9.04675848E-05
1.61206574E-01  7.84310124E-03  8.69503470E-05
1.62284879E-01  7.58470811E-03  8.68075273E-05
1.63363184E-01  7.60793519E-03  8.66616342E-05
1.64441488E-01  7.49038689E-03  8.55313743E-05
1.65519793E-01  7.09408759E-03  8.49076635E-05
1.66598098E-01  7.31249467E-03  8.28280228E-05
1.67676403E-01  6.94939045E-03  8.36384009E-05
1.68754708E-01  6.70706648E-03  8.26478656E-05
1.69833013E-01  6.55413951E-03  8.06422722E-05
1.70911317E-01  6.74719743E-03  8.07377745E-05
1.71989622E-01  6.39050754E-03  7.95563273E-05
1.73067927E-01  6.02709072E-03  7.85967909E-05
1.74146232E-01  6.31780060E-03  7.84189935E-05
1.75224537E-01  6.11986083E-03  7.71363735E-05
1.76302842E-01  5.86282281E-03  7.64841065E-05
1.77381147E-01  5.72728371E-03  7.64795522E-05
1.78459451E-01  5.65280750E-03  7.58170032E-05
1.79537756E-01  5.54972301E-03  7.42392693E-05
1.80616061E-01  5.36101890E-03  7.48253910E-05
1.81694366E-01  5.24239654E-03  7.36318223E-05
1.82772671E-01  5.23131179E-03  7.35534218E-05
1.83850976E-01  5.04139905E-03  7.25002341E-05
1.84929280E-01  4.89838468E-03  7.11196819E-05
1.86007585E-01  4.93655675E-03  7.19271187E-05
1.87085890E-01  4.65635357E-03  7.09514196E-05
1.88164195E-01  4.76329111E-03  7.04462873E-05
1.89242500E-01  4.60251299E-03  6.92500644E-05
1.90320805E-01  4.41773319E-03  6.84983733E-05
1.91399109E-01  4.26086064E-03  6.95265273E-05
1.92477414E-01  4.26768008E-03  6.69383753E-05
1.93555719E-01  4.13766837E-03  6.74012823E-05
1.94634024E-01  4.14778755E-03  6.65999263E-05
1.95712329E-01  3.88413305E-03  6.68948920E-05
1.96790634E-01  3.76796877E-03  6.58221575E-05
1.97868939E-01  3.80351457E-03  6.49016533E-05
1.98947243E-01  3.76206633E-03  6.57450798E-05
2.00025548E-01  3.58704097E-03  6.41777855E-05
2.01103853E-01  3.50704895E-03  6.41706295E-05
2.02182158E-01  3.46658841E-03  6.30408733E-05
2.03260463E-01  3.37611624E-03  6.23806342E-05
2.04338768E-01  3.19187258E-03  6.34340105E-05
2.05417072E-01  3.12578552E-03  6.14733305E-05
2.06495377E-01  3.20266967E-03  6.18568332E-05
2.07573682E-01  3.14453683E-03  6.09787796E-05
2.08651987E-01  3.03350168E-03  6.11114132E-05
2.09730292E-01  3.02609036E-03  6.06660682E-05
2.10808597E-01  2.95563550E-03  5.95180587E-05
2.11886901E-01  2.86874671E-03  6.03987182E-05
2.12965206E-01  2.74440415E-03  5.94829824E-05
2.14043511E-01  2.75519490E-03  5.91500330E-05
2.15121816E-01  2.65634989E-03  5.80387832E-05
2.16200121E-01  2.64781495E-03  5.79154836E-05
2.17278426E-01  2.52871737E-03  5.79552409E-05
2.18356731E-01  2.45417150E-03  5.72193215E-05
2.19435035E-01  2.38578120E-03  5.75292691E-05
2.20513340E-01  2.38776768E-03  5.59835765E-05
2.21591645E-01  2.34514039E-03  5.66543093E-05
2.22669950E-01  2.29130818E-03  5.59526281E-05
2.23748255E-01  2.17844040E-03  5.51692410E-05
2.24826560E-01  2.16904231E-03  5.57920724E-05
2.25904864E-01  2.13145123E-03  5.43416271E-05
2.26983169E-01  2.09184486E-03  5.53069951E-05
2.28061474E-01  2.02372420E-03  5.38803633E-05
2.29139779E-01  1.94836858E-03  5.37554242E-05
2.30218084E-01  1.92808031E-03  5.42000366E-05
2.31296389E-01  1.83310938E-03  5.36946066E-05
2.32374693E-01  1.78985832E-03  5.36049970E-05
2.33452998E-01  1.77650011E-03  5.24111670E-05
2.34531303E-01  1.71942319E-03  5.27384820E-05
2.35609608E-01  1.69811906E-03  5.28239573E-05
2.36687913E-01  1.65819402E-03  5.21175892E-05
2.37766218E-01  1.61173037E-03  5.20252644E-05
2.38844523E-01  1.70819458E-03  5.13333767E-05
2.39922827E-01  1.56815092E-03  5.19020536E-05
2.41001132E-01  1.65157821E-03  5.09206366E-05
2.42079437E-01  1.58125659E-03  5.08277401E-05
2.43157742E-01  1.57129749E-03  5.08601510E-05
2.44236047E-01  1.43853914E-03  5.08619946E-05
2.45314352E-01  1.36743435E-03  5.07886271E-05
2.46392656E-01  1.31868096E-03  4.91776119E-05
2.47470961E-01  1.39726031E-03  5.05903617E-05
2.48549266E-01  1.38528089E-03  4.94408851E-05
2.49627571E-01  1.34687729E-03  5.00538872E-05
2.50705876E-01  1.23236391E-03  5.05950487E-05
2.51784181E-01  1.21749872E-03  4.94846428E-05
2.52862485E-01  1.12867234E-03  5.08928383E-05
2.53940790E-01  1.24623470E-03  4.98359500E-05
2.55019095E-01  1.15478758E-03  5.03942553E-05
2.56097400E-01  1.14331315E-03  5.02256601E-05
2.57175705E-01  1.20086677E-03  5.04089786E-05
2.58254010E-01  1.09402760E-03  5.05979708E-05
2.59332315E-01  1.04898137E-03  4.90716941E-05
2.60410619E-01  9.78662934E-04  5.03749280E-05
2.61488924E-01  1.05007836E-03  5.00535550E-05
2.62567229E-01  1.05761059E-03  5.03869589E-05
2.63645534E-01  1.05701764E-03  4.93009396E-05
2.64723839E-01  1.06092013E-03  4.95479881E-05
2.65802144E-01  1.00271081E-03  5.03394534E-05
2.66880448E-01  9.61015779E-04  4.92346234E-05
2.67958753E-01  9.31986324E-04  4.97999994E-05
2.69037058E-01  8.79256857E-04  4.89347880E-05
2.70115363E-01  8.90651873E-04  4.90795799E-05
2.71193668E-01  9.97501870E-04  4.89947467E-05
2.72271973E-01  8.83587309E-04  4.84787025E-05
2.73350277E-01  7.45324749E-04  4.95027738E-05
2.74428582E-01  8.43828019E-04  4.82800997E-05
2.75506887E-01  8.83748268E-04  4.89415343E-05
2.76585192E-01  8.35960514E-04  4.93234756E-05
2.77663497E-01  8.69092823E-04  4.93714946E-05
2.78741802E-01  8.22161700E-04  5.03226935E-05
2.79820107E-01  8.61470356E-04  4.92758110E-05
2.80898411E-01  7.93180618E-04  5.01327127E-05
2.81976716E-01  7.79240675E-04  4.97011612E-05
2.83055021E-01  7.56184920E-04  5.02545366E-05
2.84133326E-01  7.53606119E-04  5.04887498E-05
2.85211631E-01  7.34020249E-04  4.97042587E-05
2.86289936E-01  7.25549289E-04  5.07010151E-05
2.87368240E-01  7.24625072E-04  5.00848546E-05
2.88446545E-01  6.91151554E-04  5.06089201E-05
2.89524850E-01  6.29008905E-04  5.03506735E-05
2.90603155E-01  7.06227716E-04  5.05610696E-05
2.91681460E-01  7.30621319E-04  5.11741303E-05
2.92759765E-01  6.65527495E-04  5.05948660E-05
2.93838069E-01  5.63314773E-04  5.03702742E-05
2.94916374E-01  6.15276712E-04  4.97538707E-05
2.95994679E-01  6.23019056E-04  5.10415369E-05
2.97072984E-01  6.59653746E-04  5.03168155E-05
2.98151289E-01  6.88636294E-04  5.01016936E-05
2.99229594E-01  5.97113990E-04  5.08379766E-05
3.00307899E-01  6.38609540E-04  4.98516731E-05
3.01386203E-01  6.61654203E-04  5.09385216E-05
3.02464508E-01  5.44811043E-04  5.02252832E-05
3.03542813E-01  6.31305067E-04  5.05093379E-05
3.04621118E-01  5.91713672E-04  5.04767101E-05
3.05699423E-01  6.15403199E-04  5.03920352E-05
3.06777728E-01  5.98404344E-04  5.05839554E-05
3.07856032E-01  6.20791657E-04  4.95948993E-05
3.08934337E-01  5.65249173E-04  5.14687209E-05
3.10012642E-01  5.58599037E-04  5.02493749E-05
3.11090947E-01  6.40911983E-04  5.04757722E-05
3.12169252E-01  6.32091644E-04  5.07953893E-05
3.13247557E-01  6.32000795E-04  5.03801237E-05
3.14325861E-01  5.36834892E-04  5.13823565E-05
3.15404166E-01  6.20672807E-04  4.97472239E-05
3.16482471E-01  5.66268389E-04  5.09048545E-05
3.17560776E-01  5.76642339E-04  5.11848358E-05
3.18639081E-01  6.20104353E-04  5.12214293E-05
3.19717386E-01  5.39290535E-04  5.09298584E-05
3.20795691E-01  6.14087946E-04  5.08180781E-05
3.21873995E-01  5.64312232E-04  5.31292641E-05
3.22952300E-01  4.81203647E-04  5.16940972E-05
3.24030605E-01  5.57880707E-04  5.31401221E-05
3.25108910E-01  5.71489289E-04  5.34196156E-05
3.26187215E-01  5.16222077E-04  5.34367054E-05
3.27265520E-01  4.91982349E-04  5.43719459E-05
3.28343824E-01  4.61991088E-04  5.35631647E-05
3.29422129E-01  4.73544720E-04  5.53195272E-05
3.30500434E-01  4.91850144E-04  5.40288250E-05
3.31578739E-01  5.17719485E-04  5.61690068E-05
3.32657044E-01  4.65277404E-04  5.49534483E-05
3.33735349E-01  5.75850871E-04  5.56616842E-05
3.34813653E-01  6.09823478E-04  5.67757495E-05
3.35891958E-01  6.23352474E-04  5.58186295E-05
3.36970263E-01  6.04748460E-04  5.74174651E-05
3.38048568E-01  5.92711941E-04  5.69035024E-05
3.39126873E-01  6.01159365E-04  5.76039390E-05
3.40205178E-01  4.22050221E-04  5.72428186E-05
3.41283483E-01  5.38704728E-04  5.67777272E-05
3.42361787E-01  5.25670187E-04  5.86148504E-05
3.43440092E-01  5.83681572E-04  5.76818512E-05
3.44518397E-01  4.45605071E-04  5.93458744E-05
3.45596702E-01  4.83628773E-04  5.86540344E-05
3.46675007E-01  6.53277980E-04  6.19470464E-05
3.47753312E-01  4.97790876E-04  6.29059983E-05
3.48831616E-01  4.37360033E-04  6.25282931E-05
3.49909921E-01  4.68935760E-04  6.44637382E-05
3.50988226E-01  5.96213794E-04  6.35257125E-05
3.52066531E-01  6.06331076E-04  6.66220926E-05
3.53144836E-01  7.19103438E-04  6.62137124E-05
3.54223141E-01  5.73043041E-04  6.66922238E-05
3.55301445E-01  5.53109834E-04  6.84643577E-05
3.56379750E-01  5.48443732E-04  6.79397574E-05
3.57458055E-01  4.52441190E-04  6.86510715E-05
3.58536360E-01  4.85029893E-04  6.87798728E-05
3.59614665E-01  5.00975394E-04  7.14401528E-05
3.60692970E-01  6.52330913E-04  7.20251011E-05
3.61771275E-01  6.47591015E-04  7.23917894E-05
3.62849579E-01  5.77232623E-04  7.25809301E-05
3.63927884E-01  5.87315278E-04  7.32461241E-05
3.65006189E-01  6.09827574E-04  7.64291564E-05
3.66084494E-01  5.32093737E-04  7.44668710E-05
3.67162799E-01  5.38046038E-04  7.78718289E-05
3.68241104E-01  5.56665372E-04  7.82047707E-05
3.69319408E-01  4.63615890E-04  7.89485467E-05
3.70397713E-01  6.02523444E-04  7.84912434E-05
3.71476018E-01  6.74400897E-04  8.00703009E-05
3.72554323E-01  5.74378128E-04  8.31800855E-05
3.73632628E-01  5.75349716E-04  8.04059884E-05
3.74710933E-01  6.16732192E-04  8.44913787E-05
3.75789237E-01  7.08420056E-04  8.31054711E-05
3.76867542E-01  4.99408771E-04  8.57353601E-05
3.77945847E-01  5.60047851E-04  8.84908651E-05
3.79024152E-01  5.39429678E-04  8.71086327E-05
3.80102457E-01  5.92418192E-04  9.07122530E-05
3.81180762E-01  4.86610199E-04  8.86657795E-05
3.82259067E-01  5.07537495E-04  9.10846399E-05
3.83337371E-01  4.56178842E-04  9.10565787E-05
3.84415676E-01  6.03102747E-04  9.69354639E-05
3.85493981E-01  5.94702025E-04  9.69298088E-05
3.86572286E-01  6.86400024E-04  9.54791871E-05
3.87650591E-01  3.64572554E-04  1.00432088E-04
3.88728896E-01  6.17370039E-04  1.00151325E-04
3.89807200E-01  6.92914664E-04  1.02384326E-04
3.90885505E-01  5.49102139E-04  1.04619907E-04
3.91963810E-01  7.09633609E-04  1.05593004E-04
3.93042115E-01  5.11159933E-04  1.07833247E-04
3.94120420E-01  4.66806235E-04  1.12274168E-04
3.95198725E-01  5.16478733E-04  1.13272684E-04
3.96277029E-01  4.52470040E-04  1.13985595E-04
3.97355334E-01  5.13758076E-04  1.17786017E-04
3.98433639E-01  4.52972876E-04  1.20293936E-04
3.99511944E-01  4.98782455E-04  1.23392772E-04
4.00590249E-01  5.96301610E-04  1.28717047E-04
4.01668554E-01  3.66371041E-04  1.28723802E-04
4.02746859E-01  4.63706953E-04  1.32137539E-04
4.03825163E-01  6.13409928E-04  1.37165716E-04
4.04903468E-01  4.04496830E-04  1.38593907E-04
4.05981773E-01  6.72701612E-04  1.47898958E-04
4.07060078E-01  6.60540106E-04  1.48420204E-04
4.08138383E-01  4.75960545E-04  1.47848045E-04
4.09216688E-01  4.84432581E-04  1.61026571E-04
4.10294992E-01  3.74238863E-04  1.56073953E-04
4.11373297E-01  5.48132641E-04  1.62107864E-04
4.12451602E-01  5.76652626E-04  1.75737983E-04
4.13529907E-01  6.19529518E-04  1.71228948E-04
4.14608212E-01  5.52933883E-04  1.78685873E-04
4.15686517E-01  3.97776490E-04  1.91464234E-04
4.16764821E-01  2.19307472E-04  1.93778616E-04
4.17843126E-01  7.91673959E-05  2.06968775E-04
4.18921431E-01  2.42631474E-04  2.19369860E-04
4.19999736E-01  3.05244380E-04  2.27569197E-04
4.21078041E-01  6.67681054E-04  2.39507434E-04
4.22156346E-01  1.15232701E-03  2.81230240E-04
4.23234651E-01  5.19432907E-04  2.78809080E-04
4.24312955E-01  7.28133505E-05  2.95427658E-04
4.25391260E-01  5.65751321E-04  3.15260992E-04
4.26469565E-01  2.90037123E-04  3.24184823E-04
4.27547870E-01  2.49878763E-04  3.31904931E-04
4.28626175E-01  1.87403713E-04  3.70981104E-04
4.29704480E-01  9.40653863E-04  3.55272961E-04
4.30782784E-01  3.18284569E-04  3.98660594E-04
4.31861089E-01  2.84895000E-04  3.86170683E-04
4.32939394E-01  -1.59514363E-04  4.10290849E-04
4.34017699E-01  4.40112601E-04  4.65994954E-04
4.35096004E-01  3.81272976E-04  5.25100311E-04
4.36174309E-01  8.66700769E-04  5.48991040E-04
4.37252613E-01  1.07394312E-03  7.49910760E-04
4.38330918E-01  8.54499293E-04  7.62807579E-04
4.39409223E-01  -3.02170548E-04  1.23831658E-03
4.40487528E-01  3.03355271E-03  1.99409819E-03
