# Supplementary material for: RNA structures and dynamics with Å resolution revealed by x-ray free-electron lasers
Source: Sci Adv. 2023 Sep 27;9(39):eadj3509. doi: 10.1126/sciadv.adj3509 (PMC10530093; doi:10.1126/sciadv.adj3509)
Supplement: Supplementary file 2 — Datasets S1 to S23 [file sciadv.adj3509_datasets_s1_to_s23.zip › raw_data_for_paper/dAdT_25]

  
   1.0697906e-01   1.2542958e-02
   1.1435693e-01   1.1252557e-02
   1.2173480e-01   9.9992134e-03
   1.2911266e-01   8.9534344e-03
   1.3649053e-01   8.0294132e-03
   1.4386839e-01   7.1219686e-03
   1.5124626e-01   6.2787489e-03
   1.5862413e-01   5.6035084e-03
   1.6600199e-01   5.0213170e-03
   1.7337986e-01   4.4151744e-03
   1.8075773e-01   3.9235189e-03
   1.8813559e-01   3.5391248e-03
   1.9551346e-01   3.1615309e-03
   2.0289133e-01   2.8567624e-03
   2.1026919e-01   2.5798524e-03
   2.1764706e-01   2.3400011e-03
   2.2502492e-01   2.1404986e-03
   2.3240279e-01   1.9444887e-03
   2.3978066e-01   1.7536019e-03
   2.4715852e-01   1.6272806e-03
   2.5453639e-01   1.4503185e-03
   2.6191426e-01   1.3771577e-03
   2.6929212e-01   1.2308810e-03
   2.7666999e-01   1.1637061e-03
   2.8404786e-01   1.0788680e-03
   2.9142572e-01   1.0059749e-03
   2.9880359e-01   9.3095007e-04
   3.0618145e-01   8.6306361e-04
   3.1355932e-01   7.9995472e-04
   3.2093719e-01   7.3641883e-04
   3.2831505e-01   6.8746958e-04
   3.3569292e-01   6.4100178e-04
   3.4307079e-01   5.7536679e-04
   3.5044865e-01   5.6096378e-04
   3.5782652e-01   5.3219818e-04
   3.6520439e-01   4.9771597e-04
   3.7258225e-01   4.5146094e-04
   3.7996012e-01   4.2405273e-04
   3.8733798e-01   3.9945215e-04
   3.9471585e-01   3.8206275e-04
   4.0209372e-01   3.8362328e-04
   4.0947158e-01   3.4980428e-04
   4.1684945e-01   3.3530498e-04
   4.2422732e-01   3.2975665e-04
   4.3160518e-01   3.1758971e-04
   4.3898305e-01   2.9598694e-04
   4.4636092e-01   2.8756604e-04
   4.5373878e-01   2.7888527e-04
   4.6111665e-01   2.9061878e-04
   4.6849451e-01   2.7932748e-04
   4.7587238e-01   2.8810056e-04
   4.8325025e-01   2.7171809e-04
   4.9062811e-01   2.7158457e-04
   4.9800598e-01   2.6989182e-04
   5.0538385e-01   2.7744923e-04
   5.1276171e-01   2.5439667e-04
   5.2013958e-01   2.3791766e-04
   5.2751744e-01   2.6296143e-04
   5.3489531e-01   2.5323327e-04
   5.4227318e-01   2.4136229e-04
   5.4965104e-01   2.5003252e-04
   5.5702891e-01   2.4114040e-04
   5.6440678e-01   2.3131428e-04
   5.7178464e-01   2.1478403e-04
   5.7916251e-01   2.0655958e-04
   5.8654038e-01   2.2136125e-04
   5.9391824e-01   2.1019128e-04
   6.0129611e-01   2.1744323e-04
   6.0867397e-01   2.1954373e-04
   6.1605184e-01   2.2915281e-04
   6.2342971e-01   2.1930959e-04
   6.3080757e-01   2.0445925e-04
   6.3818544e-01   2.0880608e-04
   6.4556331e-01   2.1874261e-04
   6.5294117e-01   2.1657884e-04
   6.6031904e-01   2.4042326e-04
   6.6769691e-01   2.3625193e-04
   6.7507477e-01   2.3189327e-04
   6.8245264e-01   2.4298025e-04
   6.8983050e-01   2.4594301e-04
   6.9720837e-01   2.4683404e-04
   7.0458624e-01   2.5932604e-04
   7.1196410e-01   2.5452473e-04
   7.1934197e-01   2.6048562e-04
   7.2671984e-01   2.7486042e-04
   7.3409770e-01   2.7449396e-04
   7.4147557e-01   2.5265834e-04
   7.4885344e-01   2.8696226e-04
   7.5623130e-01   2.5809873e-04
   7.6360917e-01   2.8280414e-04
   7.7098703e-01   2.7065654e-04
   7.7836490e-01   2.6564919e-04
   7.8574277e-01   2.7264545e-04
   7.9312063e-01   2.6603512e-04
   8.0049850e-01   2.6131447e-04
   8.0787637e-01   2.4924322e-04
   8.1525423e-01   2.5113222e-04
   8.2263210e-01   2.4162651e-04
   8.3000997e-01   2.3112826e-04
   8.3738783e-01   2.3929232e-04
   8.4476570e-01   2.2961950e-04
   8.5214356e-01   2.2553435e-04
   8.5952143e-01   2.1344064e-04
   8.6689930e-01   1.9182349e-04
   8.7427716e-01   2.1311749e-04
   8.8165503e-01   1.9119026e-04
   8.8903290e-01   1.8966566e-04
   8.9641076e-01   1.8510799e-04
   9.0378863e-01   1.7141692e-04
   9.1116650e-01   1.7113642e-04
   9.1854436e-01   1.7653456e-04
   9.2592223e-01   1.7132669e-04
   9.3330009e-01   1.7327380e-04
   9.4067796e-01   1.6544713e-04
   9.4805583e-01   1.6000635e-04
   9.5543369e-01   1.7302809e-04
   9.6281156e-01   1.6223821e-04
   9.7018943e-01   1.7539625e-04
   9.7756729e-01   1.7976437e-04
   9.8494516e-01   1.7131092e-04
   9.9232303e-01   1.7813299e-04
   9.9970089e-01   1.7446718e-04
   1.0070788e+00   1.6909554e-04
   1.0144566e+00   1.8192465e-04
   1.0218345e+00   1.7608872e-04
   1.0292124e+00   1.7423371e-04
   1.0365902e+00   1.8530030e-04
   1.0439681e+00   1.8719868e-04
   1.0513460e+00   1.8211833e-04
   1.0587238e+00   1.9916398e-04
   1.0661017e+00   1.9403927e-04
   1.0734796e+00   1.9790110e-04
   1.0808574e+00   1.9160717e-04
   1.0882353e+00   1.7987501e-04
   1.0956131e+00   1.8750879e-04
   1.1029910e+00   1.8875760e-04
   1.1103689e+00   1.9119211e-04
   1.1177468e+00   1.8047857e-04
   1.1251246e+00   1.9814821e-04
   1.1325025e+00   1.9442083e-04
   1.1398804e+00   1.8268596e-04
   1.1472582e+00   1.9112454e-04
   1.1546361e+00   1.8184506e-04
   1.1620139e+00   1.7282037e-04
   1.1693918e+00   1.6937047e-04
   1.1767697e+00   1.6208493e-04
   1.1841476e+00   1.7263510e-04
   1.1915254e+00   1.6001763e-04
   1.1989033e+00   1.6701300e-04
   1.2062811e+00   1.6231706e-04
   1.2136590e+00   1.4976623e-04
   1.2210369e+00   1.6885323e-04
   1.2284147e+00   1.4991584e-04
   1.2357926e+00   1.4543404e-04
   1.2431705e+00   1.3758259e-04
   1.2505484e+00   1.3183733e-04
   1.2579262e+00   1.2572712e-04
   1.2653041e+00   1.2986179e-04
   1.2726819e+00   1.2818389e-04
   1.2800598e+00   1.4512283e-04
   1.2874377e+00   1.3935905e-04
   1.2948156e+00   1.4097355e-04
   1.3021934e+00   1.5261408e-04
   1.3095713e+00   1.3782723e-04
   1.3169491e+00   1.2347725e-04
   1.3243270e+00   1.3990493e-04
   1.3317049e+00   1.3794303e-04
   1.3390827e+00   1.4227796e-04
   1.3464606e+00   1.5044868e-04
   1.3538385e+00   1.5572448e-04
   1.3612163e+00   1.4857080e-04
   1.3685942e+00   1.6539681e-04
   1.3759721e+00   1.6299618e-04
   1.3833499e+00   1.7222927e-04
   1.3907278e+00   1.7765933e-04
   1.3981057e+00   1.7839104e-04
   1.4054835e+00   1.8972738e-04
   1.4128614e+00   2.1103740e-04
   1.4202393e+00   2.1448779e-04
   1.4276171e+00   1.9862968e-04
   1.4349950e+00   1.8628058e-04
   1.4423729e+00   1.9751636e-04
   1.4497507e+00   2.1599343e-04
   1.4571286e+00   2.1137556e-04
   1.4645065e+00   2.1104357e-04
   1.4718843e+00   2.2695699e-04
   1.4792622e+00   2.1129703e-04
   1.4866401e+00   2.0133159e-04
   1.4940179e+00   2.1247189e-04
   1.5013958e+00   2.1067730e-04
   1.5087737e+00   2.0304628e-04
   1.5161515e+00   2.0333524e-04
   1.5235294e+00   2.0383788e-04
   1.5309073e+00   2.0505726e-04
   1.5382851e+00   2.1160675e-04
   1.5456630e+00   1.8425926e-04
   1.5530409e+00   1.8279950e-04
   1.5604187e+00   2.0139381e-04
   1.5677966e+00   2.2130606e-04
   1.5751745e+00   1.7143391e-04
   1.5825523e+00   1.6187084e-04
   1.5899302e+00   1.7836306e-04
   1.5973081e+00   1.7106778e-04
   1.6046859e+00   1.6032725e-04
   1.6120638e+00   1.7576993e-04
   1.6194417e+00   1.6466141e-04
   1.6268195e+00   1.6671683e-04
   1.6341974e+00   1.6113703e-04
   1.6415753e+00   1.6802911e-04
   1.6489531e+00   1.7263996e-04
   1.6563310e+00   1.5990912e-04
   1.6637089e+00   1.6880670e-04
   1.6710867e+00   1.7274296e-04
   1.6784646e+00   1.8243440e-04
   1.6858425e+00   1.7947144e-04
   1.6932203e+00   1.9313327e-04
   1.7005982e+00   1.8253176e-04
   1.7079761e+00   2.0152481e-04
   1.7153539e+00   2.1528601e-04
   1.7227318e+00   1.8598893e-04
   1.7301097e+00   2.0128644e-04
   1.7374875e+00   1.6179834e-04
   1.7448654e+00   1.8748442e-04
   1.7522433e+00   1.9121887e-04
   1.7596211e+00   1.8299988e-04
   1.7669990e+00   1.9499591e-04
   1.7743769e+00   1.5770246e-04
   1.7817547e+00   1.6110930e-04
   1.7891326e+00   1.4133143e-04
   1.7965105e+00   1.2324304e-04
   1.8038883e+00   1.4151141e-04
   1.8112662e+00   1.4966663e-04
   1.8186441e+00   1.2315510e-04
   1.8260219e+00   1.1615740e-04
   1.8333998e+00   1.0506317e-04
   1.8407777e+00   1.2582816e-04
   1.8481555e+00   9.5801002e-05
   1.8555334e+00   1.2600646e-04
   1.8629113e+00   9.0436102e-05
   1.8702891e+00   9.7015556e-05
   1.8776670e+00   1.0747857e-04
   1.8850449e+00   7.9772198e-05
   1.8924227e+00   9.3190689e-05
   1.8998006e+00   6.3707045e-05
   1.9071784e+00   9.9217005e-05
   1.9145563e+00   1.1355282e-04
   1.9219342e+00   8.6351250e-05
   1.9293121e+00   1.0987091e-04
   1.9366899e+00   1.1793165e-04
   1.9440678e+00   8.5340483e-05
   1.9514456e+00   9.2653279e-05
   1.9588235e+00   1.2372786e-04
   1.9662014e+00   9.0468819e-05
   1.9735793e+00   8.2628395e-05
   1.9809571e+00   1.0479176e-04
   1.9883350e+00   7.2452183e-05
   1.9957129e+00   8.2286295e-05
   2.0030907e+00   6.9816044e-05
   2.0104686e+00   7.5598366e-05
   2.0178464e+00   3.0796393e-05
   2.0252243e+00   4.7117382e-05
   2.0326022e+00   2.3710356e-05
   2.0399801e+00   3.1790108e-05
   2.0473579e+00   1.1431375e-05
   2.0547358e+00  -3.4984505e+00
   2.0621137e+00  -4.5825744e+00
   2.0694915e+00   8.7914168e-06
   2.0768694e+00   3.4242173e-06
   2.0842473e+00  -4.9138984e+00
   2.0916251e+00  -3.3367768e+00
   2.0990030e+00  -3.1368294e+00
   2.1063808e+00  -1.8394484e+00
   2.1137587e+00  -7.7086948e+00
   2.1211366e+00  -6.0074816e+00
   2.1285144e+00  -7.1328628e+00
   2.1358923e+00  -4.6360284e+00
   2.1432702e+00  -3.1254443e+00
   2.1506480e+00  -9.2888071e+00
   2.1580259e+00   3.4659995e-07
   2.1654038e+00  -1.4171934e+00
   2.1727816e+00  -8.4747482e+00
   2.1801595e+00  -2.6820631e+00
   2.1875374e+00  -6.0496538e+00
   2.1949152e+00  -1.3907134e+00
   2.2022931e+00   6.0278869e-07
   2.2096710e+00   1.7222681e-05
   2.2170488e+00  -2.1519224e+00
   2.2244267e+00  -1.0117436e+00
   2.2318046e+00  -6.7136792e+00
   2.2391824e+00  -3.4247395e+00
   2.2465603e+00   7.0690601e-05
   2.2539382e+00   1.5946029e-05
   2.2613160e+00   1.5354542e-05
   2.2686939e+00   1.2390474e-05
   2.2760718e+00  -4.2581098e+00
   2.2834496e+00   8.1638924e-06
   2.2908275e+00  -1.3893005e+00
   2.2982054e+00  -1.4074802e+00
   2.3055832e+00  -3.8611748e+00
   2.3129611e+00   3.6192774e-05
   2.3203390e+00   2.8587378e-05
   2.3277168e+00   3.0376527e-05
   2.3350947e+00   2.6294786e-05
   2.3424726e+00   2.0462784e-05
   2.3498504e+00   3.7793113e-05
   2.3572283e+00   1.7881282e-05
   2.3646062e+00   6.6637449e-06
   2.3719840e+00   4.0954822e-05
   2.3793619e+00  -3.0464635e+00
   2.3867398e+00   5.1331432e-05
   2.3941176e+00   2.1164252e-05
   2.4014955e+00   2.4503621e-05
   2.4088734e+00   1.7813466e-05
   2.4162512e+00   3.3409809e-05
   2.4236291e+00   4.8829756e-05
   2.4310070e+00   2.2685662e-05
   2.4383848e+00   3.7511240e-05
   2.4457627e+00   7.9998508e-06
   2.4531406e+00   1.1676317e-04
   2.4605184e+00   5.2591845e-05
   2.4678963e+00   3.1605648e-05
   2.4752742e+00  -1.3905042e+00
   2.4826520e+00  -2.6263066e+00
   2.4900299e+00   6.3854951e-06
   2.4974078e+00   1.7291114e-04
   2.5047856e+00  -1.2562924e+00
  
