# Supplementary material for: RNA structures and dynamics with Å resolution revealed by x-ray free-electron lasers
Source: Sci Adv. 2023 Sep 27;9(39):eadj3509. doi: 10.1126/sciadv.adj3509 (PMC10530093; doi:10.1126/sciadv.adj3509)
Supplement: Supplementary file 2 — Datasets S1 to S23 [file sciadv.adj3509_datasets_s1_to_s23.zip › raw_data_for_paper/rU30]

   3.1600000e-01   1.8712431e-01
   3.2000000e-01   1.8825042e-01
   3.2300000e-01   1.7671716e-01
   3.2700000e-01   1.7961204e-01
   3.3000000e-01   1.6024316e-01
   3.3400000e-01   1.7896200e-01
   3.3800000e-01   1.6051145e-01
   3.4100000e-01   1.5792313e-01
   3.4500000e-01   1.5610286e-01
   3.4800000e-01   1.5281620e-01
   3.5200000e-01   1.4635220e-01
   3.5500000e-01   1.4928933e-01
   3.5900000e-01   1.3798597e-01
   3.6200000e-01   1.3461560e-01
   3.6600000e-01   1.3040231e-01
   3.6900000e-01   1.2753725e-01
   3.7300000e-01   1.2542055e-01
   3.7600000e-01   1.2825150e-01
   3.8000000e-01   1.1995999e-01
   3.8300000e-01   1.2334827e-01
   3.8700000e-01   1.1830835e-01
   3.9100000e-01   1.1144865e-01
   3.9400000e-01   1.1640023e-01
   3.9800000e-01   1.0455278e-01
   4.0100000e-01   1.0912209e-01
   4.0500000e-01   1.0478062e-01
   4.0800000e-01   1.0546102e-01
   4.1200000e-01   1.0398490e-01
   4.1500000e-01   9.9222814e-02
   4.1900000e-01   9.7554452e-02
   4.2200000e-01   9.7812994e-02
   4.2600000e-01   9.7805312e-02
   4.2900000e-01   1.0058933e-01
   4.3300000e-01   8.9117630e-02
   4.3600000e-01   8.8279377e-02
   4.4000000e-01   7.9532957e-02
   4.4400000e-01   8.4823610e-02
   4.4700000e-01   8.2550962e-02
   4.5100000e-01   8.5148375e-02
   4.5400000e-01   8.8411107e-02
   4.5800000e-01   7.5690599e-02
   4.6100000e-01   7.7676756e-02
   4.6500000e-01   8.0091965e-02
   4.6800000e-01   7.2967797e-02
   4.7200000e-01   7.1172530e-02
   4.7500000e-01   7.5240044e-02
   4.7900000e-01   7.2108820e-02
   4.8200000e-01   7.2015322e-02
   4.8600000e-01   7.4920697e-02
   4.9000000e-01   7.6034671e-02
   4.9300000e-01   7.3940622e-02
   4.9700000e-01   6.6561939e-02
   5.0000000e-01   5.9205636e-02
   5.0400000e-01   6.8295361e-02
   5.0700000e-01   6.3091752e-02
   5.1100000e-01   5.7316075e-02
   5.1400000e-01   6.3451968e-02
   5.1800000e-01   6.2714557e-02
   5.2100000e-01   5.6120211e-02
   5.2500000e-01   6.0677913e-02
   5.2800000e-01   5.7973291e-02
   5.3200000e-01   6.2658123e-02
   5.3500000e-01   5.8286909e-02
   5.3900000e-01   5.5855540e-02
   5.4300000e-01   5.2923241e-02
   5.4600000e-01   5.2439822e-02
   5.5000000e-01   5.3480743e-02
   5.5300000e-01   5.4340107e-02
   5.5700000e-01   4.9571717e-02
   5.6000000e-01   5.3940837e-02
   5.6400000e-01   4.7219617e-02
   5.6700000e-01   4.9261684e-02
   5.7100000e-01   5.0842788e-02
   5.7400000e-01   4.3167444e-02
   5.7800000e-01   5.0555799e-02
   5.8100000e-01   4.8655233e-02
   5.8500000e-01   4.7350692e-02
   5.8800000e-01   5.0600767e-02
   5.9200000e-01   4.8833149e-02
   5.9600000e-01   4.3686854e-02
   5.9900000e-01   4.7587866e-02
   6.0300000e-01   4.7374174e-02
   6.0600000e-01   3.8837745e-02
   6.1000000e-01   4.7608946e-02
   6.1300000e-01   4.7660987e-02
   6.1700000e-01   4.4344762e-02
   6.2000000e-01   4.4509318e-02
   6.2400000e-01   4.1014904e-02
   6.2700000e-01   4.3754529e-02
   6.3100000e-01   4.2948717e-02
   6.3400000e-01   4.4665043e-02
   6.3800000e-01   3.9819989e-02
   6.4100000e-01   4.1501486e-02
   6.4500000e-01   4.0052630e-02
   6.4900000e-01   3.9071548e-02
   6.5200000e-01   3.8591346e-02
   6.5600000e-01   4.3216786e-02
   6.5900000e-01   3.7332879e-02
   6.6300000e-01   3.9662368e-02
   6.6600000e-01   3.9779588e-02
   6.7000000e-01   4.1275700e-02
   6.7300000e-01   3.9975414e-02
   6.7700000e-01   3.4002579e-02
   6.8000000e-01   3.8739370e-02
   6.8400000e-01   4.1612214e-02
   6.8700000e-01   3.6089518e-02
   6.9100000e-01   3.7410757e-02
   6.9400000e-01   3.9772777e-02
   6.9800000e-01   3.5242336e-02
   7.0200000e-01   3.7925445e-02
   7.0500000e-01   3.5693765e-02
   7.0900000e-01   3.3335084e-02
   7.1200000e-01   3.7272764e-02
   7.1600000e-01   4.0639228e-02
   7.1900000e-01   3.8680437e-02
   7.2300000e-01   3.3924335e-02
   7.2600000e-01   3.6134880e-02
   7.3000000e-01   3.7769233e-02
   7.3300000e-01   3.4982895e-02
   7.3700000e-01   3.3040791e-02
   7.4000000e-01   3.6386507e-02
   7.4400000e-01   3.2704139e-02
   7.4800000e-01   3.5039484e-02
   7.5100000e-01   3.6111838e-02
   7.5500000e-01   3.4438386e-02
   7.5800000e-01   3.5987815e-02
   7.6200000e-01   3.2592191e-02
   7.6500000e-01   3.1649074e-02
   7.6900000e-01   2.9668642e-02
   7.7200000e-01   2.9927317e-02
   7.7600000e-01   3.4567240e-02
   7.7900000e-01   3.2951414e-02
   7.8300000e-01   3.8304368e-02
   7.8600000e-01   3.1061893e-02
   7.9000000e-01   3.7167596e-02
   7.9300000e-01   3.0263332e-02
   7.9700000e-01   3.1287861e-02
   8.0100000e-01   3.1302124e-02
   8.0400000e-01   3.3898918e-02
   8.0800000e-01   3.0075090e-02
   8.1100000e-01   3.2300811e-02
   8.1500000e-01   2.8265491e-02
   8.1800000e-01   3.2128318e-02
   8.2200000e-01   3.3617673e-02
   8.2500000e-01   3.2537239e-02
   8.2900000e-01   3.2184520e-02
   8.3200000e-01   3.3663629e-02
   8.3600000e-01   3.2593628e-02
   8.3900000e-01   3.6807338e-02
   8.4300000e-01   3.5718474e-02
   8.4600000e-01   2.8894918e-02
   8.5000000e-01   3.5034758e-02
   8.5400000e-01   3.1948399e-02
   8.5700000e-01   3.2751003e-02
   8.6100000e-01   3.4713590e-02
   8.6400000e-01   3.1401592e-02
   8.6800000e-01   3.1345078e-02
   8.7100000e-01   3.1543316e-02
   8.7500000e-01   3.1187916e-02
   8.7800000e-01   3.3646618e-02
   8.8200000e-01   3.5772555e-02
   8.8500000e-01   3.6018736e-02
   8.8900000e-01   3.5640008e-02
   8.9200000e-01   3.5655140e-02
   8.9600000e-01   3.4521575e-02
   8.9900000e-01   3.5011288e-02
   9.0300000e-01   3.1519264e-02
   9.0700000e-01   2.8967125e-02
   9.1000000e-01   3.3949489e-02
   9.1400000e-01   3.6817873e-02
   9.1700000e-01   3.2238939e-02
   9.2100000e-01   3.6314372e-02
   9.2400000e-01   3.4774911e-02
   9.2800000e-01   3.4598447e-02
   9.3100000e-01   3.4533022e-02
   9.3500000e-01   3.2542308e-02
   9.3800000e-01   3.6018876e-02
   9.4200000e-01   3.0430111e-02
   9.4500000e-01   3.2235933e-02
   9.4900000e-01   3.2425270e-02
   9.5300000e-01   3.3270841e-02
   9.5600000e-01   3.0917898e-02
   9.6000000e-01   3.1340380e-02
   9.6300000e-01   3.3159726e-02
   9.6700000e-01   3.3028747e-02
   9.7000000e-01   3.2780964e-02
   9.7400000e-01   3.3309379e-02
   9.7700000e-01   3.4445910e-02
   9.8100000e-01   3.3952995e-02
   9.8400000e-01   3.3209344e-02
   9.8800000e-01   3.3963538e-02
   9.9100000e-01   3.6068772e-02
   9.9500000e-01   4.2506307e-02
   9.9800000e-01   3.1229448e-02
   1.0020000e+00   3.6313869e-02
   1.0060000e+00   3.2305976e-02
   1.0090000e+00   3.3656948e-02
   1.0130000e+00   3.7308915e-02
   1.0160000e+00   3.8100805e-02
   1.0200000e+00   3.9597269e-02
   1.0230000e+00   3.3317561e-02
   1.0270000e+00   3.7264202e-02
   1.0300000e+00   3.9647620e-02
   1.0340000e+00   3.4212521e-02
   1.0370000e+00   3.4804771e-02
   1.0410000e+00   3.6693302e-02
   1.0440000e+00   3.4494284e-02
   1.0480000e+00   3.4775033e-02
   1.0510000e+00   3.4590046e-02
   1.0550000e+00   3.6933801e-02
   1.0590000e+00   3.8126681e-02
   1.0620000e+00   4.1135218e-02
   1.0660000e+00   3.5334047e-02
   1.0690000e+00   3.5189460e-02
   1.0730000e+00   3.2924034e-02
   1.0760000e+00   3.9620627e-02
   1.0800000e+00   3.4033316e-02
   1.0830000e+00   3.5599001e-02
   1.0870000e+00   3.5953621e-02
   1.0900000e+00   3.8703614e-02
   1.0940000e+00   3.8322920e-02
   1.0970000e+00   3.5060377e-02
   1.1010000e+00   3.6475759e-02
   1.1040000e+00   3.9137360e-02
   1.1080000e+00   3.9547699e-02
   1.1120000e+00   3.8530494e-02
   1.1150000e+00   3.5143550e-02
   1.1190000e+00   3.8066670e-02
   1.1220000e+00   4.2157399e-02
   1.1260000e+00   3.8701070e-02
   1.1290000e+00   3.9744702e-02
   1.1330000e+00   3.9738614e-02
   1.1360000e+00   3.7511364e-02
   1.1400000e+00   3.7516391e-02
   1.1430000e+00   4.4340092e-02
   1.1470000e+00   4.4546294e-02
   1.1500000e+00   3.8335986e-02
   1.1540000e+00   3.8675361e-02
   1.1570000e+00   4.1437542e-02
   1.1610000e+00   4.1957025e-02
   1.1650000e+00   3.4709469e-02
   1.1680000e+00   3.6953299e-02
   1.1720000e+00   3.9715389e-02
   1.1750000e+00   4.0887380e-02
   1.1790000e+00   4.0808150e-02
   1.1820000e+00   4.3557112e-02
   1.1860000e+00   3.9172389e-02
   1.1890000e+00   4.1938951e-02
   1.1930000e+00   3.9487727e-02
   1.1960000e+00   3.4904111e-02
   1.2000000e+00   3.9287883e-02
   1.2030000e+00   3.8565492e-02
   1.2070000e+00   4.1623237e-02
   1.2110000e+00   3.9388375e-02
   1.2140000e+00   4.0988678e-02
   1.2180000e+00   3.8037460e-02
   1.2210000e+00   3.9473148e-02
   1.2250000e+00   4.0707991e-02
   1.2280000e+00   4.0868490e-02
   1.2320000e+00   4.4499241e-02
   1.2350000e+00   3.7404064e-02
   1.2390000e+00   3.7709526e-02
   1.2420000e+00   3.8590173e-02
   1.2460000e+00   3.9599319e-02
   1.2490000e+00   3.9343976e-02
   1.2530000e+00   4.0656309e-02
   1.2560000e+00   4.0879153e-02
   1.2600000e+00   3.6787216e-02
   1.2640000e+00   4.0823843e-02
   1.2670000e+00   4.1911684e-02
   1.2710000e+00   4.0572524e-02
   1.2740000e+00   3.9208479e-02
   1.2780000e+00   4.2434646e-02
   1.2810000e+00   3.7728225e-02
   1.2850000e+00   4.1484069e-02
   1.2880000e+00   3.8918703e-02
   1.2920000e+00   4.1392694e-02
   1.2950000e+00   3.8832620e-02
   1.2990000e+00   4.0667521e-02
   1.3020000e+00   4.0240855e-02
   1.3060000e+00   3.9657761e-02
   1.3090000e+00   3.9996740e-02
   1.3130000e+00   4.0208648e-02
   1.3170000e+00   3.9240020e-02
   1.3200000e+00   3.8754603e-02
   1.3240000e+00   3.2734463e-02
   1.3270000e+00   4.0529261e-02
   1.3310000e+00   3.6062601e-02
   1.3340000e+00   3.7214688e-02
   1.3380000e+00   3.8064328e-02
   1.3410000e+00   3.9997879e-02
   1.3450000e+00   3.6877776e-02
   1.3480000e+00   3.8361117e-02
   1.3520000e+00   3.4035322e-02
   1.3550000e+00   3.6654197e-02
   1.3590000e+00   3.2043067e-02
   1.3620000e+00   3.9175320e-02
   1.3660000e+00   3.9055554e-02
   1.3700000e+00   3.5009231e-02
   1.3730000e+00   3.8736295e-02
   1.3770000e+00   3.2279978e-02
   1.3800000e+00   3.7178195e-02
   1.3840000e+00   3.4037996e-02
   1.3870000e+00   3.2999669e-02
   1.3910000e+00   3.7815047e-02
   1.3940000e+00   3.1842315e-02
   1.3980000e+00   3.5671365e-02
   1.4010000e+00   3.4529132e-02
   1.4050000e+00   4.2015017e-02
   1.4080000e+00   3.4944691e-02
   1.4120000e+00   3.4954971e-02
   1.4150000e+00   3.9642331e-02
   1.4190000e+00   3.6219406e-02
   1.4230000e+00   3.5046666e-02
   1.4260000e+00   3.8321142e-02
   1.4300000e+00   3.1631619e-02
   1.4330000e+00   3.5433408e-02
   1.4370000e+00   2.9513488e-02
   1.4400000e+00   3.5998248e-02
   1.4440000e+00   3.2657006e-02
   1.4470000e+00   3.8538895e-02
   1.4510000e+00   3.5302648e-02
   1.4540000e+00   3.1864420e-02
   1.4580000e+00   3.6004854e-02
   1.4610000e+00   3.2612238e-02
   1.4650000e+00   3.1094756e-02
   1.4690000e+00   3.3032408e-02
   1.4720000e+00   3.5214213e-02
   1.4760000e+00   3.2831642e-02
   1.4790000e+00   2.9493365e-02
   1.4830000e+00   3.1232106e-02
   1.4860000e+00   3.2195761e-02
   1.4900000e+00   2.7392688e-02
   1.4930000e+00   2.9467390e-02
   1.4970000e+00   3.2015270e-02
   1.5000000e+00   3.0350495e-02
   1.5040000e+00   3.1513862e-02
   1.5070000e+00   2.9124253e-02
   1.5110000e+00   2.8214791e-02
   1.5140000e+00   2.8752353e-02
   1.5180000e+00   3.1995270e-02
   1.5220000e+00   3.0906021e-02
   1.5250000e+00   2.6875734e-02
   1.5290000e+00   3.1930013e-02
   1.5320000e+00   2.7924193e-02
   1.5360000e+00   2.4902615e-02
   1.5390000e+00   2.5667640e-02
   1.5430000e+00   2.3786503e-02
   1.5460000e+00   2.9616120e-02
   1.5500000e+00   2.5987847e-02
   1.5530000e+00   3.0268997e-02
   1.5570000e+00   2.9469181e-02
   1.5600000e+00   3.0281532e-02
   1.5640000e+00   3.0579319e-02
   1.5670000e+00   2.5706196e-02
   1.5710000e+00   2.9023527e-02
   1.5750000e+00   2.9240970e-02
   1.5780000e+00   3.3081140e-02
   1.5820000e+00   2.3859991e-02
   1.5850000e+00   2.5638713e-02
   1.5890000e+00   2.6143838e-02
   1.5920000e+00   2.5853304e-02
   1.5960000e+00   2.7196046e-02
   1.5990000e+00   2.3052744e-02
   1.6030000e+00   2.5516077e-02
   1.6060000e+00   2.9347804e-02
   1.6100000e+00   2.7974272e-02
   1.6130000e+00   2.7480747e-02
   1.6170000e+00   2.5577692e-02
   1.6200000e+00   2.0022010e-02
   1.6240000e+00   2.1838796e-02
   1.6280000e+00   2.1640961e-02
   1.6310000e+00   2.3913695e-02
   1.6350000e+00   2.3083961e-02
   1.6380000e+00   2.3186388e-02
   1.6420000e+00   2.6965079e-02
   1.6450000e+00   1.5790280e-02
   1.6490000e+00   2.0501505e-02
   1.6520000e+00   2.0376930e-02
   1.6560000e+00   2.6584744e-02
   1.6590000e+00   2.4495243e-02
   1.6630000e+00   1.9149020e-02
   1.6660000e+00   1.6423745e-02
   1.6700000e+00   2.0014950e-02
   1.6740000e+00   1.7515550e-02
   1.6770000e+00   2.1216203e-02
   1.6810000e+00   1.4989726e-02
   1.6840000e+00   1.9729614e-02
   1.6880000e+00   1.5219840e-02
   1.6910000e+00   1.9893832e-02
   1.6950000e+00   2.3495918e-02
   1.6980000e+00   2.1365551e-02
   1.7020000e+00   1.6354130e-02
   1.7050000e+00   1.1971214e-02
   1.7090000e+00   1.7768946e-02
   1.7120000e+00   1.7169317e-02
   1.7160000e+00   2.2910632e-02
   1.7190000e+00   1.7454926e-02
   1.7230000e+00   1.9645040e-02
   1.7270000e+00   2.0987808e-02
   1.7300000e+00   1.8950760e-02
   1.7340000e+00   1.5975419e-02
   1.7370000e+00   1.1757965e-02
   1.7410000e+00   1.7083327e-02
   1.7440000e+00   1.7008916e-02
   1.7480000e+00   2.7226459e-02
   1.7510000e+00   1.3227312e-02
   1.7550000e+00   1.0270819e-02
   1.7580000e+00   1.4296504e-02
   1.7620000e+00   1.5198054e-02
   1.7650000e+00   1.2915745e-02
   1.7690000e+00   1.3654970e-02
   1.7720000e+00   1.9996238e-02
   1.7760000e+00   9.2711939e-03
   1.7800000e+00   1.2881552e-02
   1.7830000e+00   1.7827818e-02
   1.7870000e+00   1.3254864e-02
   1.7900000e+00   1.2476040e-02
   1.7940000e+00   1.0721641e-02
   1.7970000e+00   5.0651018e-03
   1.8010000e+00   1.4186676e-02
   1.8040000e+00   7.3243998e-03
   1.8080000e+00   1.1610834e-02
   1.8110000e+00   7.9745933e-03
   1.8150000e+00   5.3818023e-03
   1.8180000e+00   7.0224140e-03
   1.8220000e+00   4.2394192e-03
   1.8250000e+00   9.7169546e-03
   1.8290000e+00   5.3104185e-03
   1.8330000e+00   9.8779322e-03
   1.8360000e+00   8.7418878e-03
   1.8400000e+00   1.0515003e-02
   1.8430000e+00   1.0374377e-02
   1.8470000e+00   2.0179316e-03
   1.8500000e+00   5.0108693e-03
   1.8540000e+00   1.0100470e-02
   1.8570000e+00   1.4535183e-02
   1.8610000e+00   6.7686166e-03
   1.8640000e+00  -4.1051562e+00
   1.8680000e+00   1.1378076e-02
   1.8710000e+00  -4.8069217e+00
   1.8750000e+00   4.0006169e-03
   1.8780000e+00   8.4909001e-04
   1.8820000e+00   9.5505639e-03
   1.8860000e+00   7.9965586e-03
   1.8890000e+00   1.8305950e-03
   1.8930000e+00   5.2996419e-03
   1.8960000e+00  -1.5046130e+00
   1.9000000e+00  -8.0107714e+00
   1.9030000e+00   4.2686379e-03
   1.9070000e+00  -8.8817936e+00
   1.9100000e+00  -4.6000555e+00
   1.9140000e+00   1.9989397e-03
   1.9170000e+00   7.9565741e-03
   1.9210000e+00   3.7635246e-03
   1.9240000e+00   4.6360538e-03
   1.9280000e+00   2.1556045e-03
   1.9320000e+00  -1.0942972e+00
   1.9350000e+00  -9.6810632e+00
   1.9390000e+00   4.2574363e-03
   1.9420000e+00   4.1819338e-03
