# Supplementary material for: RNA structures and dynamics with Å resolution revealed by x-ray free-electron lasers
Source: Sci Adv. 2023 Sep 27;9(39):eadj3509. doi: 10.1126/sciadv.adj3509 (PMC10530093; doi:10.1126/sciadv.adj3509)
Supplement: Supplementary file 2 — Datasets S1 to S23 [file sciadv.adj3509_datasets_s1_to_s23.zip › raw_data_for_paper/SI_data_folded_Bioxolver.txt]

0.121734795	0.00792983851
0.129112661	0.00695689548
0.136490528	0.00609252682
0.143868394	0.00527127329
0.15124626	0.00459732887
0.158624127	0.00399591967
0.166001993	0.00350732122
0.173379859	0.00302737432
0.180757726	0.00262969856
0.188135592	0.00226671503
0.195513459	0.00197818333
0.202891325	0.00172668533
0.210269191	0.00149558998
0.217647058	0.00127071296
0.225024924	0.00108781953
0.23240279	0.000956947448
0.239780657	0.000845913217
0.247158523	0.000716616215
0.254536389	0.00063907086
0.261914256	0.000569461501
0.269292122	0.00050030181
0.276669989	0.000462853589
0.284047855	0.000421625173
0.291425721	0.000380585808
0.298803588	0.000340314267
0.306181454	0.000317514136
0.31355932	0.000321373133
0.320937187	0.000302003494
0.328315053	0.000281104257
0.335692919	0.000299179855
0.343070786	0.000280825047
0.350448652	0.000289139351
0.357826518	0.000285083975
0.365204385	0.000278638641
0.372582251	0.000293393617
0.379960118	0.000276235092
0.387337984	0.000283364455
0.39471585	0.000285043801
0.402093717	0.000286619861
0.409471583	0.000278914229
0.416849449	0.000267331191
0.424227316	0.000273075855
0.431605182	0.000274192682
0.438983048	0.000252804535
0.446360915	0.000259400318
0.453738781	0.000258829137
0.461116648	0.000224348676
0.468494514	0.000224256146
0.47587238	0.000216285069
0.483250247	0.000219834913
0.490628113	0.000206087787
0.498005979	0.000186485909
0.505383846	0.000179190888
0.512761712	0.000163884689
0.520139578	0.000175488122
0.527517445	0.000163414388
0.534895311	0.000152643443
0.542273177	0.000139127395
0.549651044	0.00015099203
0.55702891	0.000139250276
0.564406777	0.000130990696
0.571784643	0.000125618205
0.579162509	0.000121634279
0.586540376	0.000104124282
0.593918242	0.000109195742
0.601296108	0.000102156158
0.608673975	9.86650477e-05
0.616051841	8.39944132e-05
0.623429707	9.8545587e-05
0.630807574	9.48854345e-05
0.63818544	8.38127343e-05
0.645563307	8.59126536e-05
0.652941173	8.31043498e-05
0.660319039	9.6747681e-05
0.667696906	9.180157e-05
0.675074772	8.93932067e-05
0.682452638	9.12553951e-05
0.689830505	9.59043235e-05
0.697208371	8.52873245e-05
0.704586237	8.90088056e-05
0.711964104	9.09127366e-05
0.71934197	8.8427129e-05
0.726719836	7.58645546e-05
0.734097703	0.0001000062
0.741475569	0.000100466683
0.748853436	8.73085609e-05
0.756231302	8.26009145e-05
0.763609168	8.2545305e-05
0.770987035	0.000104446787
0.778364901	9.75993608e-05
0.785742767	8.79734502e-05
0.793120634	8.10809016e-05
0.8004985	9.24837068e-05
0.807876366	8.31567317e-05
0.815254233	8.60527095e-05
0.822632099	9.51636777e-05
0.830009966	9.84332975e-05
0.837387832	9.10665399e-05
0.844765698	9.41018008e-05
0.852143565	8.65786312e-05
0.859521431	7.99142475e-05
0.866899297	7.57849464e-05
0.874277164	8.81386016e-05
0.88165503	8.69154682e-05
0.889032896	8.73113666e-05
0.896410763	9.98652491e-05
0.903788629	8.3940784e-05
0.911166495	9.88792704e-05
0.918544362	9.9325462e-05
0.925922228	9.64748123e-05
0.933300095	0.000104673614
0.940677961	0.000104988005
0.948055827	0.000116857903
0.955433694	0.000109878408
0.96281156	0.0001153431
0.970189426	0.000117208544
0.977567293	0.000112418153
0.984945159	0.000102967981
0.992323025	0.000111646617
0.999700892	0.000120247357
1.00707876	0.000109391684
1.01445662	0.00011965934
1.02183449	0.000129239853
1.02921236	0.000109950777
1.03659022	0.000120170953
1.04396809	0.000122892081
1.05134596	0.000122663685
1.05872382	0.000113690357
1.06610169	0.000125888428
1.07347956	0.000124676384
1.08085742	0.00012851115
1.08823529	0.000127024642
1.09561315	0.000128384555
1.10299102	0.000134252718
1.11036889	0.00010570139
1.11774675	0.000116689802
1.12512462	0.000130106409
1.13250249	0.000137183389
1.13988035	0.000111684844
1.14725822	0.000128886556
1.15463609	0.000123422257
1.16201395	0.000117110155
1.16939182	0.000115387483
1.17676968	0.000125792309
1.18414755	0.000126597816
1.19152542	0.000117156831
1.19890328	0.000119523493
1.20628115	0.000127043217
1.21365902	0.000122327978
1.22103688	0.00012269365
1.22841475	0.000120180364
1.23579262	0.000111521397
1.24317048	0.000116079647
1.25054835	9.49594198e-05
1.25792621	0.000130479691
1.26530408	0.000122599985
1.27268195	0.000116593264
1.28005981	0.000121220139
1.28743768	0.000130879311
1.29481555	0.000131082036
1.30219341	0.000127750754
1.30957128	0.000132213191
1.31694915	0.000129310521
1.32432701	0.000127900029
1.33170488	0.000138398728
1.33908274	0.000140345081
1.34646061	0.000143501776
1.35383848	0.000117861581
1.36121634	0.000144463941
1.36859421	0.000156780829
1.37597208	0.00016464155
1.38334994	0.000150377658
1.39072781	0.00014182549
1.39810568	0.000130999475
1.40548354	0.00013824636
1.41286141	0.000145905172
1.42023927	0.000158552846
1.42761714	0.000156717667
1.43499501	0.000135075123
1.44237287	0.000139555596
1.44975074	0.000139131053
1.45712861	0.000158417231
1.46450647	0.000146706916
1.47188434	0.000138350994
1.47926221	0.000150942625
1.48664007	0.000136084982
1.49401794	0.000140013682
1.5013958	0.00013611894
1.50877367	0.000123847213
1.51615154	0.000136964247
1.5235294	0.000135018727
1.53090727	0.00012540662
1.53828514	0.000133778876
1.545663	0.000139017364
1.55304087	0.000127401844
1.56041874	0.000124985604
1.5677966	0.000129089742
1.57517447	0.000121273123
1.58255233	0.000124533978
1.5899302	0.000127374916
1.59730807	0.000126847847
1.60468593	0.000114445824
1.6120638	0.000122199274
1.61944167	0.000113118169
1.62681953	0.000107547616
1.6341974	0.000127062301
1.64157527	0.00013385994
1.64895313	0.000115550025
1.656331	0.000120335982
1.66370886	0.000111229382
1.67108673	0.00011943596
1.6784646	0.000116959979
1.68584246	0.000109295654
1.69322033	0.000117171041
1.7005982	0.000116871059
1.70797606	0.000112950611
1.71535393	9.73102407e-05
1.7227318	0.000105732928
1.73010966	0.000115221618
1.73748753	0.000127057361
1.74486539	0.000122792723
1.75224326	0.00011489292
1.75962113	0.000123129853
1.76699899	0.000119934521
1.77437686	8.22660551e-05
1.78175473	0.000111476859
1.78913259	9.52399684e-05
1.79651046	9.08552721e-05
1.80388833	9.70151066e-05
1.81126619	9.81334179e-05
1.81864406	0.000109846347
1.82602192	7.74313119e-05
1.83339979	8.74971565e-05
1.84077766	6.83343511e-05
1.84815552	8.78674782e-05
1.85553339	5.62831635e-05
1.86291126	7.71111567e-05
1.87028912	7.58656197e-05
1.87766699	9.29087258e-05
1.88504485	6.49899036e-05
1.89242272	5.7501127e-05
1.89980059	7.65498736e-05
1.90717845	7.07726771e-05
1.91455632	6.70252872e-05
1.92193419	7.12175785e-05
1.92931205	5.92353059e-05
1.93668992	5.44386657e-05
1.94406779	7.60780309e-05
1.95144565	6.67186005e-05
1.95882352	5.83700802e-05
1.96620138	8.4666164e-05
1.97357925	6.31806289e-05
1.98095712	7.84776132e-05
1.98833498	5.97011861e-05
1.99571285	4.89398213e-05
2.00309072	4.86928806e-05
2.01046858	5.73747429e-05
2.01784645	4.6077204e-05
2.02522432	5.30437533e-05
2.03260218	2.88426816e-05
2.03998005	6.52156412e-05
2.04735791	2.97207473e-05
2.05473578	5.43501598e-05
2.06211365	4.92232302e-05
2.06949151	2.76838443e-05
2.07686938	4.39717968e-05
2.08424725	2.98181581e-05
2.09162511	6.0277252e-05
2.09900298	6.2004564e-05
2.10638085	2.69476395e-05
2.11375871	3.36687327e-05
2.12113658	1.47022397e-05
2.12851444	2.59503908e-05
2.13589231	4.77140597e-06
2.14327018	5.73497046e-06
2.15064804	-3.5892019e-07
2.15802591	1.6430605e-05
2.16540378	1.82542259e-05
2.17278164	4.65322881e-05
2.18015951	2.93951709e-05
2.18753738	-9.47179006e-06
2.19491524	8.83266829e-06
2.20229311	7.69864632e-06
2.20967097	2.95210311e-05
2.21704884	3.85603485e-05
2.22442671	-7.57899936e-06
2.23180457	-9.15042733e-06
2.23918244	3.11507483e-05
2.24656031	9.08228634e-06
2.25393817	2.22474341e-05
2.26131604	-1.18552618e-05
2.26869391	3.22159357e-05
2.27607177	-1.95714879e-05
2.28344964	-6.79559484e-06
2.2908275	-3.40413068e-06
2.29820537	4.70799231e-06
2.30558324	-1.19293146e-05
2.3129611	1.36467644e-05
2.32033897	-2.58948766e-05
2.32771684	-1.60947603e-05
2.3350947	-2.7059392e-05
2.34247257	9.58852597e-06
2.34985044	-3.6473185e-06
2.3572283	-7.44060975e-06
2.36460617	-7.87020937e-06
2.37198403	1.17298672e-05
2.3793619	2.78182793e-05
2.38673977	2.46308103e-05
2.39411763	1.08591498e-05
2.4014955	5.11415633e-05
2.40887337	8.14790705e-05
2.41625123	8.43928522e-05
2.4236291	-3.54107112e-05
2.43100697	-1.82703656e-05
2.43838483	5.96727572e-05
2.4457627	-1.38028218e-05
2.45314056	-1.24193241e-05
2.46051843	-4.24102894e-05
2.4678963	1.40783407e-05
2.47527416	-1.66406941e-05
2.48265203	2.9494024e-05
2.4900299	3.00366243e-05
2.49740776	-4.84254331e-05
2.50478563	0.00010009982
2.5121635	-3.39131054e-05
2.51954136	4.89385005e-05
2.52691923	-6.0506436e-05
2.53429709	-0.000146934461
2.54167496	0.000101423975
2.54905283	0.000309457495
2.55643069	9.51406286e-05
