# Supplementary material for: RNA structures and dynamics with Å resolution revealed by x-ray free-electron lasers
Source: Sci Adv. 2023 Sep 27;9(39):eadj3509. doi: 10.1126/sciadv.adj3509 (PMC10530093; doi:10.1126/sciadv.adj3509)
Supplement: Supplementary file 2 — Datasets S1 to S23 [file sciadv.adj3509_datasets_s1_to_s23.zip › raw_data_for_paper/SI_time_resolved_data_t500ms.txt]

0.3058178	1.287559e-05
0.3079238	1.243129e-05
0.3100375	1.22725e-05
0.3121659	1.227419e-05
0.3142845	1.160946e-05
0.316398	1.156295e-05
0.3185017	1.154479e-05
0.320612	1.146225e-05
0.3227406	1.161976e-05
0.3248525	1.108355e-05
0.3269826	1.116324e-05
0.3291081	1.156685e-05
0.3311997	1.084222e-05
0.3333059	1.097971e-05
0.3354282	1.08548e-05
0.337549	1.081411e-05
0.3396652	1.086429e-05
0.3417653	1.076778e-05
0.3438672	1.056358e-05
0.3459705	1.058081e-05
0.3480887	1.069298e-05
0.3502122	1.072657e-05
0.3523229	1.070037e-05
0.3544385	1.077028e-05
0.3565459	1.066772e-05
0.3586447	1.053559e-05
0.3607545	1.049659e-05
0.3628722	1.047115e-05
0.364985	1.044135e-05
0.3670787	1.068151e-05
0.3691714	1.074688e-05
0.3712868	1.071114e-05
0.3733963	1.082843e-05
0.3755047	1.041783e-05
0.3776172	1.033628e-05
0.3797149	1.050986e-05
0.381821	1.065951e-05
0.3839228	1.071696e-05
0.3860299	1.080538e-05
0.3881373	1.070282e-05
0.3902423	1.038529e-05
0.3923503	1.05619e-05
0.3944438	1.035229e-05
0.3965375	1.059705e-05
0.3986397	1.062808e-05
0.4007404	1.095555e-05
0.4028468	1.071364e-05
0.4049428	1.060817e-05
0.4070475	1.087767e-05
0.4091543	1.026399e-05
0.4112414	1.017901e-05
0.4133411	1.007644e-05
0.4154469	9.995303e-06
0.4175409	1.013273e-05
0.4196282	9.708107e-06
0.4217233	1.01623e-05
0.4238231	1.012406e-05
0.4259192	1.009332e-05
0.4280153	9.90089e-06
0.4301031	1.004391e-05
0.4321932	1.001911e-05
0.4342936	9.872252e-06
0.4363845	9.921438e-06
0.4384791	9.77685e-06
0.4405743	9.714335e-06
0.442664	9.478885e-06
0.4447581	9.18092e-06
0.4468474	9.539421e-06
0.4489441	8.998322e-06
0.4510357	9.058451e-06
0.453112	9.15752e-06
0.4551938	8.765201e-06
0.4572907	8.939067e-06
0.4593867	8.712057e-06
0.461468	8.619623e-06
0.463551	8.506933e-06
0.4656345	8.868345e-06
0.4677095	8.495699e-06
0.4698003	8.455361e-06
0.47189	8.464791e-06
0.4739766	8.222356e-06
0.4760615	8.27061e-06
0.4781408	8.085801e-06
0.4802224	7.881841e-06
0.4823051	7.938885e-06
0.4843923	7.65064e-06
0.4864767	7.55256e-06
0.4885487	7.049413e-06
0.4906176	7.216819e-06
0.4927063	7.442082e-06
0.4947922	7.021765e-06
0.4968686	7.150578e-06
0.4989446	6.751798e-06
0.5010226	6.900984e-06
0.5031038	6.64423e-06
0.5051767	6.572809e-06
0.5072462	6.466522e-06
0.5093263	6.435905e-06
0.5114055	6.106333e-06
0.513481	6.373797e-06
0.5155413	6.127812e-06
0.5176058	6.155577e-06
0.5196866	6.040093e-06
0.5217631	5.95965e-06
0.5238378	5.499111e-06
0.5259042	5.636539e-06
0.5279712	5.549926e-06
0.5300457	5.235313e-06
0.5321142	5.198002e-06
0.5341853	5.409645e-06
0.5362614	5.076523e-06
0.5383239	5.046953e-06
0.5403837	4.980597e-06
0.5424484	4.716509e-06
0.5445187	4.756672e-06
0.5465862	4.625472e-06
0.5486486	4.763773e-06
0.5507067	4.434492e-06
0.5527606	4.562433e-06
0.5548273	4.478381e-06
0.5568951	4.286354e-06
0.5589595	4.301139e-06
0.5610263	4.08222e-06
0.563086	4.034897e-06
0.5651435	4.142814e-06
0.5672013	3.878435e-06
0.5692531	4.018424e-06
0.5713116	3.923255e-06
0.5733682	3.684545e-06
0.575417	3.85649e-06
0.5774735	3.917376e-06
0.5795349	3.826688e-06
0.5815961	3.466092e-06
0.5836572	3.683381e-06
0.585706	3.605848e-06
0.5877551	3.617548e-06
0.5898076	3.501424e-06
0.5918626	3.457186e-06
0.5939187	3.542518e-06
0.5959641	3.330468e-06
0.5980127	3.591762e-06
0.6000585	3.241759e-06
0.6021023	3.211782e-06
0.6041553	3.164576e-06
0.6062049	3.152643e-06
0.6082525	3.139954e-06
0.6102935	3.143621e-06
0.6123388	3.147055e-06
0.6143895	3.162888e-06
0.6164345	3.003224e-06
0.6184754	3.001187e-06
0.6205153	3.207126e-06
0.6225545	2.926856e-06
0.6245991	2.958288e-06
0.6266441	3.065914e-06
0.6286914	3.153284e-06
0.6307269	3.133842e-06
0.6327689	2.813293e-06
0.6348079	3.015157e-06
0.6368396	2.988323e-06
0.6388811	3.020396e-06
0.6409082	2.959277e-06
0.6429532	2.796529e-06
0.6449908	2.725516e-06
0.6470168	2.882676e-06
0.6490532	2.659217e-06
0.6510804	2.974411e-06
0.6531085	2.99589e-06
0.6551393	2.883666e-06
0.6571701	2.838497e-06
0.6592066	2.603338e-06
0.6612381	2.634362e-06
0.6632709	2.899847e-06
0.6652979	2.941524e-06
0.6673206	2.995599e-06
0.6693498	2.817775e-06
0.6713704	2.55421e-06
0.6733949	3.08e-06
0.6754268	2.922781e-06
0.6774536	2.677727e-06
0.679473	2.833724e-06
0.6814905	2.777553e-06
0.6835129	3.00043e-06
0.6855355	2.769229e-06
0.6875552	2.810964e-06
0.6895795	2.708752e-06
0.691599	2.761488e-06
0.6936082	2.973422e-06
0.6956236	2.74973e-06
0.6976385	2.775982e-06
0.6996586	2.72895e-06
0.7016747	2.870336e-06
0.7036921	2.936111e-06
0.7057089	2.850371e-06
0.7077118	2.634886e-06
0.709736	2.911198e-06
0.7117603	2.998568e-06
0.7137659	2.788613e-06
0.7157741	2.841116e-06
0.7177809	2.643967e-06
0.719786	2.900779e-06
0.7217907	2.800138e-06
0.7237936	3.035995e-06
0.7258126	2.736691e-06
0.7278169	2.763758e-06
0.7298204	2.675864e-06
0.7318279	2.869347e-06
0.7338315	2.78902e-06
0.7358401	2.677029e-06
0.7378432	2.838671e-06
0.73985	2.644025e-06
0.7418377	2.826622e-06
0.7438366	2.966262e-06
0.7458407	2.900662e-06
0.7478393	2.486806e-06
0.7498403	2.981978e-06
0.7518363	2.75363e-06
0.7538347	2.851477e-06
0.7558291	2.640882e-06
0.7578273	2.779299e-06
0.7598222	2.856948e-06
0.7618187	2.831744e-06
0.7638117	2.549554e-06
0.7657967	2.838555e-06
0.767787	2.784189e-06
0.769776	2.681976e-06
0.7717699	2.812594e-06
0.7737627	2.482615e-06
0.7757393	2.657704e-06
0.7777289	2.67115e-06
0.7797232	2.676679e-06
0.7817078	2.661953e-06
0.7836949	2.756657e-06
0.7856762	2.696645e-06
0.7876571	2.729823e-06
0.7896342	2.639485e-06
0.7916181	2.556422e-06
0.7936016	2.499495e-06
0.7955782	2.824294e-06
0.7975544	2.829358e-06
0.7995254	2.810673e-06
0.8015041	2.428133e-06
0.8034884	2.687564e-06
0.8054691	2.666202e-06
0.8074506	2.699322e-06
0.8094242	2.573594e-06
0.8113964	2.714514e-06
0.8133685	2.709392e-06
0.8153368	2.464105e-06
0.8173122	2.439949e-06
0.8192824	2.720684e-06
0.8212515	2.608867e-06
0.8232135	2.404442e-06
0.8251814	2.654037e-06
0.8271567	2.598332e-06
0.8291233	2.720626e-06
0.8310845	2.615154e-06
0.833045	2.842571e-06
0.8350082	2.746587e-06
0.8369738	2.610206e-06
0.8389353	2.700021e-06
0.8408988	2.47563e-06
0.8428616	2.617482e-06
0.8448209	2.702e-06
0.8467801	2.517772e-06
0.8487361	2.43535e-06
0.850695	2.694142e-06
0.8526568	2.66236e-06
0.8546155	2.649671e-06
0.8565652	2.809451e-06
0.8585166	2.634129e-06
0.8604739	2.642395e-06
0.8624191	2.619054e-06
0.8643678	2.62144e-06
0.8663273	2.530345e-06
0.8682782	2.687855e-06
0.8702291	2.719113e-06
0.8721744	2.645014e-06
0.8741164	2.561428e-06
0.8760662	2.484419e-06
0.8780107	2.605026e-06
0.8799558	2.403045e-06
0.8819008	2.518413e-06
0.8838379	2.627436e-06
0.8857831	2.512359e-06
0.8877296	2.707762e-06
0.8896686	2.554443e-06
0.8916049	2.304791e-06
0.893542	2.701301e-06
0.895483	2.483779e-06
0.8974144	2.586166e-06
0.8993546	2.733606e-06
0.9012991	2.591813e-06
0.9032275	2.809218e-06
0.90516	2.749672e-06
0.907092	2.825691e-06
0.9090222	2.917368e-06
0.9109572	2.684479e-06
0.9128821	2.833665e-06
0.9148098	2.890709e-06
0.9167438	2.620742e-06
0.9186718	2.956425e-06
0.9205992	2.78576e-06
0.9225218	2.916437e-06
0.9244469	2.622837e-06
0.9263723	2.854445e-06
0.9282964	2.819113e-06
0.9302211	2.868357e-06
0.932142	2.757122e-06
0.9340622	2.658344e-06
0.9359784	2.939661e-06
0.9378925	3.026798e-06
0.9398143	2.909102e-06
0.9417318	2.79583e-06
0.9436477	2.903922e-06
0.945563	3.09723e-06
0.9474755	2.924935e-06
0.9493924	2.922257e-06
0.951308	2.928253e-06
0.9532198	2.798799e-06
0.9551264	2.941466e-06
0.9570326	2.926041e-06
0.9589422	3.156718e-06
0.9608532	2.825283e-06
0.9627591	2.932327e-06
0.9646661	3.240712e-06
0.966577	3.151014e-06
0.9684773	3.102294e-06
0.9703789	3.13326e-06
0.972281	3.002526e-06
0.9741803	3.185822e-06
0.9760847	2.978486e-06
0.9779883	3.10922e-06
0.979886	3.06539e-06
0.9817798	2.939196e-06
0.9836776	3.177498e-06
0.9855772	3.152643e-06
0.9874668	2.986577e-06
0.9893585	3.155845e-06
0.9912512	2.980058e-06
0.9931454	2.981396e-06
0.995039	3.111316e-06
0.9969281	3.261375e-06
0.9988208	2.976973e-06
1.000712	3.213063e-06
1.002595	3.255904e-06
1.004481	3.280933e-06
1.006371	3.293622e-06
1.008257	3.332156e-06
1.010141	3.294495e-06
1.012024	3.302004e-06
1.013905	3.199384e-06
1.015786	3.242982e-06
1.017671	3.304565e-06
1.01955	3.245252e-06
1.021424	3.338966e-06
1.023303	3.319525e-06
1.025179	3.18914e-06
1.027055	3.247813e-06
1.028929	3.487687e-06
1.030807	3.53955e-06
1.032685	3.340363e-06
1.034549	3.489899e-06
1.036418	3.217312e-06
1.038292	3.20276e-06
1.040162	3.344438e-06
1.04203	3.156427e-06
1.043897	3.417663e-06
1.045763	3.337162e-06
1.047624	3.151596e-06
1.049489	3.271911e-06
1.051356	3.32226e-06
1.053221	3.500551e-06
1.055086	3.363297e-06
1.056945	3.299152e-06
1.058804	3.282912e-06
1.060665	3.397872e-06
1.062523	3.290421e-06
1.06438	3.284367e-06
1.066231	3.303052e-06
1.068082	3.440422e-06
1.06994	3.34013e-06
1.07179	3.279187e-06
1.073641	3.180583e-06
1.075494	3.265683e-06
1.077345	3.242632e-06
1.079195	3.182678e-06
1.081041	3.199442e-06
1.082892	3.217021e-06
1.084743	3.185298e-06
1.086593	3.257825e-06
1.088436	3.343157e-06
1.090268	3.407302e-06
1.092109	3.193039e-06
1.093957	3.206893e-06
1.095799	3.274879e-06
1.097639	3.332505e-06
1.099472	3.150781e-06
1.101312	3.204274e-06
1.103154	3.236753e-06
1.104988	3.078312e-06
1.106822	3.168359e-06
1.108652	3.141235e-06
1.110486	3.064109e-06
1.112318	3.1378e-06
1.114147	3.262423e-06
1.115981	3.076042e-06
1.117808	3.110734e-06
1.119632	2.973364e-06
1.121458	3.209221e-06
1.123282	3.30148e-06
1.125116	3.164227e-06
1.126937	2.963818e-06
1.12876	3.004039e-06
1.130585	3.267254e-06
1.132405	3.132271e-06
1.134226	3.189372e-06
1.136041	3.324763e-06
1.137863	3.151305e-06
1.139678	2.830755e-06
1.14149	3.181223e-06
1.143303	3.050023e-06
1.145116	3.034715e-06
1.146934	2.978428e-06
1.148751	2.942164e-06
1.150559	2.845482e-06
1.152364	2.842164e-06
1.154171	3.101246e-06
1.155983	3.062363e-06
1.157792	2.971152e-06
1.159598	2.932968e-06
1.161402	3.132853e-06
1.163205	3.012421e-06
1.165008	3.011664e-06
1.166811	2.863351e-06
1.168613	2.821675e-06
1.170416	3.044901e-06
1.172214	2.8215e-06
1.174003	2.92639e-06
1.1758	2.911664e-06
1.177602	2.990826e-06
1.179396	2.978719e-06
1.181192	2.911314e-06
1.182989	2.899673e-06
1.18478	2.847286e-06
1.186569	2.824119e-06
1.188353	2.927438e-06
1.190147	2.835935e-06
1.191933	2.841756e-06
1.193719	2.683024e-06
1.195504	2.97802e-06
1.197284	2.75753e-06
1.19907	3.003632e-06
1.200856	2.861372e-06
1.202641	2.755027e-06
1.20442	3.08553e-06
1.206196	2.746237e-06
1.207977	2.880173e-06
1.209756	3.149034e-06
1.211533	2.754387e-06
1.21331	2.716901e-06
1.215081	2.656423e-06
1.216857	2.839137e-06
1.21863	2.690591e-06
1.2204	2.728135e-06
1.222169	3.014051e-06
1.22394	2.932502e-06
1.22571	2.69193e-06
1.227472	2.673827e-06
1.229232	2.819346e-06
1.231006	2.723827e-06
1.232776	2.720684e-06
1.234541	2.844317e-06
1.2363	2.708402e-06
1.238059	2.470973e-06
1.239824	2.644781e-06
1.241581	2.749846e-06
1.243342	2.711371e-06
1.2451	2.598914e-06
1.246852	2.734188e-06
1.248607	2.74519e-06
1.250363	2.638262e-06
1.252118	2.637855e-06
1.253873	2.52889e-06
1.255627	2.656307e-06
1.257375	2.611312e-06
1.259119	2.852874e-06
1.260875	2.742454e-06
1.262631	2.639659e-06
1.26437	2.617773e-06
1.266116	2.654444e-06
1.267855	2.496468e-06
1.269597	2.743735e-06
1.271343	2.577668e-06
1.273085	2.740242e-06
1.274828	2.769462e-06
1.276561	2.656248e-06
1.278297	2.77732e-06
1.280036	2.715038e-06
1.281771	2.561603e-06
1.283511	2.624176e-06
1.285248	2.686807e-06
1.286978	2.504443e-06
1.288712	2.546993e-06
1.290438	2.57272e-06
1.292173	2.753863e-06
1.2939	2.721092e-06
1.295628	2.851069e-06
1.297354	2.868706e-06
1.299073	2.758112e-06
1.3008	2.980523e-06
1.302527	2.898625e-06
1.304251	2.946297e-06
1.305973	2.902176e-06
1.307689	2.83285e-06
1.309408	2.821209e-06
1.311127	2.547866e-06
1.312847	2.564979e-06
1.314566	2.865738e-06
1.316278	2.682675e-06
1.317987	2.606132e-06
1.319699	2.98064e-06
1.321416	2.679357e-06
1.323129	2.721383e-06
1.324839	2.785528e-06
1.326547	2.665853e-06
1.328252	2.894725e-06
1.329958	2.898742e-06
1.331667	2.795889e-06
1.333372	2.787681e-06
1.335075	2.82703e-06
1.336775	2.75654e-06
1.338477	2.869579e-06
1.340176	2.701941e-06
1.341874	2.704677e-06
1.343577	2.856948e-06
1.345276	2.784247e-06
1.346969	2.539076e-06
1.348664	2.826157e-06
1.350358	2.634537e-06
1.352049	2.803281e-06
1.353741	2.712768e-06
1.355436	2.832268e-06
1.357129	2.808811e-06
1.358814	2.715155e-06
1.360503	2.946588e-06
1.362193	2.82377e-06
1.363878	2.904562e-06
1.365562	2.879533e-06
1.367242	2.786634e-06
1.368924	2.817833e-06
1.370607	2.700952e-06
1.372288	2.764282e-06
1.373971	2.830173e-06
1.37565	3.037858e-06
1.377324	2.739369e-06
1.378999	2.854271e-06
1.380674	2.777437e-06
1.38235	2.978602e-06
1.384026	3.063353e-06
1.385698	2.999092e-06
1.387363	2.787565e-06
1.389029	2.747518e-06
1.390703	2.604211e-06
1.39237	2.896064e-06
1.394037	2.881396e-06
1.395705	2.642046e-06
1.397367	2.728193e-06
1.399034	2.610963e-06
1.400698	2.81143e-06
1.402359	2.777786e-06
1.40402	2.956018e-06
1.405678	2.671848e-06
1.407332	2.752524e-06
1.408992	2.398388e-06
1.410651	2.594432e-06
1.412306	2.756016e-06
1.413957	2.721441e-06
1.415606	2.768822e-06
1.417262	2.66463e-06
1.418916	2.597342e-06
1.420566	2.890825e-06
1.422213	2.700253e-06
1.423863	2.702116e-06
1.425512	2.624467e-06
1.427153	2.589659e-06
1.428799	2.967892e-06
1.430445	2.68966e-06
1.432085	2.711313e-06
1.433726	2.440647e-06
1.435365	2.513989e-06
1.437003	2.494198e-06
1.438642	2.683839e-06
1.440281	2.55648e-06
1.44192	2.466142e-06
1.443552	2.41003e-06
1.445185	2.476387e-06
1.44682	2.620975e-06
1.44845	2.39606e-06
1.45008	2.771383e-06
1.451711	2.456713e-06
1.453341	2.412708e-06
1.45497	2.59839e-06
1.456595	2.341345e-06
1.458219	2.309913e-06
1.459841	2.433313e-06
1.461465	2.326095e-06
1.46309	2.155197e-06
1.464712	2.283137e-06
1.466332	2.366258e-06
1.467949	2.167188e-06
1.469568	2.169167e-06
1.471187	2.454151e-06
1.472802	2.302928e-06
1.474418	2.390007e-06
1.476031	2.158806e-06
1.477643	2.151355e-06
1.479255	2.374989e-06
1.480866	2.082903e-06
1.482473	2.173008e-06
1.484081	2.24798e-06
1.485692	2.245186e-06
1.487299	2.323533e-06
1.488903	1.99466e-06
1.490508	2.009096e-06
1.492112	2.054614e-06
1.493713	2.13529e-06
1.495317	1.995359e-06
1.496919	1.977663e-06
1.498516	2.058106e-06
1.500111	1.720386e-06
1.501708	2.154382e-06
1.503304	1.946813e-06
1.504897	1.78034e-06
1.506492	1.945766e-06
1.508086	1.818291e-06
1.509676	1.748907e-06
1.511262	1.914799e-06
1.512849	1.9531e-06
1.514441	1.730397e-06
1.516031	2.073706e-06
1.517617	1.727371e-06
1.519202	1.456006e-06
1.520785	1.773238e-06
1.522371	1.6985e-06
1.523956	1.602573e-06
1.525532	1.761829e-06
1.52711	1.766719e-06
1.528688	1.686625e-06
1.530268	1.624343e-06
1.531846	1.69978e-06
1.533417	1.368579e-06
1.534993	1.633423e-06
1.536568	1.591863e-06
1.53814	1.530047e-06
1.539712	1.505599e-06
1.541283	1.380453e-06
1.542854	1.548207e-06
1.544421	1.260662e-06
1.545989	1.335866e-06
1.547552	1.617591e-06
1.549116	1.507346e-06
1.550681	1.487439e-06
1.552243	1.553097e-06
1.553805	1.379987e-06
1.555366	1.423177e-06
1.556926	1.445645e-06
1.558486	1.500011e-06
1.560044	1.409906e-06
1.5616	1.338311e-06
1.563154	1.361128e-06
1.564708	1.428532e-06
1.566261	1.166598e-06
1.567814	1.310837e-06
1.569367	1.428183e-06
1.570919	1.120381e-06
1.572469	1.334585e-06
1.57401	9.691576e-07
1.575554	1.289533e-06
1.577103	1.070439e-06
1.57865	1.171255e-06
1.580194	1.272536e-06
1.581739	1.071254e-06
1.583282	1.450186e-06
1.584817	1.085573e-06
1.586354	1.209206e-06
1.587894	1.454377e-06
1.589433	1.292559e-06
1.590967	1.289533e-06
1.592499	1.08243e-06
1.594036	1.155189e-06
1.595571	1.074164e-06
1.597102	1.111533e-06
1.598633	9.892974e-07
1.600163	1.249835e-06
1.601694	1.189415e-06
1.603223	1.037959e-06
1.604748	1.103384e-06
1.606274	6.265473e-07
1.607799	9.469222e-07
1.609326	9.519281e-07
1.610847	1.001637e-06
1.612364	1.15321e-06
1.613886	7.984927e-07
1.615406	9.966316e-07
1.616922	1.216889e-06
1.618442	1.003733e-06
1.619959	9.618234e-07
1.621474	1.16881e-06
1.622986	1.180102e-06
1.624498	9.571668e-07
1.626012	1.053093e-06
1.627523	7.407507e-07
1.629035	8.704374e-07
1.630542	1.056236e-06
1.632048	1.208507e-06
1.633555	1.02655e-06
1.635061	9.379582e-07
1.636565	9.303913e-07
1.638065	8.945353e-07
1.63957	6.846385e-07
1.641072	9.429641e-07
1.642572	1.046108e-06
1.644073	7.469207e-07
1.645573	1.087319e-06
1.647071	8.244533e-07
1.648566	9.11532e-07
1.650056	9.597279e-07
1.651552	1.114677e-06
1.653046	1.016073e-06
1.654537	9.400537e-07
1.656027	7.881317e-07
1.657517	1.102104e-06
1.659011	1.005363e-06
1.660498	7.289927e-07
1.661984	8.101342e-07
1.663468	8.96398e-07
1.664952	8.741627e-07
1.666439	7.844064e-07
1.667915	1.039938e-06
1.669397	7.990748e-07
1.670879	7.015187e-07
1.672357	9.46573e-07
1.673836	9.182841e-07
1.675313	1.14413e-06
1.676794	9.206124e-07
1.678267	9.824289e-07
1.679741	7.359777e-07
1.681216	5.251495e-07
1.682686	7.7812e-07
1.684155	5.598413e-07
1.685627	5.515758e-07
1.687095	8.334173e-07
1.688562	7.512281e-07
1.690028	6.327173e-07
1.691496	5.910406e-07
1.692961	9.055948e-07
1.694422	6.941846e-07
1.695885	7.897615e-07
1.697347	6.033806e-07
1.698808	5.16884e-07
1.700267	4.72297e-07
1.701728	6.988412e-07
1.703186	2.307352e-07
1.704641	3.993046e-07
1.706094	2.551824e-07
1.707551	2.117595e-07
1.709006	4.208414e-07
1.710457	4.816102e-07
1.711907	4.014e-07
1.713355	4.253816e-07
1.714807	7.405179e-07
1.716256	4.363246e-07
1.717701	2.894085e-07
1.719147	6.204937e-07
1.720591	4.61936e-07
1.722033	3.611203e-07
1.723474	2.70782e-07
1.724916	1.660082e-07
1.72636	3.231689e-07
1.727799	5.697366e-07
1.729237	1.986045e-07
1.730676	2.400484e-07
1.732111	1.851004e-07
1.733547	3.715977e-07
1.734983	1.974404e-07
1.736416	2.712477e-07
1.737849	2.959277e-07
1.739278	3.874302e-07
1.740709	-2.724119e-08
1.742137	7.054769e-08
1.743564	3.834721e-07
1.744995	9.546056e-09
1.746422	2.679881e-07
1.747846	2.773013e-07
1.749268	8.242205e-08
1.750692	9.988435e-08
1.752116	8.847564e-09
1.753534	-9.941868e-08
1.754955	1.327135e-08
1.756372	4.00003e-07
1.757787	-1.303852e-07
1.759206	7.706694e-08
1.760624	1.161825e-07
1.762039	-9.406358e-08
1.763451	-8.381903e-08
1.764864	5.145557e-08
1.766278	9.126961e-08
1.767688	1.788139e-07
1.7691	6.938353e-08
1.770511	-8.940697e-08
1.771915	-1.019798e-07
1.773321	3.166497e-08
1.774728	-1.080334e-07
1.776131	3.6438e-07
1.777534	2.270099e-07
1.778934	1.818407e-07
1.780334	-9.313226e-08
1.781736	-1.513399e-08
1.783138	-7.939525e-08
1.784536	-4.190952e-09
1.785932	-1.42958e-07
1.787329	-1.788139e-07
1.788725	-2.58442e-08
1.79012	-1.522712e-07
1.791512	-9.522773e-08
1.792905	-1.362059e-07
1.7943	-2.775341e-07
1.795688	-3.599562e-07
1.797073	-3.34112e-07
1.798462	-2.935994e-07
1.79985	-2.18628e-07
1.801234	-1.513399e-08
1.802618	-1.061708e-07
1.804005	-3.18978e-08
1.805389	-3.650784e-07
1.80677	-2.107117e-07
1.808152	-3.958121e-08
1.809532	-2.605375e-07
1.810911	-3.250316e-07
1.812289	-1.373701e-07
1.813664	-3.171153e-07
1.815039	-2.861489e-07
1.816416	-4.775357e-07
1.817791	-7.334165e-08
1.819164	-1.573935e-07
1.820532	-2.605375e-07
1.821903	-3.864989e-07
1.823274	-1.816079e-08
1.824642	-2.91504e-07
1.82601	-3.001187e-07
1.827378	-2.465677e-07
1.828746	-3.78117e-07
1.830108	-2.377201e-07
1.831472	-4.202593e-07
1.832836	-3.708992e-07
1.834195	-3.608875e-08
1.835555	-1.273584e-07
1.836913	-1.99303e-07
1.838273	-2.353918e-07
1.839637	-1.231674e-07
1.840994	-4.703179e-08
1.842348	-4.572794e-07
1.843699	-6.06291e-07
1.845052	-1.913868e-07
1.846407	-3.424939e-07
1.847757	-3.471505e-07
1.849112	-1.525041e-07
1.850464	-2.577435e-07
1.851807	-1.268927e-07
1.853151	-1.695007e-07
1.854498	-1.641456e-07
1.855847	-3.657769e-07
1.857191	-2.251472e-07
1.858533	-1.888257e-07
1.859876	-7.017516e-07
1.861216	-3.017485e-07
1.862559	-1.881272e-07
1.8639	-1.953449e-07
1.865238	-2.344605e-07
1.866575	-4.59142e-07
1.867914	-5.576294e-07
1.869248	-3.490131e-07
1.870582	-1.48546e-07
1.871916	-3.564637e-07
1.87325	-8.96398e-08
1.874583	-2.277084e-07
1.875908	-3.408641e-07
1.877236	-4.146714e-07
1.878568	-3.245659e-07
1.879896	-2.293382e-07
1.881225	-2.183951e-07
1.882552	-1.492444e-07
1.883875	-3.138557e-07
1.885197	-7.064082e-07
1.886519	-1.56695e-07
1.887841	5.727634e-08
1.889162	-1.539011e-07
1.890483	-2.500601e-07
1.891801	-5.215406e-08
1.893116	9.941868e-08
1.894435	-3.026798e-08
1.895753	-2.35159e-07
1.897069	-5.054753e-07
1.89838	-1.576263e-07
1.899689	-1.469161e-07
1.901001	-9.941868e-08
1.902315	1.459848e-07
1.903628	5.587935e-09
1.904937	6.91507e-08
1.906243	1.101289e-07
1.907547	-5.285256e-08
1.908852	-1.790468e-07
1.910157	-2.989545e-07
1.911463	-7.799827e-08
1.912768	-1.115259e-07
1.914069	1.629815e-07
1.915366	-1.862645e-07
1.916665	-8.335337e-08
1.917967	-3.899913e-07
1.919268	6.728806e-08
1.920565	-2.637971e-07
1.921858	-4.982576e-08
1.923154	-1.534354e-07
1.924447	-2.072193e-08
1.92574	1.175795e-07
1.927034	-1.825392e-07
1.928323	1.024455e-08
1.929615	-9.033829e-08
1.930904	-2.973247e-07
1.932194	7.334165e-08
1.93348	1.508743e-07
1.934768	-1.511071e-07
1.936055	2.589077e-07
1.937336	-1.625158e-07
1.938618	-1.350418e-07
1.939902	-3.383029e-07
1.941184	9.057112e-08
1.942465	3.047753e-07
1.943743	-2.521556e-07
1.945022	-2.544839e-07
1.946301	-2.789311e-07
1.947576	-4.02797e-08
1.948851	-1.089647e-07
1.950125	-3.934838e-08
1.951399	3.247987e-07
1.952672	-2.374873e-08
1.953944	6.728806e-08
1.955214	-3.769528e-07
1.956485	-3.539026e-08
1.957756	2.43308e-07
1.959025	-6.984919e-08
1.960288	-1.792796e-07
1.961553	1.389999e-07
1.96282	2.58442e-08
1.964082	-2.305023e-08
1.965348	-7.986091e-08
1.96661	-4.93601e-08
1.967869	-9.685755e-08
1.96913	-4.507601e-07
1.970388	-2.726447e-07
1.971647	1.816079e-08
1.972903	-1.583248e-07
1.974162	3.539026e-08
1.97542	-8.917414e-08
1.97667	-1.036096e-07
1.977926	1.792796e-08
1.979181	-7.729977e-08
1.98043	1.906883e-07
1.981678	-2.663583e-07
1.982927	-1.122244e-07
1.98418	-1.688022e-07
1.985426	-1.403969e-07
1.986669	5.122274e-08
1.987915	9.033829e-08
1.989162	6.658956e-08
1.990409	4.097819e-08
1.991649	1.825392e-07
1.992888	-1.974404e-07
1.994133	-5.657785e-08
1.995376	-1.348089e-07
1.996614	-8.800998e-08
1.997851	1.210719e-07
1.999087	-2.328306e-10
2.00032	-1.224689e-07
2.001557	1.289882e-07
2.002788	7.776543e-08
2.004021	-1.310837e-07
2.005257	-5.050097e-07
2.00649	3.026798e-09
2.00772	-2.188608e-07
2.008951	-3.499445e-07
2.01018	-1.201406e-07
2.011407	-6.193295e-08
2.012633	-4.218891e-07
2.01386	-6.589107e-08
2.015081	-2.15834e-07
2.016308	-1.32015e-07
2.01753	-1.601875e-07
2.01875	-3.029127e-07
2.019971	-1.178123e-07
