# Supplementary material for: RNA structures and dynamics with Å resolution revealed by x-ray free-electron lasers
Source: Sci Adv. 2023 Sep 27;9(39):eadj3509. doi: 10.1126/sciadv.adj3509 (PMC10530093; doi:10.1126/sciadv.adj3509)
Supplement: Supplementary file 2 — Datasets S1 to S23 [file sciadv.adj3509_datasets_s1_to_s23.zip › raw_data_for_paper/SI_data_unfolded_Bioxolver.txt]

0.121734795	0.00408279058
0.129112661	0.00372353939
0.136490528	0.00335127824
0.143868394	0.00302142844
0.15124626	0.00269770555
0.158624127	0.00244050966
0.166001993	0.00223349388
0.173379859	0.00200009428
0.180757726	0.00183475284
0.188135592	0.00169349877
0.195513459	0.00152973677
0.202891325	0.00142715762
0.210269191	0.00133053512
0.217647058	0.00122109289
0.225024924	0.00110670544
0.23240279	0.00103796832
0.239780657	0.000950051506
0.247158523	0.0008970321
0.254536389	0.000830548094
0.261914256	0.000769889513
0.269292122	0.000732272278
0.276669989	0.000699431197
0.284047855	0.000648489211
0.291425721	0.000603261564
0.298803588	0.000565850938
0.306181454	0.000519858112
0.31355932	0.000518373644
0.320937187	0.000480332868
0.328315053	0.000467268313
0.335692919	0.000457439187
0.343070786	0.000414599847
0.350448652	0.000410393109
0.357826518	0.000397098185
0.365204385	0.000373344397
0.372582251	0.000372391925
0.379960118	0.000340991116
0.387337984	0.000321544507
0.39471585	0.000321444858
0.402093717	0.000323390879
0.409471583	0.000309661831
0.416849449	0.000285159806
0.424227316	0.000277646855
0.431605182	0.000281503755
0.438983048	0.000259033838
0.446360915	0.000245733801
0.453738781	0.000245976004
0.461116648	0.000221973557
0.468494514	0.000217022745
0.47587238	0.000210176768
0.483250247	0.000197764902
0.490628113	0.000201613844
0.498005979	0.000186456037
0.505383846	0.000173355918
0.512761712	0.00017428695
0.520139578	0.00017455852
0.527517445	0.000162655278
0.534895311	0.000152585277
0.542273177	0.000150790548
0.549651044	0.000147512508
0.55702891	0.000128160384
0.564406777	0.000144351426
0.571784643	0.000141178274
0.579162509	0.000128354264
0.586540376	0.000117770232
0.593918242	0.000132582357
0.601296108	0.000109140376
0.608673975	0.000110788376
0.616051841	8.56477736e-05
0.623429707	0.000106921688
0.630807574	0.000109752561
0.63818544	9.58510317e-05
0.645563307	9.77190676e-05
0.652941173	9.56594801e-05
0.660319039	0.000101023806
0.667696906	9.14325844e-05
0.675074772	9.65238448e-05
0.682452638	8.32914674e-05
0.689830505	9.66867652e-05
0.697208371	8.64974093e-05
0.704586237	8.21152523e-05
0.711964104	8.09087021e-05
0.71934197	9.56636503e-05
0.726719836	7.28440529e-05
0.734097703	8.94881912e-05
0.741475569	8.13087559e-05
0.748853436	8.17484127e-05
0.756231302	9.09515793e-05
0.763609168	7.69109701e-05
0.770987035	8.68901149e-05
0.778364901	9.16922357e-05
0.785742767	7.44015242e-05
0.793120634	7.84643825e-05
0.8004985	8.23849908e-05
0.807876366	7.33637709e-05
0.815254233	7.40199516e-05
0.822632099	8.09524527e-05
0.830009966	7.84102758e-05
0.837387832	8.30572927e-05
0.844765698	7.28526418e-05
0.852143565	6.68023839e-05
0.859521431	8.23175815e-05
0.866899297	6.57144071e-05
0.874277164	7.10131173e-05
0.88165503	7.12148902e-05
0.889032896	7.26579004e-05
0.896410763	8.41593131e-05
0.903788629	7.11453196e-05
0.911166495	7.9980053e-05
0.918544362	8.69559304e-05
0.925922228	7.62276039e-05
0.933300095	7.63813581e-05
0.940677961	7.97318872e-05
0.948055827	9.09467632e-05
0.955433694	8.90275406e-05
0.96281156	7.89366999e-05
0.970189426	8.63208343e-05
0.977567293	6.94008342e-05
0.984945159	6.97342512e-05
0.992323025	8.66903608e-05
0.999700892	7.8300788e-05
1.00707876	8.56670843e-05
1.01445662	8.05847154e-05
1.02183449	8.10437535e-05
1.02921236	8.33109481e-05
1.03659022	8.32380422e-05
1.04396809	7.87368527e-05
1.05134596	8.41608594e-05
1.05872382	8.3467791e-05
1.06610169	9.2471518e-05
1.07347956	8.51723962e-05
1.08085742	8.60053377e-05
1.08823529	9.2055954e-05
1.09561315	9.65753227e-05
1.10299102	9.57297877e-05
1.11036889	8.5995978e-05
1.11774675	8.79570095e-05
1.12512462	9.36350105e-05
1.13250249	0.000103121635
1.13988035	0.000107564183
1.14725822	9.92618434e-05
1.15463609	8.61148883e-05
1.16201395	8.45484848e-05
1.16939182	8.52851824e-05
1.17676968	8.83745726e-05
1.18414755	0.000103395721
1.19152542	8.23742597e-05
1.19890328	8.54828087e-05
1.20628115	9.90094946e-05
1.21365902	8.69653966e-05
1.22103688	0.000102942388
1.22841475	9.95483636e-05
1.23579262	8.48029015e-05
1.24317048	9.19221485e-05
1.25054835	9.19873974e-05
1.25792621	0.00010266437
1.26530408	8.39671812e-05
1.27268195	9.1369339e-05
1.28005981	8.30156012e-05
1.28743768	8.90142061e-05
1.29481555	8.7258268e-05
1.30219341	7.93299718e-05
1.30957128	8.90778949e-05
1.31694915	7.912548e-05
1.32432701	7.76376913e-05
1.33170488	8.83689602e-05
1.33908274	7.28525347e-05
1.34646061	9.46368777e-05
1.35383848	7.64219382e-05
1.36121634	8.89372444e-05
1.36859421	8.69586697e-05
1.37597208	0.000104636237
1.38334994	8.55106108e-05
1.39072781	8.6019643e-05
1.39810568	8.25055135e-05
1.40548354	7.59862518e-05
1.41286141	8.34005758e-05
1.42023927	9.09017981e-05
1.42761714	9.21800392e-05
1.43499501	5.80607201e-05
1.44237287	6.21923077e-05
1.44975074	7.44143986e-05
1.45712861	8.0595928e-05
1.46450647	6.822836e-05
1.47188434	6.60676319e-05
1.47926221	8.22841358e-05
1.48664007	7.27691196e-05
1.49401794	7.49852943e-05
1.5013958	6.65724877e-05
1.50877367	6.10560255e-05
1.51615154	7.71835458e-05
1.5235294	6.91962281e-05
1.53090727	5.217246e-05
1.53828514	5.54372102e-05
1.545663	6.82909336e-05
1.55304087	6.61908185e-05
1.56041874	3.90789428e-05
1.5677966	5.75604625e-05
1.57517447	5.71051566e-05
1.58255233	4.91341197e-05
1.5899302	5.07073209e-05
1.59730807	3.58126589e-05
1.60468593	3.62951871e-05
1.6120638	3.90565145e-05
1.61944167	3.13818326e-05
1.62681953	3.09943383e-05
1.6341974	1.98842803e-05
1.64157527	5.55169495e-05
1.64895313	1.94595634e-05
1.656331	3.90444476e-05
1.66370886	2.02624805e-05
1.67108673	1.02469314e-05
1.6784646	3.06150234e-05
1.68584246	2.74766349e-05
1.69322033	2.71934311e-05
1.7005982	2.35018248e-05
1.70797606	2.36020749e-05
1.71535393	9.95666289e-06
1.7227318	1.26156447e-05
1.73010966	1.3758188e-05
1.73748753	6.73028409e-06
1.74486539	2.13466168e-05
1.75224326	2.36456732e-05
1.75962113	-4.19716822e-06
1.76699899	2.57542475e-05
1.77437686	-1.96867134e-06
1.78175473	2.70499377e-05
1.78913259	-1.23373526e-05
1.79651046	1.1488476e-05
1.80388833	2.80881611e-05
1.81126619	1.54420885e-05
1.81864406	7.69087507e-06
1.82602192	1.05296451e-05
1.83339979	2.54976124e-06
1.84077766	2.5180568e-05
1.84815552	1.25896853e-05
1.85553339	2.03757543e-05
1.86291126	3.07765167e-05
1.87028912	3.03147274e-05
1.87766699	3.55542566e-05
1.88504485	1.53111864e-05
1.89242272	1.52097416e-05
1.89980059	1.10111544e-05
1.90717845	3.91033262e-05
1.91455632	3.69961282e-05
1.92193419	2.4009691e-05
1.92931205	4.12772534e-05
1.93668992	2.61982215e-05
1.94406779	2.52135203e-05
1.95144565	4.11711301e-05
1.95882352	4.15848853e-05
1.96620138	6.69907056e-05
1.97357925	4.72635478e-05
1.98095712	5.42568245e-05
1.98833498	6.21913676e-05
1.99571285	4.75119326e-05
2.00309072	5.75869543e-05
2.01046858	5.45761876e-05
2.01784645	7.07151595e-05
2.02522432	5.50090028e-05
2.03260218	6.51411278e-05
2.03998005	5.97898667e-05
2.04735791	6.33536899e-05
2.05473578	9.49427577e-05
2.06211365	7.23678914e-05
2.06949151	7.63103675e-05
2.07686938	6.80365674e-05
2.08424725	8.05154114e-05
2.09162511	0.000109530002
2.09900298	8.14987116e-05
2.10638085	5.30680306e-05
2.11375871	0.000101688631
2.12113658	8.13314959e-05
2.12851444	6.52706382e-05
2.13589231	9.13128362e-05
2.14327018	5.32739253e-05
2.15064804	5.64328214e-05
2.15802591	8.84703829e-05
2.16540378	5.74923709e-05
2.17278164	0.000134190339
2.18015951	5.31796837e-05
2.18753738	0.00010130168
2.19491524	5.72001223e-05
2.20229311	0.000139899259
2.20967097	9.62007179e-05
2.21704884	7.39549263e-05
2.22442671	7.75904475e-05
2.23180457	6.05628743e-05
2.23918244	0.000101978875
2.24656031	3.29542452e-05
2.25393817	0.000110179833
2.26131604	5.15504882e-05
2.26869391	7.45349252e-05
2.27607177	4.28193187e-05
2.28344964	8.06388307e-05
2.2908275	6.61284702e-05
2.29820537	6.43661829e-05
2.30558324	7.11188963e-05
2.3129611	8.05924939e-05
2.32033897	6.61009532e-05
2.32771684	-6.09260416e-06
2.3350947	3.33651576e-05
2.34247257	8.48871533e-05
2.34985044	6.34545619e-05
2.3572283	3.39128401e-05
2.36460617	4.23977956e-05
2.37198403	7.81567623e-05
2.3793619	5.87163842e-05
2.38673977	7.99925081e-05
2.39411763	4.73326021e-05
2.4014955	0.000108039159
2.40887337	8.58135189e-05
2.41625123	0.000134632149
2.4236291	3.70213793e-05
2.43100697	8.23240004e-05
2.43838483	7.5572732e-05
2.4457627	6.93185944e-05
2.45314056	9.27097425e-05
2.46051843	1.69368533e-05
2.4678963	0.00014987502
2.47527416	8.48517188e-05
2.48265203	0.000115656256
2.4900299	0.000100193321
2.49740776	-2.94855905e-05
2.50478563	7.67252725e-05
2.5121635	4.86570909e-05
2.51954136	0.000110921554
2.52691923	3.22182287e-06
2.53429709	0.000101356137
2.54167496	0.000202788088
2.54905283	-2.13351225e-05
2.55643069	0.000202546301
