# Supplementary material for: RNA structures and dynamics with Å resolution revealed by x-ray free-electron lasers
Source: Sci Adv. 2023 Sep 27;9(39):eadj3509. doi: 10.1126/sciadv.adj3509 (PMC10530093; doi:10.1126/sciadv.adj3509)
Supplement: Supplementary file 2 — Datasets S1 to S23 [file sciadv.adj3509_datasets_s1_to_s23.zip › raw_data_for_paper/dAdT_9]

   1.0697906e-01   1.2435425e-02
   1.1435693e-01   1.0990130e-02
   1.2173480e-01   9.8174802e-03
   1.2911266e-01   8.7455116e-03
   1.3649053e-01   7.8002133e-03
   1.4386839e-01   6.9661415e-03
   1.5124626e-01   6.1263065e-03
   1.5862413e-01   5.4531570e-03
   1.6600199e-01   4.8349493e-03
   1.7337986e-01   4.2735055e-03
   1.8075773e-01   3.7756063e-03
   1.8813559e-01   3.3868134e-03
   1.9551346e-01   3.0176795e-03
   2.0289133e-01   2.7282492e-03
   2.1026919e-01   2.4283896e-03
   2.1764706e-01   2.2167331e-03
   2.2502492e-01   2.0068290e-03
   2.3240279e-01   1.8214004e-03
   2.3978066e-01   1.6447697e-03
   2.4715852e-01   1.5156406e-03
   2.5453639e-01   1.3855653e-03
   2.6191426e-01   1.2893420e-03
   2.6929212e-01   1.1817804e-03
   2.7666999e-01   1.0936760e-03
   2.8404786e-01   1.0221354e-03
   2.9142572e-01   9.4118807e-04
   2.9880359e-01   8.5645172e-04
   3.0618145e-01   7.9919346e-04
   3.1355932e-01   7.2532284e-04
   3.2093719e-01   6.8424080e-04
   3.2831505e-01   6.1779681e-04
   3.3569292e-01   5.9746721e-04
   3.4307079e-01   5.3048693e-04
   3.5044865e-01   4.8492696e-04
   3.5782652e-01   4.6088555e-04
   3.6520439e-01   4.2395371e-04
   3.7258225e-01   3.8258510e-04
   3.7996012e-01   3.6542844e-04
   3.8733798e-01   3.4976637e-04
   3.9471585e-01   3.1244175e-04
   4.0209372e-01   3.0573238e-04
   4.0947158e-01   2.7601350e-04
   4.1684945e-01   2.6202259e-04
   4.2422732e-01   2.4060914e-04
   4.3160518e-01   2.2706686e-04
   4.3898305e-01   2.1629061e-04
   4.4636092e-01   2.2609416e-04
   4.5373878e-01   2.1273668e-04
   4.6111665e-01   1.9135065e-04
   4.6849451e-01   2.0284528e-04
   4.7587238e-01   1.7680839e-04
   4.8325025e-01   1.9700208e-04
   4.9062811e-01   1.8292353e-04
   4.9800598e-01   1.7763572e-04
   5.0538385e-01   1.6408788e-04
   5.1276171e-01   1.6552222e-04
   5.2013958e-01   1.7307863e-04
   5.2751744e-01   1.7515187e-04
   5.3489531e-01   1.5926119e-04
   5.4227318e-01   1.6358429e-04
   5.4965104e-01   1.5265593e-04
   5.5702891e-01   1.5000009e-04
   5.6440678e-01   1.6379950e-04
   5.7178464e-01   1.6166964e-04
   5.7916251e-01   1.5487834e-04
   5.8654038e-01   1.5232319e-04
   5.9391824e-01   1.4814354e-04
   6.0129611e-01   1.4322119e-04
   6.0867397e-01   1.5466303e-04
   6.1605184e-01   1.5914939e-04
   6.2342971e-01   1.4486962e-04
   6.3080757e-01   1.5258582e-04
   6.3818544e-01   1.4893808e-04
   6.4556331e-01   1.5176611e-04
   6.5294117e-01   1.6038185e-04
   6.6031904e-01   1.6478369e-04
   6.6769691e-01   1.6973221e-04
   6.7507477e-01   1.7705461e-04
   6.8245264e-01   1.9197048e-04
   6.8983050e-01   1.8933116e-04
   6.9720837e-01   1.9864556e-04
   7.0458624e-01   1.9142052e-04
   7.1196410e-01   2.0754651e-04
   7.1934197e-01   2.2056552e-04
   7.2671984e-01   2.2821873e-04
   7.3409770e-01   2.2402752e-04
   7.4147557e-01   2.2402548e-04
   7.4885344e-01   2.2434183e-04
   7.5623130e-01   2.3864798e-04
   7.6360917e-01   2.3091628e-04
   7.7098703e-01   2.3991899e-04
   7.7836490e-01   2.3420309e-04
   7.8574277e-01   2.3580128e-04
   7.9312063e-01   2.3189497e-04
   8.0049850e-01   2.2808286e-04
   8.0787637e-01   2.2631176e-04
   8.1525423e-01   2.1841001e-04
   8.2263210e-01   2.1348591e-04
   8.3000997e-01   2.0256071e-04
   8.3738783e-01   2.0038159e-04
   8.4476570e-01   1.8237982e-04
   8.5214356e-01   1.8042887e-04
   8.5952143e-01   1.8106651e-04
   8.6689930e-01   1.8447693e-04
   8.7427716e-01   1.6380917e-04
   8.8165503e-01   1.6071341e-04
   8.8903290e-01   1.5812508e-04
   8.9641076e-01   1.5425124e-04
   9.0378863e-01   1.6394032e-04
   9.1116650e-01   1.3819790e-04
   9.1854436e-01   1.4596749e-04
   9.2592223e-01   1.3738365e-04
   9.3330009e-01   1.4360336e-04
   9.4067796e-01   1.2813578e-04
   9.4805583e-01   1.4817083e-04
   9.5543369e-01   1.2348374e-04
   9.6281156e-01   1.2884153e-04
   9.7018943e-01   1.4882103e-04
   9.7756729e-01   1.3987221e-04
   9.8494516e-01   1.4896100e-04
   9.9232303e-01   1.4628432e-04
   9.9970089e-01   1.4515645e-04
   1.0070788e+00   1.3977100e-04
   1.0144566e+00   1.4139645e-04
   1.0218345e+00   1.5338594e-04
   1.0292124e+00   1.5648231e-04
   1.0365902e+00   1.4754213e-04
   1.0439681e+00   1.5801740e-04
   1.0513460e+00   1.4900093e-04
   1.0587238e+00   1.4993735e-04
   1.0661017e+00   1.5056398e-04
   1.0734796e+00   1.5888929e-04
   1.0808574e+00   1.6336579e-04
   1.0882353e+00   1.6131189e-04
   1.0956131e+00   1.6185818e-04
   1.1029910e+00   1.4373236e-04
   1.1103689e+00   1.5737941e-04
   1.1177468e+00   1.5837596e-04
   1.1251246e+00   1.5034446e-04
   1.1325025e+00   1.3309357e-04
   1.1398804e+00   1.3419605e-04
   1.1472582e+00   1.2510486e-04
   1.1546361e+00   1.4705226e-04
   1.1620139e+00   1.3653930e-04
   1.1693918e+00   1.2074901e-04
   1.1767697e+00   1.2537461e-04
   1.1841476e+00   1.3138467e-04
   1.1915254e+00   1.2610916e-04
   1.1989033e+00   1.1636759e-04
   1.2062811e+00   1.2365065e-04
   1.2136590e+00   1.2312720e-04
   1.2210369e+00   1.0547430e-04
   1.2284147e+00   1.0575960e-04
   1.2357926e+00   1.0386797e-04
   1.2431705e+00   1.0738300e-04
   1.2505484e+00   1.0562816e-04
   1.2579262e+00   1.0122469e-04
   1.2653041e+00   8.1848247e-05
   1.2726819e+00   9.7018854e-05
   1.2800598e+00   8.6629446e-05
   1.2874377e+00   8.7932830e-05
   1.2948156e+00   1.0279535e-04
   1.3021934e+00   1.1096256e-04
   1.3095713e+00   8.1534060e-05
   1.3169491e+00   8.4588819e-05
   1.3243270e+00   1.0688812e-04
   1.3317049e+00   1.0187569e-04
   1.3390827e+00   1.1120728e-04
   1.3464606e+00   1.2552924e-04
   1.3538385e+00   1.0855282e-04
   1.3612163e+00   1.2899722e-04
   1.3685942e+00   1.2846227e-04
   1.3759721e+00   1.3508920e-04
   1.3833499e+00   1.3703525e-04
   1.3907278e+00   1.2270350e-04
   1.3981057e+00   1.5532871e-04
   1.4054835e+00   1.5843908e-04
   1.4128614e+00   1.4504154e-04
   1.4202393e+00   1.6085372e-04
   1.4276171e+00   1.6626920e-04
   1.4349950e+00   1.8221703e-04
   1.4423729e+00   1.7589259e-04
   1.4497507e+00   1.8459265e-04
   1.4571286e+00   1.8020746e-04
   1.4645065e+00   1.7272310e-04
   1.4718843e+00   1.8100796e-04
   1.4792622e+00   1.7503742e-04
   1.4866401e+00   1.8288680e-04
   1.4940179e+00   1.8442621e-04
   1.5013958e+00   1.8772343e-04
   1.5087737e+00   1.9719276e-04
   1.5161515e+00   1.9629744e-04
   1.5235294e+00   1.7693377e-04
   1.5309073e+00   1.6563112e-04
   1.5382851e+00   1.6659028e-04
   1.5456630e+00   1.8433476e-04
   1.5530409e+00   1.6517628e-04
   1.5604187e+00   1.6254023e-04
   1.5677966e+00   1.6072639e-04
   1.5751745e+00   1.5275285e-04
   1.5825523e+00   1.6600669e-04
   1.5899302e+00   1.4119614e-04
   1.5973081e+00   1.5905232e-04
   1.6046859e+00   1.3790400e-04
   1.6120638e+00   1.3039411e-04
   1.6194417e+00   1.4521300e-04
   1.6268195e+00   1.3366557e-04
   1.6341974e+00   1.6133881e-04
   1.6415753e+00   1.5111949e-04
   1.6489531e+00   1.3813357e-04
   1.6563310e+00   1.5063390e-04
   1.6637089e+00   1.5538283e-04
   1.6710867e+00   1.6915825e-04
   1.6784646e+00   1.7082413e-04
   1.6858425e+00   1.7971531e-04
   1.6932203e+00   1.8885463e-04
   1.7005982e+00   1.8907679e-04
   1.7079761e+00   1.6354536e-04
   1.7153539e+00   1.8309312e-04
   1.7227318e+00   1.6798855e-04
   1.7301097e+00   2.0243337e-04
   1.7374875e+00   1.6928216e-04
   1.7448654e+00   1.6938355e-04
   1.7522433e+00   1.7603996e-04
   1.7596211e+00   1.8261392e-04
   1.7669990e+00   1.6951138e-04
   1.7743769e+00   1.6413547e-04
   1.7817547e+00   1.5469235e-04
   1.7891326e+00   1.6105702e-04
   1.7965105e+00   1.4349296e-04
   1.8038883e+00   1.1844792e-04
   1.8112662e+00   1.3289589e-04
   1.8186441e+00   1.2946418e-04
   1.8260219e+00   1.2954744e-04
   1.8333998e+00   1.0430934e-04
   1.8407777e+00   1.0486326e-04
   1.8481555e+00   1.3236795e-04
   1.8555334e+00   7.4576680e-05
   1.8629113e+00   8.4261017e-05
   1.8702891e+00   4.0053440e-05
   1.8776670e+00   5.4429350e-05
   1.8850449e+00   8.1206213e-05
   1.8924227e+00   6.4790266e-05
   1.8998006e+00   7.6778085e-05
   1.9071784e+00   4.8347053e-05
   1.9145563e+00   7.8144230e-05
   1.9219342e+00   5.8146269e-05
   1.9293121e+00   6.1067236e-05
   1.9366899e+00   9.4252742e-05
   1.9440678e+00   1.1495128e-04
   1.9514456e+00   8.1783789e-05
   1.9588235e+00   5.8600645e-05
   1.9662014e+00   9.4842292e-05
   1.9735793e+00   8.1255314e-05
   1.9809571e+00   8.4411956e-05
   1.9883350e+00   9.0247404e-05
   1.9957129e+00   6.2771796e-05
   2.0030907e+00   6.7276538e-05
   2.0104686e+00   2.2690267e-05
   2.0178464e+00   3.2288233e-05
   2.0252243e+00  -1.7088712e+00
   2.0326022e+00  -7.2440058e+00
   2.0399801e+00   3.6270111e-05
   2.0473579e+00  -3.3606377e+00
   2.0547358e+00  -2.4141040e+00
   2.0621137e+00  -2.2463498e+00
   2.0694915e+00  -6.1184892e+00
   2.0768694e+00  -1.4818710e+00
   2.0842473e+00  -2.8938378e+00
   2.0916251e+00  -3.1591572e+00
   2.0990030e+00  -4.3773111e+00
   2.1063808e+00  -4.0901295e+00
   2.1137587e+00  -3.7405182e+00
   2.1211366e+00  -5.9757219e+00
   2.1285144e+00  -6.3310051e+00
   2.1358923e+00  -5.2641230e+00
   2.1432702e+00  -8.3028711e+00
   2.1506480e+00  -6.5499878e+00
   2.1580259e+00  -5.9827289e+00
   2.1654038e+00  -4.5772091e+00
   2.1727816e+00  -8.5745534e+00
   2.1801595e+00  -6.4338081e+00
   2.1875374e+00  -5.3402327e+00
   2.1949152e+00  -3.1173936e+00
   2.2022931e+00  -8.7997130e+00
   2.2096710e+00  -3.5673904e+00
   2.2170488e+00  -5.9486776e+00
   2.2244267e+00  -4.9142266e+00
   2.2318046e+00  -3.7556390e+00
   2.2391824e+00  -7.0199667e+00
   2.2465603e+00   6.9674099e-06
   2.2539382e+00  -7.3376033e+00
   2.2613160e+00  -3.0124338e+00
   2.2686939e+00  -5.0765307e+00
   2.2760718e+00  -9.7535596e+00
   2.2834496e+00  -1.8648447e+00
   2.2908275e+00  -5.4539797e+00
   2.2982054e+00  -2.9477340e+00
   2.3055832e+00  -2.3359290e+00
   2.3129611e+00  -3.3130688e+00
   2.3203390e+00  -6.0568416e+00
   2.3277168e+00   1.1549979e-05
   2.3350947e+00  -2.1018798e+00
   2.3424726e+00  -4.2962372e+00
   2.3498504e+00   9.0616887e-06
   2.3572283e+00  -3.9684622e+00
   2.3646062e+00   6.2852038e-05
   2.3719840e+00  -2.2901461e+00
   2.3793619e+00  -2.0069389e+00
   2.3867398e+00   1.4433225e-05
   2.3941176e+00  -5.9596457e+00
   2.4014955e+00  -1.0716296e+00
   2.4088734e+00   6.0248284e-05
   2.4162512e+00   1.4025931e-05
   2.4236291e+00   6.8707651e-05
   2.4310070e+00  -2.0976943e+00
   2.4383848e+00  -7.4163465e+00
   2.4457627e+00   1.3252288e-05
   2.4531406e+00   2.6000238e-05
   2.4605184e+00  -4.4296322e+00
   2.4678963e+00  -3.5483640e+00
   2.4752742e+00   3.9677838e-05
   2.4826520e+00   4.3578906e-06
   2.4900299e+00  -2.2051761e+00
   2.4974078e+00   4.4370026e-05
   2.5047856e+00   5.0742705e-05
   2.5121635e+00   9.3210091e-05
   2.5195414e+00  -5.7195332e+00
  
