# Supplementary material for: RNA structures and dynamics with Å resolution revealed by x-ray free-electron lasers
Source: Sci Adv. 2023 Sep 27;9(39):eadj3509. doi: 10.1126/sciadv.adj3509 (PMC10530093; doi:10.1126/sciadv.adj3509)
Supplement: Supplementary file 2 — Datasets S1 to S23 [file sciadv.adj3509_datasets_s1_to_s23.zip › raw_data_for_paper/SI_time_resolved_data_t10ms.txt]

0.3058178	1.151772e-05
0.3079238	1.131574e-05
0.3100375	1.122063e-05
0.3121659	1.120218e-05
0.3142845	1.069834e-05
0.316398	1.060055e-05
0.3185017	1.046614e-05
0.320612	1.04318e-05
0.3227406	1.031783e-05
0.3248525	1.022744e-05
0.3269826	1.01304e-05
0.3291081	9.897223e-06
0.3311997	9.775336e-06
0.3333059	9.784533e-06
0.3354282	9.789248e-06
0.337549	9.658921e-06
0.3396652	9.552226e-06
0.3417653	9.495125e-06
0.3438672	9.457231e-06
0.3459705	9.310315e-06
0.3480887	9.288487e-06
0.3502122	9.551295e-06
0.3523229	9.312877e-06
0.3544385	9.104086e-06
0.3565459	9.201525e-06
0.3586447	9.256415e-06
0.3607545	9.039068e-06
0.3628722	8.814619e-06
0.364985	9.03348e-06
0.3670787	8.854026e-06
0.3691714	8.917123e-06
0.3712868	8.830393e-06
0.3733963	8.916657e-06
0.3755047	8.993084e-06
0.3776172	8.695992e-06
0.3797149	8.805771e-06
0.381821	8.896459e-06
0.3839228	8.792675e-06
0.3860299	8.49081e-06
0.3881373	8.676201e-06
0.3902423	8.568692e-06
0.3923503	8.645817e-06
0.3944438	8.652685e-06
0.3965375	8.428935e-06
0.3986397	8.500821e-06
0.4007404	8.585805e-06
0.4028468	8.468516e-06
0.4049428	8.276431e-06
0.4070475	8.534873e-06
0.4091543	8.303788e-06
0.4112414	8.277653e-06
0.4133411	8.118164e-06
0.4154469	7.949944e-06
0.4175409	8.001924e-06
0.4196282	8.144241e-06
0.4217233	8.28068e-06
0.4238231	7.949711e-06
0.4259192	8.024916e-06
0.4280153	7.928e-06
0.4301031	7.754832e-06
0.4321932	7.894007e-06
0.4342936	7.681199e-06
0.4363845	7.805414e-06
0.4384791	7.4376e-06
0.4405743	7.693307e-06
0.442664	7.421244e-06
0.4447581	7.369556e-06
0.4468474	7.330906e-06
0.4489441	7.432187e-06
0.4510357	7.45029e-06
0.453112	7.072056e-06
0.4551938	7.172464e-06
0.4572907	7.164839e-06
0.4593867	7.05244e-06
0.461468	6.778573e-06
0.463551	6.654591e-06
0.4656345	6.665301e-06
0.4677095	6.776128e-06
0.4698003	6.551971e-06
0.47189	6.303308e-06
0.4739766	6.233167e-06
0.4760615	6.223156e-06
0.4781408	6.331655e-06
0.4802224	6.205868e-06
0.4823051	6.108137e-06
0.4843923	6.130373e-06
0.4864767	5.768379e-06
0.4885487	5.79271e-06
0.4906176	5.778449e-06
0.4927063	5.796086e-06
0.4947922	5.592476e-06
0.4968686	5.462556e-06
0.4989446	5.700393e-06
0.5010226	5.591835e-06
0.5031038	5.544105e-06
0.5051767	5.28805e-06
0.5072462	5.194102e-06
0.5093263	5.207199e-06
0.5114055	4.934089e-06
0.513481	4.869536e-06
0.5155413	4.920585e-06
0.5176058	4.809117e-06
0.5196866	4.638976e-06
0.5217631	4.52809e-06
0.5238378	4.626636e-06
0.5259042	4.583155e-06
0.5279712	4.486879e-06
0.5300457	4.409405e-06
0.5321142	4.399975e-06
0.5341853	4.376343e-06
0.5362614	4.0952e-06
0.5383239	4.217727e-06
0.5403837	4.06336e-06
0.5424484	4.02407e-06
0.5445187	3.771973e-06
0.5465862	3.686349e-06
0.5486486	3.593392e-06
0.5507067	3.366382e-06
0.5527606	3.687979e-06
0.5548273	3.283028e-06
0.5568951	3.245194e-06
0.5589595	3.382098e-06
0.5610263	3.579014e-06
0.563086	3.167894e-06
0.5651435	3.300665e-06
0.5672013	3.015157e-06
0.5692531	3.071094e-06
0.5713116	2.940011e-06
0.5733682	2.988963e-06
0.575417	2.903282e-06
0.5774735	2.771034e-06
0.5795349	2.765795e-06
0.5815961	2.799381e-06
0.5836572	2.823246e-06
0.585706	2.682442e-06
0.5877551	2.576038e-06
0.5898076	2.261018e-06
0.5918626	2.416607e-06
0.5939187	2.573477e-06
0.5959641	2.386223e-06
0.5980127	2.263056e-06
0.6000585	2.335582e-06
0.6021023	2.285058e-06
0.6041553	2.489367e-06
0.6062049	2.378132e-06
0.6082525	2.341694e-06
0.6102935	2.335466e-06
0.6123388	2.255139e-06
0.6143895	2.156827e-06
0.6164345	2.30188e-06
0.6184754	2.153451e-06
0.6205153	1.967885e-06
0.6225545	2.057699e-06
0.6245991	2.027897e-06
0.6266441	2.052344e-06
0.6286914	2.030749e-06
0.6307269	2.161425e-06
0.6327689	2.117478e-06
0.6348079	2.1577e-06
0.6368396	1.992448e-06
0.6388811	1.909211e-06
0.6409082	1.825567e-06
0.6429532	1.808978e-06
0.6449908	1.727836e-06
0.6470168	1.915439e-06
0.6490532	1.820095e-06
0.6510804	1.884648e-06
0.6531085	1.854438e-06
0.6551393	1.932378e-06
0.6571701	1.918816e-06
0.6592066	1.889304e-06
0.6612381	1.77545e-06
0.6632709	1.731736e-06
0.6652979	1.825218e-06
0.6673206	1.981156e-06
0.6693498	2.049201e-06
0.6713704	1.940876e-06
0.6733949	1.827721e-06
0.6754268	1.983135e-06
0.6774536	1.749315e-06
0.679473	1.805078e-06
0.6814905	1.811422e-06
0.6835129	1.904496e-06
0.6855355	1.840759e-06
0.6875552	1.824927e-06
0.6895795	1.792621e-06
0.691599	1.855602e-06
0.6936082	1.708628e-06
0.6956236	1.743727e-06
0.6976385	1.849025e-06
0.6996586	1.834589e-06
0.7016747	1.763518e-06
0.7036921	1.736393e-06
0.7057089	1.864624e-06
0.7077118	1.864217e-06
0.709736	1.739361e-06
0.7117603	1.892913e-06
0.7137659	1.592678e-06
0.7157741	2.051296e-06
0.7177809	1.83488e-06
0.719786	1.871958e-06
0.7217907	1.783832e-06
0.7237936	1.736509e-06
0.7258126	1.785636e-06
0.7278169	1.696462e-06
0.7298204	1.803099e-06
0.7318279	1.667242e-06
0.7338315	1.765904e-06
0.7358401	1.842971e-06
0.7378432	1.766544e-06
0.73985	1.782028e-06
0.7418377	1.758162e-06
0.7438366	1.572014e-06
0.7458407	1.569337e-06
0.7478393	1.587032e-06
0.7498403	1.797103e-06
0.7518363	1.702341e-06
0.7538347	1.574052e-06
0.7558291	1.715263e-06
0.7578273	1.613691e-06
0.7598222	1.763168e-06
0.7618187	1.66049e-06
0.7638117	1.626322e-06
0.7657967	1.472654e-06
0.767787	1.48965e-06
0.769776	1.707638e-06
0.7717699	1.75694e-06
0.7737627	1.903041e-06
0.7757393	1.645356e-06
0.7777289	1.713051e-06
0.7797232	1.614622e-06
0.7817078	1.603214e-06
0.7836949	1.687557e-06
0.7856762	1.67673e-06
0.7876571	1.37015e-06
0.7896342	1.380511e-06
0.7916181	1.605658e-06
0.7936016	1.585868e-06
0.7955782	1.491455e-06
0.7975544	1.549372e-06
0.7995254	1.592154e-06
0.8015041	1.484586e-06
0.8034884	1.444016e-06
0.8054691	1.660606e-06
0.8074506	1.680746e-06
0.8094242	1.467066e-06
0.8113964	1.502747e-06
0.8133685	1.568638e-06
0.8153368	1.684937e-06
0.8173122	1.521141e-06
0.8192824	1.621258e-06
0.8212515	1.59425e-06
0.8232135	1.439883e-06
0.8251814	1.618639e-06
0.8271567	1.539127e-06
0.8291233	1.521024e-06
0.8310845	1.521024e-06
0.833045	1.419627e-06
0.8350082	1.479406e-06
0.8369738	1.504086e-06
0.8389353	1.552224e-06
0.8408988	1.465494e-06
0.8428616	1.443201e-06
0.8448209	1.492037e-06
0.8467801	1.535111e-06
0.8487361	1.566659e-06
0.850695	1.600245e-06
0.8526568	1.441804e-06
0.8546155	1.470966e-06
0.8565652	1.447625e-06
0.8585166	1.433073e-06
0.8604739	1.506647e-06
0.8624191	1.051696e-06
0.8643678	1.474691e-06
0.8663273	1.464796e-06
0.8682782	1.381151e-06
0.8702291	1.461129e-06
0.8721744	1.670327e-06
0.8741164	1.677196e-06
0.8760662	1.535751e-06
0.8780107	1.559558e-06
0.8799558	1.51369e-06
0.8819008	1.504377e-06
0.8838379	1.609151e-06
0.8857831	1.597102e-06
0.8877296	1.55624e-06
0.8896686	1.499255e-06
0.8916049	1.433829e-06
0.893542	1.436681e-06
0.895483	1.532142e-06
0.8974144	1.537264e-06
0.8993546	1.386506e-06
0.9012991	1.483189e-06
0.9032275	1.60787e-06
0.90516	1.460605e-06
0.907092	1.543958e-06
0.9090222	1.329696e-06
0.9109572	1.546869e-06
0.9128821	1.432083e-06
0.9148098	1.563691e-06
0.9167438	1.481152e-06
0.9186718	1.602923e-06
0.9205992	1.53255e-06
0.9225218	1.58319e-06
0.9244469	1.582375e-06
0.9263723	1.573761e-06
0.9282964	1.529988e-06
0.9302211	1.573586e-06
0.932142	1.514214e-06
0.9340622	1.570443e-06
0.9359784	1.786568e-06
0.9378925	1.628767e-06
0.9398143	1.598208e-06
0.9417318	1.605833e-06
0.9436477	1.503446e-06
0.945563	1.651817e-06
0.9474755	1.554319e-06
0.9493924	1.690874e-06
0.951308	1.752924e-06
0.9532198	1.537381e-06
0.9551264	1.665379e-06
0.9570326	1.761713e-06
0.9589422	1.531676e-06
0.9608532	1.900131e-06
0.9627591	1.87871e-06
0.9646661	1.624692e-06
0.966577	1.749373e-06
0.9684773	1.845241e-06
0.9703789	1.919572e-06
0.972281	1.767185e-06
0.9741803	1.754146e-06
0.9760847	1.787848e-06
0.9779883	1.751643e-06
0.979886	1.809793e-06
0.9817798	1.672364e-06
0.9836776	1.821667e-06
0.9855772	1.723995e-06
0.9874668	1.747627e-06
0.9893585	1.845357e-06
0.9912512	1.859269e-06
0.9931454	1.692562e-06
0.995039	1.919165e-06
0.9969281	1.725275e-06
0.9988208	1.937093e-06
1.000712	1.75694e-06
1.002595	1.845299e-06
1.004481	1.865905e-06
1.006371	2.032088e-06
1.008257	1.964916e-06
1.010141	1.81637e-06
1.012024	1.81474e-06
1.013905	1.757056e-06
1.015786	1.835113e-06
1.017671	1.895532e-06
1.01955	1.878652e-06
1.021424	1.888839e-06
1.023303	2.044777e-06
1.025179	2.026383e-06
1.027055	2.158515e-06
1.028929	1.976907e-06
1.030807	2.091751e-06
1.032685	1.96934e-06
1.034549	2.069923e-06
1.036418	2.132612e-06
1.038292	2.034125e-06
1.040162	1.965964e-06
1.04203	2.151821e-06
1.043897	1.992448e-06
1.045763	2.190063e-06
1.047624	2.080458e-06
1.049489	2.099609e-06
1.051356	2.14664e-06
1.053221	2.007349e-06
1.055086	1.972483e-06
1.056945	2.206245e-06
1.058804	2.175104e-06
1.060665	1.937151e-06
1.062523	2.164044e-06
1.06438	2.028362e-06
1.066231	2.061017e-06
1.068082	2.040586e-06
1.06994	2.090121e-06
1.07179	2.282613e-06
1.073641	2.123008e-06
1.075494	2.163986e-06
1.077345	2.180343e-06
1.079195	2.055313e-06
1.081041	1.998851e-06
1.082892	2.218119e-06
1.084743	2.169749e-06
1.086593	2.151413e-06
1.088436	2.120913e-06
1.090268	2.146873e-06
1.092109	2.083834e-06
1.093957	2.183951e-06
1.095799	2.08983e-06
1.097639	2.178538e-06
1.099472	1.991168e-06
1.101312	2.150948e-06
1.103154	2.083136e-06
1.104988	2.112065e-06
1.106822	2.01253e-06
1.108652	2.02941e-06
1.110486	2.206012e-06
1.112318	2.237386e-06
1.114147	2.14373e-06
1.115981	2.243498e-06
1.117808	2.149085e-06
1.119632	2.214976e-06
1.121458	2.246292e-06
1.123282	2.225512e-06
1.125116	2.056302e-06
1.126937	2.106535e-06
1.12876	2.056709e-06
1.130585	2.157001e-06
1.132405	1.921202e-06
1.134226	2.150366e-06
1.136041	1.994486e-06
1.137863	2.142042e-06
1.139678	2.024986e-06
1.14149	2.137618e-06
1.143303	2.053217e-06
1.145116	2.06707e-06
1.146934	2.057001e-06
1.148751	2.12231e-06
1.150559	2.235174e-06
1.152364	2.078654e-06
1.154171	2.001121e-06
1.155983	2.049899e-06
1.157792	2.164161e-06
1.159598	1.971028e-06
1.161402	1.989887e-06
1.163205	1.949142e-06
1.165008	2.051122e-06
1.166811	1.958455e-06
1.168613	2.085173e-06
1.170416	1.981913e-06
1.172214	1.840352e-06
1.174003	2.007699e-06
1.1758	2.024579e-06
1.177602	1.966313e-06
1.179396	2.070214e-06
1.181192	1.996814e-06
1.182989	1.991983e-06
1.18478	1.938199e-06
1.186569	1.978071e-06
1.188353	2.111658e-06
1.190147	1.993205e-06
1.191933	1.983484e-06
1.193719	2.01381e-06
1.195504	1.92743e-06
1.197284	1.835695e-06
1.19907	1.991459e-06
1.200856	1.951063e-06
1.202641	1.968292e-06
1.20442	2.01381e-06
1.206196	1.975859e-06
1.207977	1.99239e-06
1.209756	2.002111e-06
1.211533	1.935521e-06
1.21331	1.839129e-06
1.215081	1.920213e-06
1.216857	1.975801e-06
1.21863	1.949782e-06
1.2204	1.987733e-06
1.222169	1.919048e-06
1.22394	1.986278e-06
1.22571	2.005254e-06
1.227472	1.85502e-06
1.229232	1.944776e-06
1.231006	1.935114e-06
1.232776	1.88488e-06
1.234541	2.032961e-06
1.2363	1.765031e-06
1.238059	1.908455e-06
1.239824	1.769629e-06
1.241581	2.081448e-06
1.243342	1.935405e-06
1.2451	1.882436e-06
1.246852	1.748384e-06
1.248607	1.90729e-06
1.250363	1.985347e-06
1.252118	1.999724e-06
1.253873	1.938897e-06
1.255627	1.901819e-06
1.257375	1.949142e-06
1.259119	1.978187e-06
1.260875	1.820212e-06
1.262631	1.911423e-06
1.26437	1.972949e-06
1.266116	1.975044e-06
1.267855	2.013519e-06
1.269597	1.905835e-06
1.271343	1.874636e-06
1.273085	1.92289e-06
1.274828	1.923589e-06
1.276561	1.926674e-06
1.278297	1.846871e-06
1.280036	1.97225e-06
1.281771	1.957407e-06
1.283511	1.878536e-06
1.285248	2.015207e-06
1.286978	1.943146e-06
1.288712	2.034823e-06
1.290438	1.934066e-06
1.292173	2.048095e-06
1.2939	2.073997e-06
1.295628	2.006826e-06
1.297354	2.021552e-06
1.299073	2.109446e-06
1.3008	2.134359e-06
1.302527	1.956418e-06
1.304251	2.090528e-06
1.305973	2.193323e-06
1.307689	2.227665e-06
1.309408	2.034125e-06
1.311127	2.159853e-06
1.312847	2.174522e-06
1.314566	2.223765e-06
1.316278	2.189772e-06
1.317987	2.076733e-06
1.319699	2.267712e-06
1.321416	2.085348e-06
1.323129	2.047163e-06
1.324839	2.016546e-06
1.326547	2.07423e-06
1.328252	1.94466e-06
1.329958	2.202985e-06
1.331667	2.268353e-06
1.333372	2.19472e-06
1.335075	2.364861e-06
1.336775	2.155313e-06
1.338477	2.184825e-06
1.340176	2.129818e-06
1.341874	2.197456e-06
1.343577	2.229528e-06
1.345276	2.147339e-06
1.346969	2.289307e-06
1.348664	2.230459e-06
1.350358	2.294022e-06
1.352049	2.146175e-06
1.353741	2.270564e-06
1.355436	2.22103e-06
1.357129	2.249435e-06
1.358814	2.086628e-06
1.360503	2.182845e-06
1.362193	2.136338e-06
1.363878	2.159388e-06
1.365562	2.261135e-06
1.367242	2.356013e-06
1.368924	2.049259e-06
1.370607	2.265908e-06
1.372288	2.101762e-06
1.373971	2.296409e-06
1.37565	2.195011e-06
1.377324	2.155313e-06
1.378999	2.099434e-06
1.380674	2.126792e-06
1.38235	2.089771e-06
1.384026	2.135988e-06
1.385698	2.232497e-06
1.387363	2.035638e-06
1.389029	2.084649e-06
1.390703	2.345303e-06
1.39237	2.207933e-06
1.394037	2.145534e-06
1.395705	2.088491e-06
1.397367	2.204906e-06
1.399034	2.191286e-06
1.400698	2.107583e-06
1.402359	2.039946e-06
1.40402	2.146233e-06
1.405678	2.06416e-06
1.407332	2.123881e-06
1.408992	2.120738e-06
1.410651	2.069515e-06
1.412306	2.105138e-06
1.413957	2.235291e-06
1.415606	2.336688e-06
1.417262	2.205372e-06
1.418916	2.207817e-06
1.420566	2.083019e-06
1.422213	2.020737e-06
1.423863	2.250192e-06
1.425512	2.083019e-06
1.427153	2.125977e-06
1.428799	2.049608e-06
1.430445	2.196524e-06
1.432085	2.069864e-06
1.433726	2.06707e-06
1.435365	2.217712e-06
1.437003	2.090237e-06
1.438642	2.079993e-06
1.440281	1.974753e-06
1.44192	1.975335e-06
1.443552	2.02714e-06
1.445185	2.05182e-06
1.44682	2.125744e-06
1.44845	2.063112e-06
1.45008	2.119574e-06
1.451711	2.063345e-06
1.453341	2.045301e-06
1.45497	1.972192e-06
1.456595	2.01771e-06
1.458219	2.042856e-06
1.459841	2.058339e-06
1.461465	2.149376e-06
1.46309	1.988024e-06
1.464712	1.917942e-06
1.466332	1.983019e-06
1.467949	2.000481e-06
1.469568	1.990586e-06
1.471187	1.900713e-06
1.472802	1.812936e-06
1.474418	1.915963e-06
1.476031	1.971959e-06
1.477643	2.025627e-06
1.479255	1.964509e-06
1.480866	1.749024e-06
1.482473	1.756474e-06
1.484081	1.769979e-06
1.485692	1.900946e-06
1.487299	1.896173e-06
1.488903	1.893262e-06
1.490508	2.068584e-06
1.492112	1.856708e-06
1.493713	1.812819e-06
1.495317	1.695473e-06
1.496919	1.778593e-06
1.498516	1.694774e-06
1.500111	1.706067e-06
1.501708	1.943437e-06
1.503304	1.750654e-06
1.504897	1.877197e-06
1.506492	1.771608e-06
1.508086	1.865439e-06
1.509676	1.703389e-06
1.511262	1.929584e-06
1.512849	1.754495e-06
1.514441	1.716777e-06
1.516031	1.80956e-06
1.517617	1.808279e-06
1.519202	1.867767e-06
1.520785	1.894892e-06
1.522371	1.845416e-06
1.523956	1.648557e-06
1.525532	1.50525e-06
1.52711	1.554959e-06
1.528688	1.849956e-06
1.530268	1.846114e-06
1.531846	1.769629e-06
1.533417	1.645414e-06
1.534993	1.62283e-06
1.536568	1.731678e-06
1.53814	1.807115e-06
1.539712	1.738779e-06
1.541283	1.601409e-06
1.542854	1.648557e-06
1.544421	1.766603e-06
1.545989	1.780572e-06
1.547552	1.7368e-06
1.549116	1.768232e-06
1.550681	1.705252e-06
1.552243	1.521665e-06
1.553805	1.780456e-06
1.555366	1.832494e-06
1.556926	1.606531e-06
1.558486	1.646113e-06
1.560044	1.660548e-06
1.5616	1.733657e-06
1.563154	1.636101e-06
1.564708	1.715263e-06
1.566261	1.606415e-06
1.567814	1.696055e-06
1.569367	1.697801e-06
1.570919	1.637731e-06
1.572469	1.642038e-06
1.57401	1.713051e-06
1.575554	1.864741e-06
1.577103	1.71375e-06
1.57865	1.846114e-06
1.580194	1.875102e-06
1.581739	1.67673e-06
1.583282	1.703156e-06
1.584817	1.599314e-06
1.586354	1.545763e-06
1.587894	1.693261e-06
1.589433	1.727836e-06
1.590967	1.520733e-06
1.592499	1.707813e-06
1.594036	1.757639e-06
1.595571	1.901994e-06
1.597102	1.609675e-06
1.598633	1.589302e-06
1.600163	1.638778e-06
1.601694	1.661596e-06
1.603223	1.752982e-06
1.604748	1.789303e-06
1.606274	1.696171e-06
1.607799	1.682434e-06
1.609326	1.744484e-06
1.610847	1.700246e-06
1.612364	1.627603e-06
1.613886	1.755194e-06
1.615406	1.643202e-06
1.616922	1.78651e-06
1.618442	1.664623e-06
1.619959	1.828768e-06
1.621474	1.874403e-06
1.622986	1.78325e-06
1.624498	1.773471e-06
1.626012	1.828303e-06
1.627523	1.910841e-06
1.629035	1.646113e-06
1.630542	1.816312e-06
1.632048	1.609907e-06
1.633555	1.67219e-06
1.635061	1.725391e-06
1.636565	1.701876e-06
1.638065	1.645065e-06
1.63957	1.822948e-06
1.641072	1.841341e-06
1.642572	1.941458e-06
1.644073	1.804321e-06
1.645573	1.722132e-06
1.647071	1.888257e-06
1.648566	1.748325e-06
1.650056	1.907814e-06
1.651552	1.965673e-06
1.653046	1.958571e-06
1.654537	1.932844e-06
1.656027	1.964159e-06
1.657517	1.769629e-06
1.659011	1.705601e-06
1.660498	1.816312e-06
1.661984	1.9914e-06
1.663468	2.012006e-06
1.664952	1.932262e-06
1.666439	2.016197e-06
1.667915	2.008863e-06
1.669397	1.827953e-06
1.670879	2.038782e-06
1.672357	2.118992e-06
1.673836	1.753564e-06
1.675313	1.805136e-06
1.676794	1.86183e-06
1.678267	1.945416e-06
1.679741	1.888955e-06
1.681216	1.862296e-06
1.682686	1.910259e-06
1.684155	1.740293e-06
1.685627	1.590932e-06
1.687095	1.762877e-06
1.688562	1.748791e-06
1.690028	2.041808e-06
1.691496	1.826091e-06
1.692961	1.974753e-06
1.694422	1.973123e-06
1.695885	1.951936e-06
1.697347	1.868466e-06
1.698808	1.99012e-06
1.700267	1.716428e-06
1.701728	1.803855e-06
1.703186	1.859502e-06
1.704641	1.692446e-06
1.706094	1.81864e-06
1.707551	1.666835e-06
1.709006	1.864391e-06
1.710457	1.824345e-06
1.711907	2.009096e-06
1.713355	1.872424e-06
1.714807	1.854962e-06
1.716256	1.87126e-06
1.717701	1.792447e-06
1.719147	1.920271e-06
1.720591	1.881039e-06
1.722033	1.740991e-06
1.723474	1.7524e-06
1.724916	1.889537e-06
1.72636	1.817243e-06
1.727799	1.802808e-06
1.729237	1.775799e-06
1.730676	1.731561e-06
1.732111	1.687557e-06
1.733547	1.844484e-06
1.734983	1.875916e-06
1.736416	1.685694e-06
1.737849	1.817243e-06
1.739278	1.773238e-06
1.740709	1.764623e-06
1.742137	1.582783e-06
1.743564	1.910841e-06
1.744995	1.740875e-06
1.746422	1.815381e-06
1.747846	1.653796e-06
1.749268	1.559732e-06
1.750692	1.619104e-06
1.752116	1.536449e-06
1.753534	1.685461e-06
1.754955	1.623062e-06
1.756372	1.508044e-06
1.757787	1.455424e-06
1.759206	1.500593e-06
1.760624	1.454493e-06
1.762039	1.426553e-06
1.763451	1.615379e-06
1.764864	1.414213e-06
1.766278	1.523644e-06
1.767688	1.550652e-06
1.7691	1.5439e-06
1.770511	1.580454e-06
1.771915	1.572538e-06
1.773321	1.480104e-06
1.774728	1.377659e-06
1.776131	1.434237e-06
1.777534	1.566019e-06
1.778934	1.519686e-06
1.780334	1.262873e-06
1.781736	1.451233e-06
1.783138	1.435401e-06
1.784536	1.319684e-06
1.785932	1.345295e-06
1.787329	1.545995e-06
1.788725	1.37114e-06
1.79012	1.270091e-06
1.791512	1.311535e-06
1.792905	1.183711e-06
1.7943	1.393026e-06
1.795688	1.462176e-06
1.797073	1.316657e-06
1.798462	1.229811e-06
1.79985	1.336914e-06
1.801234	1.209555e-06
1.802618	1.322944e-06
1.804005	1.321314e-06
1.805389	1.230976e-06
1.80677	1.214677e-06
1.808152	1.351815e-06
1.809532	1.111999e-06
1.810911	1.248904e-06
1.812289	1.369976e-06
1.813664	1.262873e-06
1.815039	1.317123e-06
1.816416	1.190696e-06
1.817791	1.1581e-06
1.819164	1.259381e-06
1.820532	1.128763e-06
1.821903	1.197914e-06
1.823274	1.261942e-06
1.824642	1.27079e-06
1.82601	9.702053e-07
1.827378	1.061708e-06
1.828746	9.81614e-07
1.830108	1.217239e-06
1.831472	1.208391e-06
1.832836	1.046341e-06
1.834195	1.179986e-06
1.835555	1.154374e-06
1.836913	1.09151e-06
1.838273	1.127832e-06
1.839637	1.213048e-06
1.840994	9.99542e-07
1.842348	1.284061e-06
1.843699	1.210952e-06
1.845052	1.227017e-06
1.846407	1.093606e-06
1.847757	1.197215e-06
1.849112	9.038486e-07
1.850464	1.138309e-06
1.851807	1.317123e-06
1.853151	1.1425e-06
1.854498	7.830095e-07
1.855847	1.011882e-06
1.857191	1.344131e-06
1.858533	1.122709e-06
1.859876	8.649658e-07
1.861216	1.084059e-06
1.862559	1.083361e-06
1.8639	9.885989e-07
1.865238	1.20257e-06
1.866575	9.723008e-07
1.867914	1.136679e-06
1.869248	7.969793e-07
1.870582	1.002569e-06
1.871916	1.088949e-06
1.87325	8.461066e-07
1.874583	9.268988e-07
1.875908	8.35862e-07
1.877236	1.09477e-06
1.878568	8.016359e-07
1.879896	8.442439e-07
1.881225	1.034699e-06
1.882552	9.089708e-07
1.883875	8.845236e-07
1.885197	8.461066e-07
1.886519	8.132774e-07
1.887841	8.905772e-07
1.889162	7.47852e-07
1.890483	8.530915e-07
1.891801	7.166527e-07
1.893116	7.634517e-07
1.894435	7.606577e-07
1.895753	7.746276e-07
1.897069	8.705538e-07
1.89838	8.067582e-07
1.899689	7.404014e-07
1.901001	7.878989e-07
1.902315	7.471535e-07
1.903628	8.640345e-07
1.904937	8.773059e-07
1.906243	6.880146e-07
1.907547	8.302741e-07
1.908852	5.818438e-07
1.910157	5.662441e-07
1.911463	5.273614e-07
1.912768	7.003546e-07
1.914069	6.847549e-07
1.915366	8.768402e-07
1.916665	6.440096e-07
1.917967	5.753245e-07
1.919268	5.604234e-07
1.920565	6.50296e-07
1.921858	5.47152e-07
1.923154	4.768372e-07
1.924447	4.004687e-07
1.92574	4.286412e-07
1.927034	4.712492e-07
1.928323	6.300397e-07
1.929615	2.933666e-07
1.930904	3.618188e-07
1.932194	3.802124e-07
1.93348	3.261957e-07
1.934768	4.791655e-07
1.936055	3.627501e-07
1.937336	6.074551e-07
1.938618	5.150214e-07
1.939902	4.237518e-07
1.941184	2.726447e-07
1.942465	2.875458e-07
1.943743	1.501758e-07
1.945022	1.42958e-07
1.946301	2.726447e-07
1.947576	3.613532e-07
1.948851	3.457535e-07
1.950125	3.75323e-07
1.951399	4.05591e-07
1.952672	2.440065e-07
1.953944	2.991874e-07
1.955214	2.980232e-07
1.956485	1.082662e-07
1.957756	3.087334e-07
1.959025	2.256129e-07
1.960288	2.724119e-07
1.961553	2.43308e-07
1.96282	4.838221e-07
1.964082	4.507601e-07
1.965348	2.291054e-07
1.96661	-2.840534e-08
1.967869	-2.561137e-09
1.96913	1.990702e-07
1.970388	7.566996e-08
1.971647	-3.003515e-08
1.972903	2.032612e-07
1.974162	-7.729977e-08
1.97542	-1.650769e-07
1.97667	-3.678724e-08
1.977926	5.16884e-08
1.979181	1.722947e-08
1.98043	9.033829e-08
1.981678	2.305023e-08
1.982927	-1.420267e-07
1.98418	-2.007e-07
1.985426	-5.424954e-08
1.986669	-1.166482e-07
1.987915	-1.701992e-07
1.989162	-4.260801e-08
1.990409	-8.800998e-08
1.991649	-4.293397e-07
1.992888	-1.767185e-07
1.994133	-3.348105e-07
1.995376	-4.104804e-07
1.996614	-1.937151e-07
1.997851	-2.016313e-07
1.999087	-2.47499e-07
2.00032	-3.664754e-07
2.001557	-3.082678e-07
2.002788	-4.477333e-07
2.004021	-5.888287e-07
2.005257	-7.101335e-07
2.00649	-3.986061e-07
2.00772	-4.176982e-07
2.008951	-5.74626e-07
2.01018	-6.891787e-07
2.011407	-5.937181e-07
2.012633	-8.242205e-07
2.01386	-6.174669e-07
2.015081	-7.434282e-07
2.016308	-6.470364e-07
2.01753	-6.975606e-07
2.01875	-5.739275e-07
2.019971	-5.858019e-07
