# Supplementary material for: RNA structures and dynamics with Å resolution revealed by x-ray free-electron lasers
Source: Sci Adv. 2023 Sep 27;9(39):eadj3509. doi: 10.1126/sciadv.adj3509 (PMC10530093; doi:10.1126/sciadv.adj3509)
Supplement: Supplementary file 2 — Datasets S1 to S23 [file sciadv.adj3509_datasets_s1_to_s23.zip › raw_data_for_paper/Data_FigS3_bottom_10Mg.txt]

1.67137251E-02  3.37929153E-02  5.56309906E-04
1.77920299E-02  3.50646790E-02  5.39918109E-04
1.88703347E-02  3.46862144E-02  4.78838967E-04
1.99486396E-02  3.59352959E-02  4.81756523E-04
2.10269444E-02  3.56611879E-02  4.22406963E-04
2.21052493E-02  3.64584420E-02  4.27662424E-04
2.31835541E-02  3.66938547E-02  4.19565419E-04
2.42618589E-02  3.75332271E-02  3.99514694E-04
2.53401638E-02  3.73531631E-02  3.97298566E-04
2.64184686E-02  3.78057589E-02  3.69753884E-04
2.74967735E-02  3.88077567E-02  3.80508516E-04
2.85750783E-02  3.84555309E-02  3.66519493E-04
2.96533832E-02  3.94581732E-02  3.53095864E-04
3.07316880E-02  3.93728143E-02  3.56401020E-04
3.18099928E-02  3.95175407E-02  3.41854466E-04
3.28882977E-02  4.03532648E-02  3.49630019E-04
3.39666025E-02  4.07179230E-02  3.30586048E-04
3.50449074E-02  4.07894670E-02  3.30047215E-04
3.61232122E-02  4.11026142E-02  3.29573103E-04
3.72015171E-02  4.15294414E-02  3.26847974E-04
3.82798219E-02  4.22483822E-02  3.26330526E-04
3.93581267E-02  4.26693284E-02  3.08922248E-04
4.04364316E-02  4.31514090E-02  3.14535987E-04
4.15147364E-02  4.30676383E-02  3.08304346E-04
4.25930413E-02  4.30463689E-02  3.10332895E-04
4.36713461E-02  4.33548027E-02  3.00709233E-04
4.47496509E-02  4.39771177E-02  2.96219839E-04
4.58279558E-02  4.34910441E-02  3.00399921E-04
4.69062606E-02  4.41111371E-02  2.91851829E-04
4.79845655E-02  4.46102068E-02  2.87602905E-04
4.90628703E-02  4.42973364E-02  2.87324506E-04
5.01411752E-02  4.46994097E-02  2.84034568E-04
5.12194800E-02  4.38389120E-02  2.88198230E-04
5.22977848E-02  4.40631007E-02  2.71322979E-04
5.33760897E-02  4.43886077E-02  2.75690623E-04
5.44543945E-02  4.45097973E-02  2.67313673E-04
5.55326994E-02  4.36975435E-02  2.73445721E-04
5.66110042E-02  4.40142823E-02  2.69992261E-04
5.76893091E-02  4.35636842E-02  2.55008447E-04
5.87676139E-02  4.35426678E-02  2.65448095E-04
5.98459187E-02  4.27041635E-02  2.50932370E-04
6.09242236E-02  4.26782002E-02  2.55400971E-04
6.20025284E-02  4.26805491E-02  2.49430422E-04
6.30808333E-02  4.23933248E-02  2.44595633E-04
6.41591381E-02  4.16875841E-02  2.50779588E-04
6.52374429E-02  4.17768269E-02  2.38851344E-04
6.63157478E-02  4.06244465E-02  2.36638098E-04
6.73940526E-02  4.00707572E-02  2.30713988E-04
6.84723575E-02  4.00096284E-02  2.30933147E-04
6.95506623E-02  3.93918701E-02  2.35702308E-04
7.06289672E-02  3.91303836E-02  2.20837837E-04
7.17072720E-02  3.81063570E-02  2.24579340E-04
7.27855768E-02  3.77699544E-02  2.18801598E-04
7.38638817E-02  3.70193499E-02  2.14542594E-04
7.49421865E-02  3.65522411E-02  2.14404956E-04
7.60204914E-02  3.61811135E-02  2.06357121E-04
7.70987962E-02  3.54713350E-02  2.10567892E-04
7.81771011E-02  3.48186046E-02  2.03887381E-04
7.92554059E-02  3.42616640E-02  2.01913032E-04
8.03337107E-02  3.38458659E-02  1.97230173E-04
8.14120156E-02  3.32874248E-02  1.95598855E-04
8.24903204E-02  3.26262708E-02  1.97558995E-04
8.35686253E-02  3.23328658E-02  1.89903351E-04
8.46469301E-02  3.14310294E-02  1.87177080E-04
8.57252349E-02  3.12509402E-02  1.84520517E-04
8.68035398E-02  3.05600911E-02  1.83309660E-04
8.78818446E-02  2.99116322E-02  1.83054236E-04
8.89601495E-02  2.95754729E-02  1.75774351E-04
9.00384543E-02  2.84494900E-02  1.75430505E-04
9.11167592E-02  2.86215725E-02  1.74429994E-04
9.21950640E-02  2.77953431E-02  1.72021406E-04
9.32733688E-02  2.72055465E-02  1.69881005E-04
9.43516737E-02  2.65214809E-02  1.68570065E-04
9.54299785E-02  2.61292979E-02  1.72761602E-04
9.65082834E-02  2.55916198E-02  1.68547422E-04
9.75865882E-02  2.51548246E-02  1.69474271E-04
9.86648931E-02  2.46765404E-02  1.64728238E-04
9.97431979E-02  2.41707967E-02  1.65446641E-04
1.00821503E-01  2.35698793E-02  1.66530031E-04
1.01899808E-01  2.34358986E-02  1.62063424E-04
1.02978112E-01  2.30631718E-02  1.61700790E-04
1.04056417E-01  2.20654192E-02  1.57648477E-04
1.05134722E-01  2.20874162E-02  1.61041427E-04
1.06213027E-01  2.13671011E-02  1.57431534E-04
1.07291332E-01  2.12105239E-02  1.52783903E-04
1.08369637E-01  2.07933285E-02  1.55790882E-04
1.09447941E-01  1.97670365E-02  1.49423098E-04
1.10526246E-01  1.99847455E-02  1.54726736E-04
1.11604551E-01  1.96765462E-02  1.44476720E-04
1.12682856E-01  1.94895388E-02  1.43210070E-04
1.13761161E-01  1.86012490E-02  1.43387577E-04
1.14839466E-01  1.83472408E-02  1.38159686E-04
1.15917771E-01  1.80606844E-02  1.37192991E-04
1.16996075E-01  1.76609933E-02  1.33025522E-04
1.18074380E-01  1.73405031E-02  1.34873819E-04
1.19152685E-01  1.69727410E-02  1.35652933E-04
1.20230990E-01  1.65217720E-02  1.31383777E-04
1.21309295E-01  1.65581437E-02  1.33809839E-04
1.22387600E-01  1.59393948E-02  1.30603930E-04
1.23465904E-01  1.56839532E-02  1.33443226E-04
1.24544209E-01  1.51102835E-02  1.29026567E-04
1.25622514E-01  1.50177254E-02  1.27010505E-04
1.26700819E-01  1.48604621E-02  1.29431969E-04
1.27779124E-01  1.44384986E-02  1.25026729E-04
1.28857429E-01  1.40966971E-02  1.26577796E-04
1.29935733E-01  1.38441509E-02  1.22675494E-04
1.31014038E-01  1.38561981E-02  1.23863097E-04
1.32092343E-01  1.33583992E-02  1.23237235E-04
1.33170648E-01  1.29619928E-02  1.20507277E-04
1.34248953E-01  1.26796157E-02  1.20353702E-04
1.35327258E-01  1.25137911E-02  1.17534325E-04
1.36405563E-01  1.23469476E-02  1.16737362E-04
1.37483867E-01  1.22053098E-02  1.14382080E-04
1.38562172E-01  1.18098987E-02  1.11318721E-04
1.39640477E-01  1.14462108E-02  1.08991107E-04
1.40718782E-01  1.16633676E-02  1.08516978E-04
1.41797087E-01  1.09455786E-02  1.07126871E-04
1.42875392E-01  1.10057123E-02  1.05436122E-04
1.43953696E-01  1.04971632E-02  1.03451056E-04
1.45032001E-01  1.06772032E-02  1.01924670E-04
1.46110306E-01  1.01457064E-02  1.01584285E-04
1.47188611E-01  1.00376250E-02  1.00946184E-04
1.48266916E-01  9.81072148E-03  9.79937387E-05
1.49345221E-01  9.56517369E-03  9.78601757E-05
1.50423525E-01  9.37472947E-03  9.59434496E-05
1.51501830E-01  9.48196196E-03  9.65773102E-05
1.52580135E-01  9.04311347E-03  9.40460523E-05
1.53658440E-01  8.88757914E-03  9.24484754E-05
1.54736745E-01  8.61587068E-03  9.42170649E-05
1.55815050E-01  8.49248187E-03  9.14201423E-05
1.56893355E-01  8.41329133E-03  9.07611887E-05
1.57971659E-01  8.20078461E-03  8.93477309E-05
1.59049964E-01  7.88606551E-03  8.72141420E-05
1.60128269E-01  7.77109616E-03  8.91667507E-05
1.61206574E-01  7.54373471E-03  8.53172480E-05
1.62284879E-01  7.56248061E-03  8.59623463E-05
1.63363184E-01  7.38729391E-03  8.54578605E-05
1.64441488E-01  7.34266537E-03  8.45269552E-05
1.65519793E-01  6.86120741E-03  8.34545483E-05
1.66598098E-01  6.93711998E-03  8.10271067E-05
1.67676403E-01  6.65199573E-03  8.21336729E-05
1.68754708E-01  6.64207773E-03  8.16137486E-05
1.69833013E-01  6.64235942E-03  8.02909269E-05
1.70911317E-01  6.35713834E-03  7.91174768E-05
1.71989622E-01  6.33972108E-03  7.86440680E-05
1.73067927E-01  6.13987683E-03  7.84514905E-05
1.74146232E-01  6.17863913E-03  7.74169428E-05
1.75224537E-01  6.03390974E-03  7.61979301E-05
1.76302842E-01  5.86521732E-03  7.58444320E-05
1.77381147E-01  5.51983990E-03  7.53661238E-05
1.78459451E-01  5.51415210E-03  7.49659170E-05
1.79537756E-01  5.44716672E-03  7.32313029E-05
1.80616061E-01  5.33739332E-03  7.42132665E-05
1.81694366E-01  5.12709814E-03  7.27827188E-05
1.82772671E-01  5.14844729E-03  7.27271948E-05
1.83850976E-01  4.93358374E-03  7.15883362E-05
1.84929280E-01  4.84376418E-03  7.04387935E-05
1.86007585E-01  4.86609475E-03  7.12383909E-05
1.87085890E-01  4.57731843E-03  7.02223634E-05
1.88164195E-01  4.46816938E-03  6.89777501E-05
1.89242500E-01  4.52581065E-03  6.85846224E-05
1.90320805E-01  4.34122683E-03  6.75885763E-05
1.91399109E-01  4.19416293E-03  6.88955804E-05
1.92477414E-01  4.20059296E-03  6.62803746E-05
1.93555719E-01  3.96184868E-03  6.63073776E-05
1.94634024E-01  4.09758995E-03  6.60622858E-05
1.95712329E-01  3.87268820E-03  6.63822904E-05
1.96790634E-01  3.82693624E-03  6.55315978E-05
1.97868939E-01  3.63424337E-03  6.39307109E-05
1.98947243E-01  3.55700312E-03  6.46068811E-05
2.00025548E-01  3.53702223E-03  6.35417391E-05
2.01103853E-01  3.52407414E-03  6.38788676E-05
2.02182158E-01  3.39443071E-03  6.23429264E-05
2.03260463E-01  3.47429565E-03  6.22349654E-05
2.04338768E-01  3.16173403E-03  6.29943556E-05
2.05417072E-01  3.16669257E-03  6.11886773E-05
2.06495377E-01  3.18111605E-03  6.14335838E-05
2.07573682E-01  3.04720921E-03  6.02172348E-05
2.08651987E-01  2.99281995E-03  6.05759506E-05
2.09730292E-01  2.98439544E-03  6.01474401E-05
2.10808597E-01  2.80458338E-03  5.86424083E-05
2.11886901E-01  2.85672743E-03  5.99146950E-05
2.12965206E-01  2.71445639E-03  5.89523559E-05
2.14043511E-01  2.68322287E-03  5.86567904E-05
2.15121816E-01  2.60866306E-03  5.73849264E-05
2.16200121E-01  2.58797503E-03  5.73583474E-05
2.17278426E-01  2.47413371E-03  5.74014445E-05
2.18356731E-01  2.46494983E-03  5.70184490E-05
2.19435035E-01  2.41042426E-03  5.71277801E-05
2.20513340E-01  2.34860578E-03  5.55440784E-05
2.21591645E-01  2.34013396E-03  5.63420312E-05
2.22669950E-01  2.25061442E-03  5.53892691E-05
2.23748255E-01  2.26378232E-03  5.51160279E-05
2.24826560E-01  2.19545183E-03  5.54937459E-05
2.25904864E-01  2.15871678E-03  5.41529910E-05
2.26983169E-01  2.11986583E-03  5.50910241E-05
2.28061474E-01  2.03332736E-03  5.35820303E-05
2.29139779E-01  2.02013987E-03  5.36324865E-05
2.30218084E-01  1.93221721E-03  5.39248811E-05
2.31296389E-01  1.82611636E-03  5.33079451E-05
2.32374693E-01  1.74270319E-03  5.30832971E-05
2.33452998E-01  1.80583852E-03  5.22449825E-05
2.34531303E-01  1.75066496E-03  5.25680753E-05
2.35609608E-01  1.63176010E-03  5.22454858E-05
2.36687913E-01  1.62824707E-03  5.16451034E-05
2.37766218E-01  1.71087231E-03  5.21184922E-05
2.38844523E-01  1.70629815E-03  5.10661712E-05
2.39922827E-01  1.63600590E-03  5.17332966E-05
2.41001132E-01  1.62752180E-03  5.05817913E-05
2.42079437E-01  1.54204768E-03  5.04725300E-05
2.43157742E-01  1.52094710E-03  5.02943969E-05
2.44236047E-01  1.48894526E-03  5.06801319E-05
2.45314352E-01  1.36720165E-03  5.05605057E-05
2.46392656E-01  1.41958632E-03  4.92010472E-05
2.47470961E-01  1.31665032E-03  5.00305896E-05
2.48549266E-01  1.33556329E-03  4.89824998E-05
2.49627571E-01  1.34809000E-03  4.98453218E-05
2.50705876E-01  1.40011793E-03  5.08414412E-05
2.51784181E-01  1.26559081E-03  4.94003148E-05
2.52862485E-01  1.17632301E-03  5.07516023E-05
2.53940790E-01  1.16318855E-03  4.91949267E-05
2.55019095E-01  1.19199359E-03  5.02274661E-05
2.56097400E-01  1.20690410E-03  5.01893301E-05
2.57175705E-01  1.12989719E-03  4.98357410E-05
2.58254010E-01  1.09469038E-03  5.03374951E-05
2.59332315E-01  1.14353716E-03  4.91604780E-05
2.60410619E-01  9.79234258E-04  5.01065419E-05
2.61488924E-01  1.03223162E-03  4.96966773E-05
2.62567229E-01  1.01232990E-03  4.99966447E-05
2.63645534E-01  1.13145650E-03  4.92352078E-05
2.64723839E-01  1.00631327E-03  4.91051134E-05
2.65802144E-01  9.55292665E-04  4.98516849E-05
2.66880448E-01  9.67403614E-04  4.89938414E-05
2.67958753E-01  8.61027471E-04  4.92369997E-05
2.69037058E-01  9.18216703E-04  4.88461555E-05
2.70115363E-01  9.17835412E-04  4.89071263E-05
2.71193668E-01  9.88125379E-04  4.86742476E-05
2.72271973E-01  8.70135052E-04  4.81734247E-05
2.73350277E-01  7.39344956E-04  4.92123084E-05
2.74428582E-01  8.76903648E-04  4.81032270E-05
2.75506887E-01  8.95356428E-04  4.87645876E-05
2.76585192E-01  8.09308886E-04  4.90509828E-05
2.77663497E-01  8.03427894E-04  4.87111258E-05
2.78741802E-01  7.89135225E-04  4.99904837E-05
2.79820107E-01  8.17898307E-04  4.88103935E-05
2.80898411E-01  7.48498235E-04  4.97231776E-05
2.81976716E-01  8.14965887E-04  4.95300420E-05
2.83055021E-01  7.78357025E-04  4.99967241E-05
2.84133326E-01  7.59531780E-04  5.03399558E-05
2.85211631E-01  6.91820955E-04  4.92309003E-05
2.86289936E-01  7.48758310E-04  5.04908505E-05
2.87368240E-01  7.11128455E-04  4.97965806E-05
2.88446545E-01  6.27786071E-04  5.00885438E-05
2.89524850E-01  7.24868204E-04  5.04337145E-05
2.90603155E-01  7.01872158E-04  5.02345049E-05
2.91681460E-01  6.56156313E-04  5.06681046E-05
2.92759765E-01  7.17901643E-04  5.05475710E-05
2.93838069E-01  6.61360766E-04  5.03674677E-05
2.94916374E-01  6.98250644E-04  4.99168437E-05
2.95994679E-01  6.97495354E-04  5.09510056E-05
2.97072984E-01  7.23756697E-04  5.03193205E-05
2.98151289E-01  6.45169619E-04  4.96291093E-05
2.99229594E-01  6.65319142E-04  5.08940900E-05
3.00307899E-01  7.29134393E-04  4.99351923E-05
3.01386203E-01  6.78353052E-04  5.07539438E-05
3.02464508E-01  6.27229500E-04  5.02645206E-05
3.03542813E-01  6.09215551E-04  5.01389810E-05
3.04621118E-01  7.03378741E-04  5.06246047E-05
3.05699423E-01  6.30898827E-04  5.02523409E-05
3.06777728E-01  6.85893927E-04  5.04802749E-05
3.07856032E-01  6.54774083E-04  4.95967379E-05
3.08934337E-01  4.89390320E-04  5.08937500E-05
3.10012642E-01  6.03427589E-04  5.01109417E-05
3.11090947E-01  6.76782736E-04  5.04531429E-05
3.12169252E-01  6.38531070E-04  5.04643249E-05
3.13247557E-01  5.74053744E-04  4.99503572E-05
3.14325861E-01  5.54581400E-04  5.11081636E-05
3.15404166E-01  5.73146303E-04  4.92601539E-05
3.16482471E-01  6.08987797E-04  5.09146706E-05
3.17560776E-01  5.47265385E-04  5.07004789E-05
3.18639081E-01  6.18366279E-04  5.10259076E-05
3.19717386E-01  5.55444231E-04  5.07474955E-05
3.20795691E-01  6.29512246E-04  5.05235645E-05
3.21873995E-01  6.49445485E-04  5.32255367E-05
3.22952300E-01  6.16315238E-04  5.19576804E-05
3.24030605E-01  5.16216920E-04  5.26436045E-05
3.25108910E-01  5.57282656E-04  5.30610913E-05
3.26187215E-01  5.38148740E-04  5.32601858E-05
3.27265520E-01  6.22200291E-04  5.47071775E-05
3.28343824E-01  5.43228858E-04  5.36533873E-05
3.29422129E-01  5.28696093E-04  5.52050259E-05
3.30500434E-01  6.35075237E-04  5.43573168E-05
3.31578739E-01  5.52395202E-04  5.60391289E-05
3.32657044E-01  5.12656222E-04  5.48266335E-05
3.33735349E-01  5.65882404E-04  5.53674558E-05
3.34813653E-01  5.88382389E-04  5.64761795E-05
3.35891958E-01  5.98010157E-04  5.52983153E-05
3.36970263E-01  5.29321683E-04  5.67759704E-05
3.38048568E-01  5.27888600E-04  5.62945920E-05
3.39126873E-01  6.19713117E-04  5.75553195E-05
3.40205178E-01  4.90546276E-04  5.71005195E-05
3.41283483E-01  5.22310762E-04  5.64365837E-05
3.42361787E-01  5.65431017E-04  5.84509968E-05
3.43440092E-01  5.39585670E-04  5.72103504E-05
3.44518397E-01  4.52432296E-04  5.90662430E-05
3.45596702E-01  5.11200775E-04  5.84734294E-05
3.46675007E-01  4.75067600E-04  6.08175138E-05
3.47753312E-01  4.28729463E-04  6.21488143E-05
3.48831616E-01  5.32725856E-04  6.26856959E-05
3.49909921E-01  4.99397518E-04  6.42308149E-05
3.50988226E-01  5.87993370E-04  6.32642241E-05
3.52066531E-01  6.06379415E-04  6.62116866E-05
3.53144836E-01  5.95648162E-04  6.51443686E-05
3.54223141E-01  6.12378671E-04  6.65967705E-05
3.55301445E-01  5.08425570E-04  6.79739159E-05
3.56379750E-01  5.83064101E-04  6.76772373E-05
3.57458055E-01  6.95477080E-04  6.96405934E-05
3.58536360E-01  4.13151496E-04  6.80261977E-05
3.59614665E-01  5.50453764E-04  7.13411035E-05
3.60692970E-01  5.79114113E-04  7.11863225E-05
3.61771275E-01  5.87697581E-04  7.15544557E-05
3.62849579E-01  6.49674174E-04  7.28377949E-05
3.63927884E-01  6.12138778E-04  7.29637659E-05
3.65006189E-01  4.82906762E-04  7.52218716E-05
3.66084494E-01  4.45300463E-04  7.35971335E-05
3.67162799E-01  4.73213563E-04  7.69334697E-05
3.68241104E-01  3.98161370E-04  7.69172834E-05
3.69319408E-01  6.28410220E-04  7.96157996E-05
3.70397713E-01  6.09961427E-04  7.81152173E-05
3.71476018E-01  5.23532008E-04  7.86548878E-05
3.72554323E-01  5.08764972E-04  8.22466597E-05
3.73632628E-01  6.54261776E-04  8.03899262E-05
3.74710933E-01  5.04715487E-04  8.32998715E-05
3.75789237E-01  7.50836782E-04  8.29391008E-05
3.76867542E-01  4.98235643E-04  8.53337846E-05
3.77945847E-01  4.92220982E-04  8.76694742E-05
3.79024152E-01  5.28984525E-04  8.65147420E-05
3.80102457E-01  5.88575394E-04  9.01344377E-05
3.81180762E-01  6.08647951E-04  8.90710186E-05
3.82259067E-01  5.30494910E-04  9.09909431E-05
3.83337371E-01  5.07829844E-04  9.07465533E-05
3.84415676E-01  4.41403217E-04  9.52662500E-05
3.85493981E-01  6.55989401E-04  9.68016301E-05
3.86572286E-01  6.44000335E-04  9.47165774E-05
3.87650591E-01  4.78960775E-04  1.00637436E-04
3.88728896E-01  6.93887249E-04  1.00606224E-04
3.89807200E-01  7.29041567E-04  1.01823160E-04
3.90885505E-01  5.30838117E-04  1.04017878E-04
3.91963810E-01  6.31236524E-04  1.04232556E-04
3.93042115E-01  4.19193023E-04  1.06454417E-04
3.94120420E-01  4.79356308E-04  1.11792288E-04
3.95198725E-01  4.60599266E-04  1.12304754E-04
3.96277029E-01  4.73545068E-04  1.13580145E-04
3.97355334E-01  5.77897752E-04  1.17762689E-04
3.98433639E-01  4.11216522E-04  1.19108927E-04
3.99511944E-01  4.80879192E-04  1.22569571E-04
4.00590249E-01  4.11278892E-04  1.26176917E-04
4.01668554E-01  4.45901710E-04  1.28881038E-04
4.02746859E-01  5.86235105E-04  1.32938520E-04
4.03825163E-01  4.83421897E-04  1.34738976E-04
4.04903468E-01  3.75320411E-04  1.37545015E-04
4.05981773E-01  6.31115913E-04  1.46626406E-04
4.07060078E-01  6.40113671E-04  1.47677713E-04
4.08138383E-01  3.45296542E-04  1.45185097E-04
4.09216688E-01  2.47735738E-04  1.58277181E-04
4.10294992E-01  6.63044687E-04  1.58564030E-04
4.11373297E-01  6.79033135E-04  1.62557909E-04
4.12451602E-01  3.99985860E-04  1.71842383E-04
4.13529907E-01  7.17198348E-04  1.71687918E-04
4.14608212E-01  8.03150140E-04  1.81884687E-04
4.15686517E-01  5.33470447E-04  1.91929180E-04
4.16764821E-01  2.63635798E-04  1.94121664E-04
4.17843126E-01  5.17477274E-05  2.07051392E-04
4.18921431E-01  4.51808939E-04  2.19112232E-04
4.19999736E-01  5.15204412E-04  2.31459380E-04
4.21078041E-01  9.42180677E-04  2.43570803E-04
4.22156346E-01  5.51048031E-04  2.67044885E-04
4.23234651E-01  7.50529286E-04  2.80477462E-04
4.24312955E-01  4.82494225E-04  3.03690129E-04
4.25391260E-01  2.99238394E-04  3.07111387E-04
4.26469565E-01  3.86188870E-04  3.24974490E-04
4.27547870E-01  2.13074367E-04  3.32414515E-04
4.28626175E-01  2.68973070E-04  3.67295549E-04
4.29704480E-01  7.22662182E-04  3.46893384E-04
4.30782784E-01  4.28574444E-04  4.00084288E-04
4.31861089E-01  3.62674749E-04  3.92825109E-04
4.32939394E-01  4.56776136E-04  4.23918503E-04
4.34017699E-01  3.14717042E-04  4.59033057E-04
4.35096004E-01  3.51716010E-04  5.21039580E-04
4.36174309E-01  7.87468680E-04  5.42570032E-04
4.37252613E-01  2.52212353E-04  7.01188515E-04
4.38330918E-01  1.01544474E-03  7.68380657E-04
4.39409223E-01  7.90344995E-04  1.30847924E-03
4.40487528E-01  2.43530390E-03  1.97273956E-03
