# Supplementary material for: RNA structures and dynamics with Å resolution revealed by x-ray free-electron lasers
Source: Sci Adv. 2023 Sep 27;9(39):eadj3509. doi: 10.1126/sciadv.adj3509 (PMC10530093; doi:10.1126/sciadv.adj3509)
Supplement: Supplementary file 2 — Datasets S1 to S23 [file sciadv.adj3509_datasets_s1_to_s23.zip › raw_data_for_paper/SI_time_resolved_data_t100ms.txt]

0.3058178	2.23213e-05
0.3079238	2.173072e-05
0.3100375	2.23791e-05
0.3121659	2.185197e-05
0.3142845	2.127851e-05
0.316398	2.111244e-05
0.3185017	2.077234e-05
0.320612	2.068805e-05
0.3227406	2.074079e-05
0.3248525	2.08391e-05
0.3269826	1.959939e-05
0.3291081	1.930149e-05
0.3311997	1.941976e-05
0.3333059	1.897238e-05
0.3354282	1.888204e-05
0.337549	1.882028e-05
0.3396652	1.938193e-05
0.3417653	1.870265e-05
0.3438672	1.869048e-05
0.3459705	1.877756e-05
0.3480887	1.889426e-05
0.3502122	1.806376e-05
0.3523229	1.849415e-05
0.3544385	1.846289e-05
0.3565459	1.787063e-05
0.3586447	1.744786e-05
0.3607545	1.823757e-05
0.3628722	1.80928e-05
0.364985	1.766172e-05
0.3670787	1.773384e-05
0.3691714	1.773378e-05
0.3712868	1.763355e-05
0.3733963	1.746899e-05
0.3755047	1.743116e-05
0.3776172	1.773093e-05
0.3797149	1.758587e-05
0.381821	1.741026e-05
0.3839228	1.756079e-05
0.3860299	1.720549e-05
0.3881373	1.701561e-05
0.3902423	1.742807e-05
0.3923503	1.730281e-05
0.3944438	1.731049e-05
0.3965375	1.676113e-05
0.3986397	1.705083e-05
0.4007404	1.721707e-05
0.4028468	1.663389e-05
0.4049428	1.659669e-05
0.4070475	1.678977e-05
0.4091543	1.634198e-05
0.4112414	1.634657e-05
0.4133411	1.587265e-05
0.4154469	1.646648e-05
0.4175409	1.61113e-05
0.4196282	1.602172e-05
0.4217233	1.628976e-05
0.4238231	1.592305e-05
0.4259192	1.592294e-05
0.4280153	1.581904e-05
0.4301031	1.568848e-05
0.4321932	1.538248e-05
0.4342936	1.529761e-05
0.4363845	1.541269e-05
0.4384791	1.534907e-05
0.4405743	1.514191e-05
0.442664	1.487444e-05
0.4447581	1.463905e-05
0.4468474	1.439644e-05
0.4489441	1.469924e-05
0.4510357	1.422828e-05
0.453112	1.389644e-05
0.4551938	1.417357e-05
0.4572907	1.424504e-05
0.4593867	1.409254e-05
0.461468	1.37841e-05
0.463551	1.315825e-05
0.4656345	1.359446e-05
0.4677095	1.301325e-05
0.4698003	1.285295e-05
0.47189	1.307979e-05
0.4739766	1.288165e-05
0.4760615	1.255568e-05
0.4781408	1.245667e-05
0.4802224	1.225388e-05
0.4823051	1.200603e-05
0.4843923	1.191202e-05
0.4864767	1.156528e-05
0.4885487	1.169386e-05
0.4906176	1.104083e-05
0.4927063	1.156644e-05
0.4947922	1.128711e-05
0.4968686	1.087599e-05
0.4989446	1.088367e-05
0.5010226	1.097255e-05
0.5031038	1.058821e-05
0.5051767	1.020147e-05
0.5072462	1.034903e-05
0.5093263	9.856652e-06
0.5114055	9.793381e-06
0.513481	9.198906e-06
0.5155413	9.265263e-06
0.5176058	9.714684e-06
0.5196866	9.048672e-06
0.5217631	9.408977e-06
0.5238378	9.051408e-06
0.5259042	8.853385e-06
0.5279712	8.440169e-06
0.5300457	8.543546e-06
0.5321142	8.160423e-06
0.5341853	8.383824e-06
0.5362614	8.437433e-06
0.5383239	7.603376e-06
0.5403837	7.448602e-06
0.5424484	7.683004e-06
0.5445187	7.91502e-06
0.5465862	7.6305e-06
0.5486486	7.457333e-06
0.5507067	6.727409e-06
0.5527606	6.823277e-06
0.5548273	6.738934e-06
0.5568951	6.909482e-06
0.5589595	6.85727e-06
0.5610263	6.554881e-06
0.563086	6.742135e-06
0.5651435	6.542483e-06
0.5672013	6.285147e-06
0.5692531	6.062677e-06
0.5713116	6.637711e-06
0.5733682	6.281247e-06
0.575417	6.037648e-06
0.5774735	5.907437e-06
0.5795349	5.845679e-06
0.5815961	5.845795e-06
0.5836572	5.892885e-06
0.585706	5.739683e-06
0.5877551	5.568145e-06
0.5898076	5.634676e-06
0.5918626	5.236187e-06
0.5939187	5.731243e-06
0.5959641	5.595444e-06
0.5980127	5.123729e-06
0.6000585	5.081005e-06
0.6021023	4.836998e-06
0.6041553	4.667323e-06
0.6062049	4.855159e-06
0.6082525	5.029084e-06
0.6102935	4.970236e-06
0.6123388	4.63496e-06
0.6143895	4.738569e-06
0.6164345	4.800095e-06
0.6184754	5.09026e-06
0.6205153	4.838454e-06
0.6225545	4.818197e-06
0.6245991	4.563946e-06
0.6266441	4.806672e-06
0.6286914	4.840025e-06
0.6307269	4.801608e-06
0.6327689	4.328496e-06
0.6348079	4.478556e-06
0.6368396	4.319474e-06
0.6388811	4.4349e-06
0.6409082	4.881585e-06
0.6429532	4.480768e-06
0.6449908	4.623609e-06
0.6470168	4.46022e-06
0.6490532	4.222093e-06
0.6510804	4.816684e-06
0.6531085	4.199625e-06
0.6551393	4.442059e-06
0.6571701	4.238391e-06
0.6592066	4.473433e-06
0.6612381	4.125352e-06
0.6632709	4.502363e-06
0.6652979	4.353409e-06
0.6673206	4.168716e-06
0.6693498	4.204921e-06
0.6713704	4.536589e-06
0.6733949	4.724017e-06
0.6754268	4.307134e-06
0.6774536	4.158355e-06
0.679473	4.148344e-06
0.6814905	4.356902e-06
0.6835129	3.993744e-06
0.6855355	4.465808e-06
0.6875552	4.210509e-06
0.6895795	3.989262e-06
0.691599	4.10853e-06
0.6936082	4.279776e-06
0.6956236	4.144793e-06
0.6976385	4.336645e-06
0.6996586	4.156725e-06
0.7016747	4.246947e-06
0.7036921	4.089205e-06
0.7057089	4.08513e-06
0.7077118	4.496833e-06
0.709736	4.050671e-06
0.7117603	3.954163e-06
0.7137659	4.149566e-06
0.7157741	4.24328e-06
0.7177809	4.145433e-06
0.719786	4.242116e-06
0.7217907	4.175468e-06
0.7237936	4.154805e-06
0.7258126	4.308007e-06
0.7278169	3.895548e-06
0.7298204	4.035654e-06
0.7318279	4.205038e-06
0.7338315	4.214875e-06
0.7358401	3.828667e-06
0.7378432	4.170637e-06
0.73985	4.144968e-06
0.7418377	4.079251e-06
0.7438366	4.147587e-06
0.7458407	4.264759e-06
0.7478393	4.226051e-06
0.7498403	4.05102e-06
0.7518363	3.789784e-06
0.7538347	3.941823e-06
0.7558291	4.029251e-06
0.7578273	3.668189e-06
0.7598222	3.961439e-06
0.7618187	3.998925e-06
0.7638117	4.02017e-06
0.7657967	4.123314e-06
0.767787	3.842695e-06
0.769776	3.877038e-06
0.7717699	3.981229e-06
0.7737627	4.069181e-06
0.7757393	3.891764e-06
0.7777289	3.858469e-06
0.7797232	4.11307e-06
0.7817078	4.02407e-06
0.7836949	3.992987e-06
0.7856762	3.984373e-06
0.7876571	3.866968e-06
0.7896342	3.729365e-06
0.7916181	4.088972e-06
0.7936016	4.107307e-06
0.7955782	4.072732e-06
0.7975544	3.989669e-06
0.7995254	4.073721e-06
0.8015041	3.717723e-06
0.8034884	4.147063e-06
0.8054691	4.142872e-06
0.8074506	4.078785e-06
0.8094242	4.028028e-06
0.8113964	3.902824e-06
0.8133685	4.173256e-06
0.8153368	4.174944e-06
0.8173122	3.855559e-06
0.8192824	4.024419e-06
0.8212515	3.956025e-06
0.8232135	4.081754e-06
0.8251814	4.004571e-06
0.8271567	3.861962e-06
0.8291233	4.051195e-06
0.8310845	3.863301e-06
0.833045	3.864465e-06
0.8350082	3.948866e-06
0.8369738	3.788795e-06
0.8389353	3.889669e-06
0.8408988	3.780529e-06
0.8428616	3.522495e-06
0.8448209	3.788213e-06
0.8467801	3.740133e-06
0.8487361	3.825873e-06
0.850695	3.715802e-06
0.8526568	4.0062e-06
0.8546155	3.94322e-06
0.8565652	3.716617e-06
0.8585166	3.85032e-06
0.8604739	3.813184e-06
0.8624191	4.000845e-06
0.8643678	3.729481e-06
0.8663273	3.791298e-06
0.8682782	3.568479e-06
0.8702291	3.641704e-06
0.8721744	4.004745e-06
0.8741164	3.731519e-06
0.8760662	3.972789e-06
0.8780107	3.931113e-06
0.8799558	3.991707e-06
0.8819008	3.902882e-06
0.8838379	4.115165e-06
0.8857831	4.050846e-06
0.8877296	3.425463e-06
0.8896686	3.997877e-06
0.8916049	3.920693e-06
0.893542	4.07343e-06
0.895483	3.934489e-06
0.8974144	3.90975e-06
0.8993546	4.010159e-06
0.9012991	3.992929e-06
0.9032275	4.121626e-06
0.90516	3.779831e-06
0.907092	4.218076e-06
0.9090222	3.983616e-06
0.9109572	4.059635e-06
0.9128821	4.012429e-06
0.9148098	4.44398e-06
0.9167438	4.339556e-06
0.9186718	4.093396e-06
0.9205992	4.002475e-06
0.9225218	4.181988e-06
0.9244469	4.166155e-06
0.9263723	4.247646e-06
0.9282964	4.201138e-06
0.9302211	4.225411e-06
0.932142	4.358648e-06
0.9340622	4.379079e-06
0.9359784	4.226575e-06
0.9378925	4.18222e-06
0.9398143	4.291884e-06
0.9417318	4.235655e-06
0.9436477	4.702713e-06
0.945563	4.403468e-06
0.9474755	4.285946e-06
0.9493924	4.323432e-06
0.951308	4.421105e-06
0.9532198	4.407659e-06
0.9551264	4.38554e-06
0.9570326	4.246365e-06
0.9589422	4.41476e-06
0.9608532	4.339323e-06
0.9627591	4.404283e-06
0.9646661	4.49951e-06
0.966577	4.46022e-06
0.9684773	4.477508e-06
0.9703789	4.603527e-06
0.972281	4.519941e-06
0.9741803	4.620117e-06
0.9760847	4.53589e-06
0.9779883	4.409056e-06
0.979886	4.363304e-06
0.9817798	4.529778e-06
0.9836776	4.682457e-06
0.9855772	4.341884e-06
0.9874668	4.531874e-06
0.9893585	4.427333e-06
0.9912512	4.38717e-06
0.9931454	4.368951e-06
0.995039	4.628673e-06
0.9969281	4.358764e-06
0.9988208	4.696019e-06
1.000712	4.658825e-06
1.002595	4.366739e-06
1.004481	4.795147e-06
1.006371	4.537171e-06
1.008257	4.797301e-06
1.010141	4.890084e-06
1.012024	4.78304e-06
1.013905	5.094451e-06
1.015786	5.190785e-06
1.017671	4.998641e-06
1.01955	4.811038e-06
1.021424	4.809175e-06
1.023303	4.871399e-06
1.025179	4.780537e-06
1.027055	4.698813e-06
1.028929	4.797941e-06
1.030807	4.673842e-06
1.032685	4.924252e-06
1.034549	4.762784e-06
1.036418	4.910631e-06
1.038292	4.77914e-06
1.040162	4.717615e-06
1.04203	4.926464e-06
1.043897	4.855974e-06
1.045763	4.90126e-06
1.047624	5.017791e-06
1.049489	4.559988e-06
1.051356	4.761678e-06
1.053221	4.821166e-06
1.055086	5.082868e-06
1.056945	5.003822e-06
1.058804	4.95842e-06
1.060665	4.917558e-06
1.062523	4.846195e-06
1.06438	4.978036e-06
1.066231	4.705973e-06
1.068082	4.980422e-06
1.06994	4.578673e-06
1.07179	5.035254e-06
1.073641	4.825182e-06
1.075494	4.632806e-06
1.077345	5.148584e-06
1.079195	4.983449e-06
1.081041	4.961796e-06
1.082892	5.135196e-06
1.084743	5.044101e-06
1.086593	4.902191e-06
1.088436	4.756264e-06
1.090268	4.919071e-06
1.092109	4.959933e-06
1.093957	4.823843e-06
1.095799	5.212962e-06
1.097639	4.630652e-06
1.099472	5.327922e-06
1.101312	5.056383e-06
1.103154	5.089969e-06
1.104988	4.961737e-06
1.106822	4.728092e-06
1.108652	5.005277e-06
1.110486	4.675298e-06
1.112318	5.061971e-06
1.114147	5.009118e-06
1.115981	5.137525e-06
1.117808	5.205162e-06
1.119632	4.997069e-06
1.121458	4.852249e-06
1.123282	4.984497e-06
1.125116	4.685367e-06
1.126937	5.144102e-06
1.12876	4.903763e-06
1.130585	4.773028e-06
1.132405	4.908361e-06
1.134226	4.721514e-06
1.136041	4.868314e-06
1.137863	4.958769e-06
1.139678	4.627625e-06
1.14149	5.007314e-06
1.143303	5.187059e-06
1.145116	4.873436e-06
1.146934	5.128386e-06
1.148751	4.97367e-06
1.150559	4.894857e-06
1.152364	4.431116e-06
1.154171	4.920934e-06
1.155983	4.833215e-06
1.157792	4.709931e-06
1.159598	4.619593e-06
1.161402	4.700618e-06
1.163205	4.739501e-06
1.165008	4.810281e-06
1.166811	4.615402e-06
1.168613	4.678441e-06
1.170416	4.461326e-06
1.172214	4.525995e-06
1.174003	4.613597e-06
1.1758	4.628906e-06
1.177602	4.667265e-06
1.179396	4.887464e-06
1.181192	4.903239e-06
1.182989	4.750211e-06
1.18478	4.670641e-06
1.186569	4.493399e-06
1.188353	4.494155e-06
1.190147	4.392758e-06
1.191933	4.472502e-06
1.193719	4.869071e-06
1.195504	4.514179e-06
1.197284	4.818896e-06
1.19907	4.307309e-06
1.200856	4.400907e-06
1.202641	4.723493e-06
1.20442	4.523201e-06
1.206196	4.246656e-06
1.207977	4.330184e-06
1.209756	4.411733e-06
1.211533	4.724483e-06
1.21331	4.398811e-06
1.215081	4.519941e-06
1.216857	4.306319e-06
1.21863	4.445901e-06
1.2204	4.397123e-06
1.222169	3.96173e-06
1.22394	4.407368e-06
1.22571	4.47128e-06
1.227472	4.6934e-06
1.229232	4.492642e-06
1.231006	4.226924e-06
1.232776	4.236877e-06
1.234541	4.245434e-06
1.2363	4.457717e-06
1.238059	4.509347e-06
1.239824	3.976049e-06
1.241581	4.481408e-06
1.243342	4.623551e-06
1.2451	4.415575e-06
1.246852	4.463189e-06
1.248607	4.497299e-06
1.250363	4.519417e-06
1.252118	4.672329e-06
1.253873	4.466157e-06
1.255627	4.322501e-06
1.257375	4.232919e-06
1.259119	4.633155e-06
1.260875	4.404923e-06
1.262631	4.665402e-06
1.26437	4.258822e-06
1.266116	4.181173e-06
1.267855	4.574831e-06
1.269597	4.640955e-06
1.271343	4.343805e-06
1.273085	4.547706e-06
1.274828	4.650326e-06
1.276561	4.337402e-06
1.278297	4.285888e-06
1.280036	4.169648e-06
1.281771	5.050271e-06
1.283511	4.466972e-06
1.285248	4.386355e-06
1.286978	4.420872e-06
1.288712	4.130241e-06
1.290438	4.915171e-06
1.292173	4.300731e-06
1.2939	4.631467e-06
1.295628	4.592759e-06
1.297354	4.554633e-06
1.299073	4.478905e-06
1.3008	4.54986e-06
1.302527	4.33618e-06
1.304251	4.523317e-06
1.305973	4.323258e-06
1.307689	4.645786e-06
1.309408	4.601548e-06
1.311127	4.717498e-06
1.312847	4.583446e-06
1.314566	4.780421e-06
1.316278	4.79247e-06
1.317987	4.468136e-06
1.319699	4.246773e-06
1.321416	4.41703e-06
1.323129	4.551955e-06
1.324839	4.730595e-06
1.326547	4.476868e-06
1.328252	4.840665e-06
1.329958	4.662899e-06
1.331667	4.351954e-06
1.333372	4.539266e-06
1.335075	4.7668e-06
1.336775	4.672329e-06
1.338477	4.668429e-06
1.340176	4.626752e-06
1.341874	4.573027e-06
1.343577	4.608708e-06
1.345276	4.416564e-06
1.346969	4.826405e-06
1.348664	4.513829e-06
1.350358	4.754227e-06
1.352049	4.832225e-06
1.353741	4.635775e-06
1.355436	4.576519e-06
1.357129	4.613306e-06
1.358814	4.563131e-06
1.360503	4.448812e-06
1.362193	4.710048e-06
1.363878	4.703645e-06
1.365562	4.496542e-06
1.367242	4.57617e-06
1.368924	4.691072e-06
1.370607	4.72262e-06
1.372288	4.655798e-06
1.373971	4.584901e-06
1.37565	4.802481e-06
1.377324	4.682573e-06
1.378999	4.530535e-06
1.380674	4.554866e-06
1.38235	4.926347e-06
1.384026	4.79049e-06
1.385698	4.55277e-06
1.387363	4.888629e-06
1.389029	5.016103e-06
1.390703	4.448229e-06
1.39237	4.547532e-06
1.394037	4.683272e-06
1.395705	4.448812e-06
1.397367	4.474656e-06
1.399034	4.382106e-06
1.400698	4.450907e-06
1.402359	4.388974e-06
1.40402	4.580943e-06
1.405678	4.651025e-06
1.407332	4.446716e-06
1.408992	4.593632e-06
1.410651	4.626811e-06
1.412306	4.593749e-06
1.413957	4.311558e-06
1.415606	4.322617e-06
1.417262	4.388043e-06
1.418916	4.538451e-06
1.420566	4.23321e-06
1.422213	4.259404e-06
1.423863	4.184316e-06
1.425512	4.192581e-06
1.427153	4.308415e-06
1.428799	4.357891e-06
1.430445	4.166854e-06
1.432085	4.230998e-06
1.433726	4.399801e-06
1.435365	4.291185e-06
1.437003	4.185131e-06
1.438642	4.018308e-06
1.440281	4.146365e-06
1.44192	3.831694e-06
1.443552	4.213769e-06
1.445185	4.15172e-06
1.44682	4.197471e-06
1.44845	4.436937e-06
1.45008	4.134257e-06
1.451711	4.24718e-06
1.453341	4.006899e-06
1.45497	4.186062e-06
1.456595	3.775116e-06
1.458219	4.178961e-06
1.459841	4.012254e-06
1.461465	3.966154e-06
1.46309	3.556488e-06
1.464712	4.004221e-06
1.466332	3.866036e-06
1.467949	3.640074e-06
1.469568	3.891531e-06
1.471187	3.726454e-06
1.472802	3.73472e-06
1.474418	3.605965e-06
1.476031	3.573135e-06
1.477643	3.560563e-06
1.479255	3.426569e-06
1.480866	3.496534e-06
1.482473	3.742403e-06
1.484081	3.763009e-06
1.485692	3.526453e-06
1.487299	3.70387e-06
1.488903	3.834604e-06
1.490508	3.830995e-06
1.492112	3.515976e-06
1.493713	3.440306e-06
1.495317	3.278721e-06
1.496919	3.701658e-06
1.498516	3.672787e-06
1.500111	3.158231e-06
1.501708	3.280467e-06
1.503304	3.334251e-06
1.504897	3.366382e-06
1.506492	3.487919e-06
1.508086	2.97674e-06
1.509676	3.340188e-06
1.511262	3.126101e-06
1.512849	3.235065e-06
1.514441	3.255671e-06
1.516031	3.456138e-06
1.517617	3.393739e-06
1.519202	3.585243e-06
1.520785	3.062887e-06
1.522371	2.832618e-06
1.523956	3.455207e-06
1.525532	3.579655e-06
1.52711	3.206893e-06
1.528688	3.212714e-06
1.530268	2.856134e-06
1.531846	3.126683e-06
1.533417	2.917717e-06
1.534993	3.298046e-06
1.536568	3.174762e-06
1.53814	3.236346e-06
1.539712	2.863933e-06
1.541283	2.833316e-06
1.542854	3.262772e-06
1.544421	3.099092e-06
1.545989	3.017485e-06
1.547552	2.556597e-06
1.549116	2.830988e-06
1.550681	2.93483e-06
1.552243	2.679997e-06
1.553805	2.779881e-06
1.555366	2.841116e-06
1.556926	2.826215e-06
1.558486	3.104215e-06
1.560044	2.848567e-06
1.5616	3.064517e-06
1.563154	2.950197e-06
1.564708	3.031688e-06
1.566261	2.619228e-06
1.567814	2.918183e-06
1.569367	2.753921e-06
1.570919	2.70945e-06
1.572469	2.494198e-06
1.57401	2.938323e-06
1.575554	2.540648e-06
1.577103	2.752291e-06
1.57865	2.496294e-06
1.580194	2.72179e-06
1.581739	2.531102e-06
1.583282	2.917368e-06
1.584817	2.492336e-06
1.586354	2.723071e-06
1.587894	2.730638e-06
1.589433	2.678717e-06
1.590967	2.755201e-06
1.592499	3.010966e-06
1.594036	2.489891e-06
1.595571	2.642279e-06
1.597102	2.602814e-06
1.598633	2.784189e-06
1.600163	2.394896e-06
1.601694	2.561137e-06
1.603223	2.457178e-06
1.604748	2.66009e-06
1.606274	2.61073e-06
1.607799	2.583954e-06
1.609326	2.763467e-06
1.610847	2.634129e-06
1.612364	2.661254e-06
1.613886	2.709916e-06
1.615406	2.728426e-06
1.616922	2.775458e-06
1.618442	2.629356e-06
1.619959	2.333662e-06
1.621474	2.514222e-06
1.622986	2.761604e-06
1.624498	2.526678e-06
1.626012	2.802466e-06
1.627523	2.340763e-06
1.629035	2.476037e-06
1.630542	2.598041e-06
1.632048	2.410728e-06
1.633555	2.776273e-06
1.635061	2.445769e-06
1.636565	2.584304e-06
1.638065	2.830056e-06
1.63957	2.987217e-06
1.641072	2.770568e-06
1.642572	2.601882e-06
1.644073	2.442626e-06
1.645573	2.858345e-06
1.647071	2.646819e-06
1.648566	2.577202e-06
1.650056	2.308981e-06
1.651552	2.470682e-06
1.653046	2.278364e-06
1.654537	2.689892e-06
1.656027	2.651941e-06
1.657517	2.742745e-06
1.659011	2.583256e-06
1.660498	2.577552e-06
1.661984	2.271379e-06
1.663468	2.791057e-06
1.664952	2.791872e-06
1.666439	2.458808e-06
1.667915	2.590124e-06
1.669397	2.460787e-06
1.670879	2.408284e-06
1.672357	2.35904e-06
1.673836	2.246117e-06
1.675313	2.611428e-06
1.676794	1.864973e-06
1.678267	2.501882e-06
1.679741	2.347049e-06
1.681216	2.094079e-06
1.682686	2.436806e-06
1.684155	2.748566e-06
1.685627	2.806075e-06
1.687095	2.450077e-06
1.688562	2.066372e-06
1.690028	2.391636e-06
1.691496	1.922948e-06
1.692961	2.203858e-06
1.694422	2.140645e-06
1.695885	2.361485e-06
1.697347	2.126792e-06
1.698808	2.179528e-06
1.700267	2.267305e-06
1.701728	2.080807e-06
1.703186	2.335175e-06
1.704641	2.000714e-06
1.706094	2.676272e-06
1.707551	2.336106e-06
1.709006	1.874869e-06
1.710457	2.169982e-06
1.711907	2.050656e-06
1.713355	2.333545e-06
1.714807	1.998851e-06
1.716256	2.125395e-06
1.717701	1.785578e-06
1.719147	1.639361e-06
1.720591	1.520151e-06
1.722033	1.962297e-06
1.723474	2.36393e-06
1.724916	1.915498e-06
1.72636	1.901295e-06
1.727799	1.606764e-06
1.729237	1.732027e-06
1.730676	1.66893e-06
1.732111	1.851935e-06
1.733547	1.832843e-06
1.734983	1.639826e-06
1.736416	2.253335e-06
1.737849	2.066838e-06
1.739278	1.288718e-06
1.740709	1.592329e-06
1.742137	1.754845e-06
1.743564	1.672423e-06
1.744995	1.614913e-06
1.746422	1.544366e-06
1.747846	1.508975e-06
1.749268	1.53319e-06
1.750692	1.730397e-06
1.752116	1.597917e-06
1.753534	1.576031e-06
1.754955	1.394656e-06
1.756372	1.437729e-06
1.757787	1.952285e-06
1.759206	1.516892e-06
1.760624	1.21328e-06
1.762039	1.378125e-06
1.763451	1.363922e-06
1.764864	1.091277e-06
1.766278	1.132255e-06
1.767688	1.23051e-06
1.7691	1.425855e-06
1.770511	1.414446e-06
1.771915	1.330394e-06
1.773321	1.447974e-06
1.774728	1.359731e-06
1.776131	1.283828e-06
1.777534	1.614913e-06
1.778934	1.014443e-06
1.780334	1.29221e-06
1.781736	1.363922e-06
1.783138	1.183711e-06
1.784536	1.673354e-06
1.785932	1.38185e-06
1.787329	1.250068e-06
1.788725	1.152046e-06
1.79012	7.536728e-07
1.791512	1.353212e-06
1.792905	6.20028e-07
1.7943	1.261942e-06
1.795688	7.536728e-07
1.797073	1.362991e-06
1.798462	1.348555e-06
1.79985	1.00024e-06
1.801234	1.064735e-06
1.802618	1.161825e-06
1.804005	8.970965e-07
1.805389	1.034932e-06
1.80677	5.904585e-07
1.808152	1.03889e-06
1.809532	1.097564e-06
1.810911	7.927883e-07
1.812289	1.08825e-06
1.813664	1.007924e-06
1.815039	9.236392e-07
1.816416	8.668285e-07
1.817791	8.34465e-07
1.819164	8.086208e-07
1.820532	6.826594e-07
1.821903	9.108335e-07
1.823274	7.62986e-07
1.824642	6.18631e-07
1.82601	9.096693e-07
1.827378	1.014676e-06
1.828746	9.65083e-07
1.830108	5.704351e-07
1.831472	5.997717e-07
1.832836	6.696209e-07
1.834195	5.820766e-07
1.835555	5.445909e-07
1.836913	5.795155e-07
1.838273	7.839408e-07
1.839637	5.606562e-07
1.840994	6.766059e-07
1.842348	7.862691e-07
1.843699	8.810312e-07
1.845052	7.813796e-07
1.846407	7.308554e-07
1.847757	5.285256e-07
1.849112	6.563496e-07
1.850464	6.828923e-07
1.851807	6.621704e-07
1.853151	3.681052e-07
1.854498	6.796326e-07
1.855847	3.846362e-07
1.857191	2.838206e-07
1.858533	5.867332e-07
1.859876	5.296897e-07
1.861216	7.704366e-07
1.862559	3.541354e-07
1.8639	4.190952e-07
1.865238	8.498318e-08
1.866575	3.797468e-07
1.867914	3.14787e-07
1.869248	6.926712e-07
1.870582	2.8871e-07
1.871916	1.341105e-07
1.87325	6.174669e-07
1.874583	5.916227e-07
1.875908	-2.28174e-08
1.877236	3.352761e-08
1.878568	5.566981e-07
1.879896	2.312008e-07
1.881225	1.161825e-07
1.882552	3.403984e-07
1.883875	2.810266e-07
1.885197	6.244518e-07
1.886519	-4.93601e-08
1.887841	1.131557e-07
1.889162	7.334165e-08
1.890483	6.016344e-07
1.891801	3.506429e-07
1.893116	6.079208e-07
1.894435	1.369044e-07
1.895753	2.752058e-07
1.897069	4.488975e-07
1.89838	4.232861e-07
1.899689	8.700881e-07
1.901001	1.895241e-07
1.902315	2.190936e-07
1.903628	6.160699e-07
1.904937	-6.845221e-08
1.906243	2.684537e-07
1.907547	3.892928e-07
1.908852	8.293428e-07
1.910157	3.145542e-07
1.911463	4.491303e-07
1.912768	1.755543e-07
1.914069	2.027955e-07
1.915366	5.660113e-07
1.916665	4.156027e-07
1.917967	4.498288e-07
1.919268	3.720634e-07
1.920565	3.380701e-07
1.921858	3.72529e-08
1.923154	-5.797483e-08
1.924447	-3.539026e-08
1.92574	-6.007031e-08
1.927034	1.417939e-07
1.928323	4.500616e-07
1.929615	3.864989e-08
1.930904	5.783513e-07
1.932194	3.783498e-07
1.93348	4.228204e-07
1.934768	2.058223e-07
1.936055	4.291069e-07
1.937336	5.618203e-07
1.938618	2.742745e-07
1.939902	2.637971e-07
1.941184	4.102476e-07
1.942465	2.535526e-07
1.943743	-1.832377e-07
1.945022	-7.962808e-08
1.946301	2.307352e-07
1.947576	1.785811e-07
1.948851	5.904585e-07
1.950125	4.109461e-07
1.951399	4.982576e-08
1.952672	3.448222e-07
1.953944	-8.6613e-08
1.955214	-4.381873e-07
1.956485	-1.825392e-07
1.957756	-3.16184e-07
1.959025	-1.797453e-07
1.960288	-1.615845e-07
1.961553	2.533197e-07
1.96282	-3.864989e-08
1.964082	-2.514571e-08
1.965348	1.001172e-08
1.96661	-4.423782e-09
1.967869	1.257285e-07
1.96913	-2.365559e-07
1.970388	-3.078021e-07
1.971647	-2.714805e-07
1.972903	-1.222361e-07
1.974162	-2.207235e-07
1.97542	-1.550652e-07
1.97667	-2.142042e-08
1.977926	-1.054723e-07
1.979181	-7.147901e-08
1.98043	-4.025642e-07
1.981678	2.046581e-07
1.982927	-2.789311e-07
1.98418	-1.767185e-07
1.985426	-3.406312e-07
1.986669	-1.324806e-07
1.987915	-3.303867e-07
1.989162	-2.342276e-07
1.990409	2.561137e-09
1.991649	-2.998859e-07
1.992888	-3.073364e-08
1.994133	-3.245659e-07
1.995376	-1.813751e-07
1.996614	-2.095476e-07
1.997851	-4.831236e-07
1.999087	-4.256144e-07
2.00032	5.145557e-08
2.001557	-2.137385e-07
2.002788	-7.366762e-07
2.004021	-1.073349e-07
2.005257	1.839362e-07
2.00649	-4.423782e-09
2.00772	-3.909227e-07
2.008951	-1.317821e-07
2.01018	-1.925509e-07
2.011407	-1.352746e-07
2.012633	-2.880115e-07
2.01386	-3.86266e-07
2.015081	-1.159497e-07
2.016308	-1.206063e-07
2.01753	-3.101304e-07
2.01875	-1.271255e-07
2.019971	-1.313165e-07
