# Supplementary material for: RNA structures and dynamics with Å resolution revealed by x-ray free-electron lasers
Source: Sci Adv. 2023 Sep 27;9(39):eadj3509. doi: 10.1126/sciadv.adj3509 (PMC10530093; doi:10.1126/sciadv.adj3509)
Supplement: Supplementary file 2 — Datasets S1 to S23 [file sciadv.adj3509_datasets_s1_to_s23.zip › raw_data_for_paper/Data_FigS3_bottom_0Mg.txt]

1.56354202E-02  1.88367692E-02  6.81309708E-04
1.67137251E-02  1.57913556E-02  6.19945993E-04
1.77920299E-02  1.68162334E-02  5.87400419E-04
1.88703347E-02  1.57534739E-02  5.28360564E-04
1.99486396E-02  1.49262086E-02  5.16268613E-04
2.10269444E-02  1.55428049E-02  4.33479482E-04
2.21052493E-02  1.48360284E-02  4.40626739E-04
2.31835541E-02  1.54090075E-02  4.23064281E-04
2.42618589E-02  1.61231266E-02  4.17593965E-04
2.53401638E-02  1.57577504E-02  3.99342459E-04
2.64184686E-02  1.62267228E-02  3.70243047E-04
2.74967735E-02  1.67510566E-02  3.85015683E-04
2.85750783E-02  1.70835625E-02  3.71738295E-04
2.96533832E-02  1.75572712E-02  3.58578098E-04
3.07316880E-02  1.78547506E-02  3.69556160E-04
3.18099928E-02  1.81895560E-02  3.48044039E-04
3.28882977E-02  1.87678485E-02  3.58858441E-04
3.39666025E-02  1.95472942E-02  3.37543548E-04
3.50449074E-02  1.98177765E-02  3.38305739E-04
3.61232122E-02  2.05077036E-02  3.42771873E-04
3.72015171E-02  2.12736834E-02  3.43592714E-04
3.82798219E-02  2.18658495E-02  3.42100478E-04
3.93581267E-02  2.26242640E-02  3.25955527E-04
4.04364316E-02  2.36573026E-02  3.34489430E-04
4.15147364E-02  2.39677091E-02  3.32665271E-04
4.25930413E-02  2.46558667E-02  3.38754718E-04
4.36713461E-02  2.54724255E-02  3.31197115E-04
4.47496509E-02  2.61435963E-02  3.30001448E-04
4.58279558E-02  2.68590686E-02  3.39589560E-04
4.69062606E-02  2.73521496E-02  3.23543012E-04
4.79845655E-02  2.88254388E-02  3.31969015E-04
4.90628703E-02  2.98891625E-02  3.28861984E-04
5.01411752E-02  3.07369403E-02  3.37638520E-04
5.12194800E-02  3.11711558E-02  3.41812972E-04
5.22977848E-02  3.26972609E-02  3.23414930E-04
5.33760897E-02  3.31973065E-02  3.33027385E-04
5.44543945E-02  3.36424178E-02  3.28627098E-04
5.55326994E-02  3.53315172E-02  3.39137224E-04
5.66110042E-02  3.50622260E-02  3.35913359E-04
5.76893091E-02  3.53708353E-02  3.18642109E-04
5.87676139E-02  3.65854704E-02  3.36581951E-04
5.98459187E-02  3.71022802E-02  3.24967353E-04
6.09242236E-02  3.68587761E-02  3.25864445E-04
6.20025284E-02  3.72292350E-02  3.22651680E-04
6.30808333E-02  3.80921636E-02  3.18804540E-04
6.41591381E-02  3.82307083E-02  3.31930152E-04
6.52374429E-02  3.79064059E-02  3.12041805E-04
6.63157478E-02  3.79931772E-02  3.13002354E-04
6.73940526E-02  3.83841140E-02  3.11142672E-04
6.84723575E-02  3.82577143E-02  3.09687915E-04
6.95506623E-02  3.82222463E-02  3.19299234E-04
7.06289672E-02  3.77525680E-02  2.96964830E-04
7.17072720E-02  3.71207594E-02  3.03235098E-04
7.27855768E-02  3.70683746E-02  2.97286543E-04
7.38638817E-02  3.63559695E-02  2.91303072E-04
7.49421865E-02  3.61960139E-02  2.92661432E-04
7.60204914E-02  3.53042159E-02  2.78456721E-04
7.70987962E-02  3.50428310E-02  2.88085255E-04
7.81771011E-02  3.46947036E-02  2.79923498E-04
7.92554059E-02  3.39838863E-02  2.75643116E-04
8.03337107E-02  3.34197212E-02  2.67417246E-04
8.14120156E-02  3.27787347E-02  2.67662575E-04
8.24903204E-02  3.14505526E-02  2.65818337E-04
8.35686253E-02  3.09250410E-02  2.57018266E-04
8.46469301E-02  3.11644103E-02  2.53992668E-04
8.57252349E-02  3.03699969E-02  2.50238664E-04
8.68035398E-02  2.95270667E-02  2.47999740E-04
8.78818446E-02  2.91435376E-02  2.49212779E-04
8.89601495E-02  2.85233777E-02  2.38182971E-04
9.00384543E-02  2.77587587E-02  2.39738836E-04
9.11167592E-02  2.73242126E-02  2.33520255E-04
9.21950640E-02  2.61801375E-02  2.30943279E-04
9.32733688E-02  2.64010905E-02  2.31047025E-04
9.43516737E-02  2.52750450E-02  2.27623905E-04
9.54299785E-02  2.51346937E-02  2.34524350E-04
9.65082834E-02  2.41538124E-02  2.26955468E-04
9.75865882E-02  2.38113084E-02  2.28788774E-04
9.86648931E-02  2.34798496E-02  2.20322099E-04
9.97431979E-02  2.30243608E-02  2.24315631E-04
1.00821503E-01  2.21039638E-02  2.24293350E-04
1.01899808E-01  2.18652841E-02  2.17710542E-04
1.02978112E-01  2.13644358E-02  2.18695895E-04
1.04056417E-01  2.12682608E-02  2.14435888E-04
1.05134722E-01  2.08352070E-02  2.16666034E-04
1.06213027E-01  2.00410214E-02  2.11996295E-04
1.07291332E-01  1.96726167E-02  2.04448637E-04
1.08369637E-01  1.95931739E-02  2.10936063E-04
1.09447941E-01  1.90970067E-02  2.02959122E-04
1.10526246E-01  1.83680900E-02  2.06711587E-04
1.11604551E-01  1.81338183E-02  1.95714948E-04
1.12682856E-01  1.73279665E-02  1.91032871E-04
1.13761161E-01  1.75167129E-02  1.93462659E-04
1.14839466E-01  1.72478528E-02  1.86051112E-04
1.15917771E-01  1.67142509E-02  1.85336480E-04
1.16996075E-01  1.63593796E-02  1.79598593E-04
1.18074380E-01  1.60781054E-02  1.83347749E-04
1.19152685E-01  1.57321799E-02  1.84059766E-04
1.20230990E-01  1.56478342E-02  1.78502410E-04
1.21309295E-01  1.53024342E-02  1.81162712E-04
1.22387600E-01  1.50011265E-02  1.78657825E-04
1.23465904E-01  1.47140712E-02  1.80155054E-04
1.24544209E-01  1.43813581E-02  1.77939272E-04
1.25622514E-01  1.41130190E-02  1.73240277E-04
1.26700819E-01  1.39449741E-02  1.76259039E-04
1.27779124E-01  1.37587237E-02  1.71651150E-04
1.28857429E-01  1.32700738E-02  1.73179470E-04
1.29935733E-01  1.31907507E-02  1.67359945E-04
1.31014038E-01  1.28009369E-02  1.69578544E-04
1.32092343E-01  1.25942947E-02  1.68185729E-04
1.33170648E-01  1.25782875E-02  1.67572183E-04
1.34248953E-01  1.21262420E-02  1.63760276E-04
1.35327258E-01  1.21387351E-02  1.63325442E-04
1.36405563E-01  1.18941794E-02  1.59978491E-04
1.37483867E-01  1.16135798E-02  1.56563059E-04
1.38562172E-01  1.15802316E-02  1.53927428E-04
1.39640477E-01  1.12155899E-02  1.50181931E-04
1.40718782E-01  1.07234234E-02  1.49907985E-04
1.41797087E-01  1.05069673E-02  1.47938415E-04
1.42875392E-01  1.08700177E-02  1.46014232E-04
1.43953696E-01  1.04434020E-02  1.44574095E-04
1.45032001E-01  1.01380665E-02  1.41258376E-04
1.46110306E-01  9.71671627E-03  1.40334610E-04
1.47188611E-01  9.56036071E-03  1.40781921E-04
1.48266916E-01  9.61935071E-03  1.36787464E-04
1.49345221E-01  9.33915440E-03  1.37088449E-04
1.50423525E-01  9.44414982E-03  1.35473788E-04
1.51501830E-01  9.15604701E-03  1.33670922E-04
1.52580135E-01  9.13777048E-03  1.32136897E-04
1.53658440E-01  8.85983495E-03  1.30096132E-04
1.54736745E-01  8.44848884E-03  1.30969615E-04
1.55815050E-01  8.33197316E-03  1.28999221E-04
1.56893355E-01  8.23123458E-03  1.26405190E-04
1.57971659E-01  8.17217168E-03  1.25689193E-04
1.59049964E-01  7.81546470E-03  1.23826073E-04
1.60128269E-01  7.87375944E-03  1.25547247E-04
1.61206574E-01  7.54350903E-03  1.20695051E-04
1.62284879E-01  7.54039827E-03  1.21730349E-04
1.63363184E-01  7.62039603E-03  1.21977295E-04
1.64441488E-01  7.26435694E-03  1.19860650E-04
1.65519793E-01  7.26504021E-03  1.19626009E-04
1.66598098E-01  6.88490578E-03  1.16077239E-04
1.67676403E-01  7.08701501E-03  1.16881364E-04
1.68754708E-01  6.63907141E-03  1.14406106E-04
1.69833013E-01  6.60379541E-03  1.14350753E-04
1.70911317E-01  6.52385628E-03  1.13113749E-04
1.71989622E-01  6.66339962E-03  1.12147117E-04
1.73067927E-01  6.36896149E-03  1.11750913E-04
1.74146232E-01  6.35094680E-03  1.11193072E-04
1.75224537E-01  6.15738768E-03  1.09487550E-04
1.76302842E-01  5.88568053E-03  1.08350863E-04
1.77381147E-01  5.79995771E-03  1.09350113E-04
1.78459451E-01  5.91468439E-03  1.07606989E-04
1.79537756E-01  5.57189630E-03  1.04452923E-04
1.80616061E-01  5.57174663E-03  1.05467466E-04
1.81694366E-01  5.63033275E-03  1.05182116E-04
1.82772671E-01  5.30130902E-03  1.04835512E-04
1.83850976E-01  5.34250534E-03  1.02617434E-04
1.84929280E-01  5.01280643E-03  1.02144412E-04
1.86007585E-01  5.15330242E-03  1.03324264E-04
1.87085890E-01  5.03372015E-03  1.00984848E-04
1.88164195E-01  4.90076329E-03  1.00473541E-04
1.89242500E-01  4.85565186E-03  9.88837977E-05
1.90320805E-01  4.76821045E-03  9.96027201E-05
1.91399109E-01  4.71539100E-03  1.00933536E-04
1.92477414E-01  4.72069073E-03  9.59634108E-05
1.93555719E-01  4.52275150E-03  9.77632522E-05
1.94634024E-01  4.47565922E-03  9.66395131E-05
1.95712329E-01  4.55456037E-03  9.76835525E-05
1.96790634E-01  4.31293506E-03  9.63914819E-05
1.97868939E-01  4.13410576E-03  9.40106542E-05
1.98947243E-01  4.28575890E-03  9.45444336E-05
2.00025548E-01  4.10688453E-03  9.31402810E-05
2.01103853E-01  3.98485080E-03  9.28723930E-05
2.02182158E-01  4.03082326E-03  9.18386599E-05
2.03260463E-01  3.99101107E-03  9.20962890E-05
2.04338768E-01  3.86288294E-03  9.28235678E-05
2.05417072E-01  3.80753856E-03  9.07396187E-05
2.06495377E-01  3.65800880E-03  9.04923695E-05
2.07573682E-01  3.72505884E-03  9.00645215E-05
2.08651987E-01  3.69481728E-03  8.97477088E-05
2.09730292E-01  3.49801931E-03  8.87102096E-05
2.10808597E-01  3.52918116E-03  8.76906297E-05
2.11886901E-01  3.35244996E-03  8.79118223E-05
2.12965206E-01  3.40961085E-03  8.73189358E-05
2.14043511E-01  3.45569885E-03  8.76675885E-05
2.15121816E-01  3.21195074E-03  8.56305908E-05
2.16200121E-01  3.12059503E-03  8.58909135E-05
2.17278426E-01  3.05559891E-03  8.57740027E-05
2.18356731E-01  3.15276461E-03  8.48071927E-05
2.19435035E-01  2.98416521E-03  8.43253928E-05
2.20513340E-01  2.94384498E-03  8.30463727E-05
2.21591645E-01  3.02004705E-03  8.46853917E-05
2.22669950E-01  2.90545437E-03  8.36894014E-05
2.23748255E-01  2.88990537E-03  8.27091256E-05
2.24826560E-01  2.70208776E-03  8.26112367E-05
2.25904864E-01  2.75999030E-03  8.08163701E-05
2.26983169E-01  2.62042729E-03  8.28227042E-05
2.28061474E-01  2.61525167E-03  8.05299889E-05
2.29139779E-01  2.58777576E-03  8.06637316E-05
2.30218084E-01  2.64030268E-03  8.16756861E-05
2.31296389E-01  2.43312238E-03  7.95673017E-05
2.32374693E-01  2.52853323E-03  8.00544300E-05
2.33452998E-01  2.46140629E-03  7.85715423E-05
2.34531303E-01  2.36760576E-03  7.84986493E-05
2.35609608E-01  2.41487773E-03  7.81669480E-05
2.36687913E-01  2.20813338E-03  7.87079342E-05
2.37766218E-01  2.32572287E-03  7.79189484E-05
2.38844523E-01  2.21162491E-03  7.74849497E-05
2.39922827E-01  2.23042704E-03  7.76134630E-05
2.41001132E-01  2.28913069E-03  7.62798880E-05
2.42079437E-01  2.30482025E-03  7.74183466E-05
2.43157742E-01  2.19739161E-03  7.64891552E-05
2.44236047E-01  2.19780625E-03  7.60105158E-05
2.45314352E-01  2.12693665E-03  7.66586757E-05
2.46392656E-01  2.08322996E-03  7.30995583E-05
2.47470961E-01  2.02786270E-03  7.54691773E-05
2.48549266E-01  1.92674378E-03  7.43985323E-05
2.49627571E-01  1.87165288E-03  7.59742989E-05
2.50705876E-01  1.77290554E-03  7.68249690E-05
2.51784181E-01  1.89617818E-03  7.43403872E-05
2.52862485E-01  1.78771726E-03  7.66813058E-05
2.53940790E-01  1.73791902E-03  7.55987434E-05
2.55019095E-01  1.77344899E-03  7.55400770E-05
2.56097400E-01  1.87564074E-03  7.61750986E-05
2.57175705E-01  1.78038363E-03  7.57804187E-05
2.58254010E-01  1.66695883E-03  7.60628913E-05
2.59332315E-01  1.67929976E-03  7.36484827E-05
2.60410619E-01  1.76964878E-03  7.61093907E-05
2.61488924E-01  1.65082669E-03  7.49420722E-05
2.62567229E-01  1.69317636E-03  7.48730408E-05
2.63645534E-01  1.59876020E-03  7.46813406E-05
2.64723839E-01  1.62870278E-03  7.40832113E-05
2.65802144E-01  1.55048260E-03  7.56801637E-05
2.66880448E-01  1.55163088E-03  7.48035049E-05
2.67958753E-01  1.61418536E-03  7.44896565E-05
2.69037058E-01  1.45220555E-03  7.36317697E-05
2.70115363E-01  1.49014497E-03  7.46707641E-05
2.71193668E-01  1.49419229E-03  7.48550084E-05
2.72271973E-01  1.48014100E-03  7.19554999E-05
2.73350277E-01  1.44556646E-03  7.43330651E-05
2.74428582E-01  1.39371043E-03  7.34073802E-05
2.75506887E-01  1.33979944E-03  7.40101631E-05
2.76585192E-01  1.52772675E-03  7.34907044E-05
2.77663497E-01  1.30700032E-03  7.44542845E-05
2.78741802E-01  1.34612091E-03  7.67678460E-05
2.79820107E-01  1.37566892E-03  7.50130426E-05
2.80898411E-01  1.25333399E-03  7.60941426E-05
2.81976716E-01  1.43877220E-03  7.56828827E-05
2.83055021E-01  1.27031767E-03  7.50961925E-05
2.84133326E-01  1.32235822E-03  7.69529314E-05
2.85211631E-01  1.35304276E-03  7.53859177E-05
2.86289936E-01  1.25066838E-03  7.63874701E-05
2.87368240E-01  1.27715208E-03  7.57650017E-05
2.88446545E-01  1.17014355E-03  7.73276513E-05
2.89524850E-01  1.19159192E-03  7.55342031E-05
2.90603155E-01  1.08986489E-03  7.66035742E-05
2.91681460E-01  1.19468652E-03  7.68966238E-05
2.92759765E-01  1.21211421E-03  7.53455308E-05
2.93838069E-01  1.21962547E-03  7.73653230E-05
2.94916374E-01  1.05904106E-03  7.57892527E-05
2.95994679E-01  1.26271434E-03  7.70318651E-05
2.97072984E-01  1.22481497E-03  7.60491610E-05
2.98151289E-01  1.04752075E-03  7.60180474E-05
2.99229594E-01  1.13428972E-03  7.78957175E-05
3.00307899E-01  1.01090162E-03  7.55985873E-05
3.01386203E-01  1.09043177E-03  7.76010637E-05
3.02464508E-01  9.94157048E-04  7.56867188E-05
3.03542813E-01  1.19949723E-03  7.66852003E-05
3.04621118E-01  1.12775102E-03  7.66155704E-05
3.05699423E-01  1.17128370E-03  7.62158002E-05
3.06777728E-01  1.05409258E-03  7.64878631E-05
3.07856032E-01  1.06333665E-03  7.59888817E-05
3.08934337E-01  1.07707586E-03  7.66992163E-05
3.10012642E-01  9.69681691E-04  7.59285985E-05
3.11090947E-01  9.83570718E-04  7.66556443E-05
3.12169252E-01  1.04924641E-03  7.64530610E-05
3.13247557E-01  9.91467017E-04  7.55474718E-05
3.14325861E-01  1.05625661E-03  7.74690267E-05
3.15404166E-01  1.14549934E-03  7.55043726E-05
3.16482471E-01  1.00960140E-03  7.75546365E-05
3.17560776E-01  1.10263517E-03  7.68277977E-05
3.18639081E-01  9.52516605E-04  7.80011689E-05
3.19717386E-01  1.11230722E-03  7.75391232E-05
3.20795691E-01  9.21021182E-04  7.61926426E-05
3.21873995E-01  1.05885649E-03  7.87172443E-05
3.22952300E-01  1.07027969E-03  7.88945199E-05
3.24030605E-01  1.09088939E-03  7.98909321E-05
3.25108910E-01  9.78705933E-04  8.02411427E-05
3.26187215E-01  8.57812845E-04  8.16946611E-05
3.27265520E-01  8.18947809E-04  8.29492627E-05
3.28343824E-01  9.31527029E-04  8.04563646E-05
3.29422129E-01  9.84444039E-04  8.24044467E-05
3.30500434E-01  8.90562326E-04  8.22601045E-05
3.31578739E-01  9.49610489E-04  8.31073336E-05
3.32657044E-01  9.35592795E-04  8.39849980E-05
3.33735349E-01  9.36022093E-04  8.43922507E-05
3.34813653E-01  1.01807551E-03  8.57544157E-05
3.35891958E-01  9.62408954E-04  8.26572718E-05
3.36970263E-01  8.32408686E-04  8.60636226E-05
3.38048568E-01  8.90234749E-04  8.49977458E-05
3.39126873E-01  8.50122133E-04  8.69358147E-05
3.40205178E-01  8.55976460E-04  8.65754682E-05
3.41283483E-01  9.32072158E-04  8.45926892E-05
3.42361787E-01  9.90741020E-04  8.78068502E-05
3.43440092E-01  9.61696712E-04  8.65537301E-05
3.44518397E-01  8.34883485E-04  8.83509600E-05
3.45596702E-01  8.38564407E-04  8.79460668E-05
3.46675007E-01  8.75302169E-04  9.22758995E-05
3.47753312E-01  9.90211801E-04  9.25885272E-05
3.48831616E-01  9.54671206E-04  9.45362983E-05
3.49909921E-01  9.69157302E-04  9.54297231E-05
3.50988226E-01  9.71081008E-04  9.51573180E-05
3.52066531E-01  8.02480301E-04  9.91805514E-05
3.53144836E-01  9.43256118E-04  9.77603711E-05
3.54223141E-01  7.76771035E-04  9.92731365E-05
3.55301445E-01  9.41653953E-04  1.02934423E-04
3.56379750E-01  8.04719904E-04  1.01509687E-04
3.57458055E-01  8.60086971E-04  1.04012462E-04
3.58536360E-01  8.88913549E-04  1.02496362E-04
3.59614665E-01  1.05383023E-03  1.05449136E-04
3.60692970E-01  8.52240640E-04  1.08657608E-04
3.61771275E-01  6.66618021E-04  1.06978710E-04
3.62849579E-01  7.92831820E-04  1.11077678E-04
3.63927884E-01  7.50589626E-04  1.10571100E-04
3.65006189E-01  7.23657111E-04  1.12540345E-04
3.66084494E-01  9.36091568E-04  1.11179704E-04
3.67162799E-01  8.24184018E-04  1.17126775E-04
3.68241104E-01  7.99149002E-04  1.14054053E-04
3.69319408E-01  5.83260566E-04  1.18401048E-04
3.70397713E-01  9.16939422E-04  1.20149141E-04
3.71476018E-01  1.01782594E-03  1.17295262E-04
3.72554323E-01  6.90645042E-04  1.24731595E-04
3.73632628E-01  7.98552017E-04  1.20364596E-04
3.74710933E-01  6.46886248E-04  1.26857178E-04
3.75789237E-01  9.44418424E-04  1.26836328E-04
3.76867542E-01  5.39722977E-04  1.30010332E-04
3.77945847E-01  1.01683426E-03  1.32757321E-04
3.79024152E-01  9.25895530E-04  1.30034241E-04
3.80102457E-01  8.66651941E-04  1.35215931E-04
3.81180762E-01  8.00812516E-04  1.33569449E-04
3.82259067E-01  8.21100122E-04  1.39658485E-04
3.83337371E-01  1.00832994E-03  1.34727004E-04
3.84415676E-01  7.45983491E-04  1.44067161E-04
3.85493981E-01  8.83876010E-04  1.43527993E-04
3.86572286E-01  9.04295302E-04  1.46024271E-04
3.87650591E-01  6.92704565E-04  1.48007877E-04
3.88728896E-01  6.61454095E-04  1.47681782E-04
3.89807200E-01  7.02887527E-04  1.50734191E-04
3.90885505E-01  5.87727314E-04  1.53959300E-04
3.91963810E-01  5.80893246E-04  1.56322292E-04
3.93042115E-01  8.92789090E-04  1.66403528E-04
3.94120420E-01  3.87455481E-04  1.64155790E-04
3.95198725E-01  8.50709108E-04  1.66300951E-04
3.96277029E-01  7.00320778E-04  1.71001520E-04
3.97355334E-01  6.20252165E-04  1.74366934E-04
3.98433639E-01  9.17100438E-04  1.77871516E-04
3.99511944E-01  7.31720611E-04  1.82406231E-04
4.00590249E-01  4.58883686E-04  1.91454849E-04
4.01668554E-01  1.16080518E-03  1.89577312E-04
4.02746859E-01  5.70695996E-04  2.00129004E-04
4.03825163E-01  7.88451013E-04  2.07782363E-04
4.04903468E-01  1.02083402E-03  2.04845906E-04
4.05981773E-01  7.67374381E-04  2.13402435E-04
4.07060078E-01  9.93135410E-04  2.19261420E-04
4.08138383E-01  4.60858532E-04  2.22368798E-04
4.09216688E-01  8.28589361E-04  2.35911409E-04
4.10294992E-01  9.76253456E-04  2.41839236E-04
4.11373297E-01  7.12435546E-04  2.45399508E-04
4.12451602E-01  9.38336929E-04  2.56620815E-04
4.13529907E-01  1.04734242E-03  2.64087464E-04
4.14608212E-01  8.02894350E-04  2.66723785E-04
4.15686517E-01  7.03852427E-04  2.85866576E-04
4.16764821E-01  9.58957026E-04  2.90407404E-04
4.17843126E-01  1.03966902E-03  3.14666856E-04
4.18921431E-01  9.05597437E-04  3.17838020E-04
4.19999736E-01  2.82691449E-04  3.20955811E-04
4.21078041E-01  1.15847949E-03  3.55222873E-04
4.22156346E-01  9.14494378E-04  4.01669397E-04
4.23234651E-01  9.42903280E-04  3.91981741E-04
4.24312955E-01  1.75182747E-04  4.55130381E-04
4.25391260E-01  1.34034804E-03  4.54325323E-04
4.26469565E-01  6.80771177E-04  4.76302436E-04
4.27547870E-01  8.94611491E-04  5.03724479E-04
4.28626175E-01  1.32571388E-03  5.04629596E-04
4.29704480E-01  1.38568853E-03  5.09752389E-04
4.30782784E-01  1.16418749E-03  6.16730467E-04
4.31861089E-01  1.20998773E-03  5.98071696E-04
4.32939394E-01  4.45694388E-04  6.35364564E-04
4.34017699E-01  2.12198044E-03  6.89138323E-04
4.35096004E-01  4.05523682E-04  7.03612682E-04
4.36174309E-01  6.09524605E-04  9.03954874E-04
4.37252613E-01  -5.41377340E-04  1.00617417E-03
4.38330918E-01  8.87612532E-05  1.08220565E-03
4.39409223E-01  1.69464035E-03  1.82601327E-03
