# Supplementary material for: RNA structures and dynamics with Å resolution revealed by x-ray free-electron lasers
Source: Sci Adv. 2023 Sep 27;9(39):eadj3509. doi: 10.1126/sciadv.adj3509 (PMC10530093; doi:10.1126/sciadv.adj3509)
Supplement: Supplementary file 2 — Datasets S1 to S23 [file sciadv.adj3509_datasets_s1_to_s23.zip › raw_data_for_paper/Data_FigS3_top_10Mg.txt]

1.67137251E-02  2.86468180E-02  5.79639107E-04
1.77920299E-02  2.99370928E-02  5.59847566E-04
1.88703347E-02  3.00717472E-02  4.95593585E-04
1.99486396E-02  2.94167056E-02  5.00681774E-04
2.10269444E-02  2.94234524E-02  4.09075816E-04
2.21052493E-02  2.90836292E-02  4.20419755E-04
2.31835541E-02  2.92195810E-02  4.07617384E-04
2.42618589E-02  2.91149470E-02  3.93606282E-04
2.53401638E-02  2.95197149E-02  3.83920755E-04
2.64184686E-02  2.93643095E-02  3.49635078E-04
2.74967735E-02  2.92336649E-02  3.55299361E-04
2.85750783E-02  2.92071965E-02  3.47206925E-04
2.96533832E-02  2.88393989E-02  3.29889111E-04
3.07316880E-02  2.91349420E-02  3.31388167E-04
3.18099928E-02  2.87044774E-02  3.11341108E-04
3.28882977E-02  2.85012232E-02  3.12140452E-04
3.39666025E-02  2.82867633E-02  2.97930930E-04
3.50449074E-02  2.73775152E-02  2.89608858E-04
3.61232122E-02  2.79072636E-02  2.92712847E-04
3.72015171E-02  2.74843891E-02  2.87223679E-04
3.82798219E-02  2.72284685E-02  2.87169844E-04
3.93581267E-02  2.68752010E-02  2.64701141E-04
4.04364316E-02  2.68285274E-02  2.68618028E-04
4.15147364E-02  2.61926449E-02  2.63270407E-04
4.25930413E-02  2.57523576E-02  2.64324021E-04
4.36713461E-02  2.60238673E-02  2.51755206E-04
4.47496509E-02  2.57834681E-02  2.49744278E-04
4.58279558E-02  2.54495504E-02  2.52252174E-04
4.69062606E-02  2.50795084E-02  2.39197042E-04
4.79845655E-02  2.47686428E-02  2.38836507E-04
4.90628703E-02  2.47976932E-02  2.31540318E-04
5.01411752E-02  2.38248862E-02  2.32305879E-04
5.12194800E-02  2.41960094E-02  2.34579395E-04
5.22977848E-02  2.38522311E-02  2.17743564E-04
5.33760897E-02  2.32950822E-02  2.21488824E-04
5.44543945E-02  2.31285695E-02  2.14531797E-04
5.55326994E-02  2.28413324E-02  2.16852414E-04
5.66110042E-02  2.25484350E-02  2.15874920E-04
5.76893091E-02  2.20343542E-02  2.00528968E-04
5.87676139E-02  2.14330389E-02  2.08887669E-04
5.98459187E-02  2.14634510E-02  1.98715578E-04
6.09242236E-02  2.13502269E-02  2.02206027E-04
6.20025284E-02  2.09339988E-02  1.95556568E-04
6.30808333E-02  2.06792851E-02  1.90663394E-04
6.41591381E-02  2.02471912E-02  1.98490939E-04
6.52374429E-02  2.00176800E-02  1.87360711E-04
6.63157478E-02  1.95860178E-02  1.83950885E-04
6.73940526E-02  1.95978490E-02  1.82316734E-04
6.84723575E-02  1.89265344E-02  1.80120142E-04
6.95506623E-02  1.85536491E-02  1.85993654E-04
7.06289672E-02  1.86763647E-02  1.71747530E-04
7.17072720E-02  1.83072714E-02  1.74132722E-04
7.27855768E-02  1.78097953E-02  1.70907460E-04
7.38638817E-02  1.76697351E-02  1.70132298E-04
7.49421865E-02  1.74409920E-02  1.68829385E-04
7.60204914E-02  1.70819797E-02  1.60661417E-04
7.70987962E-02  1.66257860E-02  1.64101335E-04
7.81771011E-02  1.61812797E-02  1.60979441E-04
7.92554059E-02  1.62496095E-02  1.59715667E-04
8.03337107E-02  1.58926735E-02  1.54776069E-04
8.14120156E-02  1.56524241E-02  1.53685217E-04
8.24903204E-02  1.51678965E-02  1.54184264E-04
8.35686253E-02  1.46367039E-02  1.51440572E-04
8.46469301E-02  1.48126030E-02  1.47769057E-04
8.57252349E-02  1.43620569E-02  1.45852320E-04
8.68035398E-02  1.40719212E-02  1.45341041E-04
8.78818446E-02  1.41328090E-02  1.46270121E-04
8.89601495E-02  1.38773712E-02  1.39746591E-04
9.00384543E-02  1.35585039E-02  1.42070391E-04
9.11167592E-02  1.34057426E-02  1.39363863E-04
9.21950640E-02  1.29051317E-02  1.38813786E-04
9.32733688E-02  1.26266574E-02  1.36502960E-04
9.43516737E-02  1.28292939E-02  1.38005753E-04
9.54299785E-02  1.23696813E-02  1.39414632E-04
9.65082834E-02  1.26021330E-02  1.37798418E-04
9.75865882E-02  1.18122616E-02  1.38792937E-04
9.86648931E-02  1.16432537E-02  1.34122698E-04
9.97431979E-02  1.17078657E-02  1.34672115E-04
1.00821503E-01  1.14522854E-02  1.36405780E-04
1.01899808E-01  1.11188690E-02  1.32440934E-04
1.02978112E-01  1.09143496E-02  1.33504815E-04
1.04056417E-01  1.06384728E-02  1.31220453E-04
1.05134722E-01  1.04458590E-02  1.33656317E-04
1.06213027E-01  1.02869468E-02  1.31290262E-04
1.07291332E-01  1.02766037E-02  1.27710163E-04
1.08369637E-01  9.65464648E-03  1.31013924E-04
1.09447941E-01  9.71926590E-03  1.27070857E-04
1.10526246E-01  9.63260800E-03  1.29263227E-04
1.11604551E-01  9.25453195E-03  1.22179333E-04
1.12682856E-01  9.30542802E-03  1.20190659E-04
1.13761161E-01  8.88526562E-03  1.21469687E-04
1.14839466E-01  8.94399894E-03  1.16893679E-04
1.15917771E-01  8.36648463E-03  1.18168798E-04
1.16996075E-01  8.48483009E-03  1.12616775E-04
1.18074380E-01  8.41857399E-03  1.15710162E-04
1.19152685E-01  8.13557983E-03  1.15473282E-04
1.20230990E-01  7.95217995E-03  1.13865684E-04
1.21309295E-01  7.66188276E-03  1.15337250E-04
1.22387600E-01  7.63774864E-03  1.13622506E-04
1.23465904E-01  7.71526883E-03  1.14738641E-04
1.24544209E-01  7.48609022E-03  1.12443301E-04
1.25622514E-01  7.08378648E-03  1.11083090E-04
1.26700819E-01  7.15861272E-03  1.12801643E-04
1.27779124E-01  6.93728365E-03  1.10475102E-04
1.28857429E-01  6.60095040E-03  1.12021487E-04
1.29935733E-01  6.60124465E-03  1.09755330E-04
1.31014038E-01  6.48308533E-03  1.09291066E-04
1.32092343E-01  6.34321167E-03  1.08564372E-04
1.33170648E-01  6.12239110E-03  1.07936145E-04
1.34248953E-01  6.36100098E-03  1.06718336E-04
1.35327258E-01  5.93846895E-03  1.05978995E-04
1.36405563E-01  6.04833728E-03  1.04043479E-04
1.37483867E-01  5.96997926E-03  1.02118028E-04
1.38562172E-01  5.76366951E-03  9.93330314E-05
1.39640477E-01  5.64712816E-03  9.80508937E-05
1.40718782E-01  5.47858975E-03  9.82391221E-05
1.41797087E-01  5.26923676E-03  9.80209602E-05
1.42875392E-01  5.16273474E-03  9.48751042E-05
1.43953696E-01  4.98350962E-03  9.50143183E-05
1.45032001E-01  4.98219349E-03  9.26524458E-05
1.46110306E-01  4.87771050E-03  9.33843963E-05
1.47188611E-01  4.92748066E-03  9.23819871E-05
1.48266916E-01  4.84456440E-03  8.98697727E-05
1.49345221E-01  4.65032332E-03  9.17422293E-05
1.50423525E-01  4.52038086E-03  8.82541840E-05
1.51501830E-01  4.45348960E-03  8.81372213E-05
1.52580135E-01  4.47945002E-03  8.69696601E-05
1.53658440E-01  4.22897242E-03  8.68333048E-05
1.54736745E-01  4.25406969E-03  8.75893521E-05
1.55815050E-01  4.12170210E-03  8.76772589E-05
1.56893355E-01  4.01110939E-03  8.47223090E-05
1.57971659E-01  3.98860227E-03  8.45752775E-05
1.59049964E-01  3.74362344E-03  8.37227881E-05
1.60128269E-01  3.89672338E-03  8.36975596E-05
1.61206574E-01  3.70405192E-03  8.17751213E-05
1.62284879E-01  3.64602614E-03  8.32034021E-05
1.63363184E-01  3.44235416E-03  8.16307540E-05
1.64441488E-01  3.61409046E-03  8.11281667E-05
1.65519793E-01  3.33907601E-03  8.10174554E-05
1.66598098E-01  3.47981597E-03  7.82539298E-05
1.67676403E-01  3.34358368E-03  7.96365840E-05
1.68754708E-01  3.19544707E-03  7.92915640E-05
1.69833013E-01  3.12973567E-03  7.79203981E-05
1.70911317E-01  3.01985253E-03  7.72938992E-05
1.71989622E-01  3.04367483E-03  7.76649708E-05
1.73067927E-01  2.93093157E-03  7.75716869E-05
1.74146232E-01  2.85963385E-03  7.65199152E-05
1.75224537E-01  2.92379679E-03  7.47540534E-05
1.76302842E-01  2.92015626E-03  7.51121725E-05
1.77381147E-01  2.74665144E-03  7.49097904E-05
1.78459451E-01  2.66671190E-03  7.49713198E-05
1.79537756E-01  2.64049390E-03  7.26359489E-05
1.80616061E-01  2.45503092E-03  7.35372652E-05
1.81694366E-01  2.53997931E-03  7.26501260E-05
1.82772671E-01  2.37757676E-03  7.39530206E-05
1.83850976E-01  2.39983630E-03  7.14803988E-05
1.84929280E-01  2.31746254E-03  7.20848349E-05
1.86007585E-01  2.35319864E-03  7.21494435E-05
1.87085890E-01  2.32967252E-03  7.01384185E-05
1.88164195E-01  2.15310617E-03  7.05635032E-05
1.89242500E-01  2.17811639E-03  6.99102642E-05
1.90320805E-01  2.19346464E-03  6.94472364E-05
1.91399109E-01  2.07345481E-03  7.06104180E-05
1.92477414E-01  1.96714278E-03  6.82302966E-05
1.93555719E-01  2.07030003E-03  6.87794213E-05
1.94634024E-01  1.88684117E-03  6.83114297E-05
1.95712329E-01  1.77084158E-03  6.87686595E-05
1.96790634E-01  1.79596238E-03  6.80907614E-05
1.97868939E-01  1.72487618E-03  6.65333307E-05
1.98947243E-01  1.76968573E-03  6.74168231E-05
2.00025548E-01  1.79559830E-03  6.65404793E-05
2.01103853E-01  1.69267050E-03  6.65741901E-05
2.02182158E-01  1.58024239E-03  6.59133867E-05
2.03260463E-01  1.61045004E-03  6.63049011E-05
2.04338768E-01  1.57810257E-03  6.60588112E-05
2.05417072E-01  1.67142760E-03  6.45663502E-05
2.06495377E-01  1.52839421E-03  6.45221113E-05
2.07573682E-01  1.52020878E-03  6.45427347E-05
2.08651987E-01  1.53892352E-03  6.42860561E-05
2.09730292E-01  1.41812790E-03  6.42122259E-05
2.10808597E-01  1.35422530E-03  6.28028373E-05
2.11886901E-01  1.40540747E-03  6.34628390E-05
2.12965206E-01  1.36519710E-03  6.29777886E-05
2.14043511E-01  1.24076737E-03  6.46599132E-05
2.15121816E-01  1.22015420E-03  6.19539833E-05
2.16200121E-01  1.35572947E-03  6.24144046E-05
2.17278426E-01  1.14263445E-03  6.32305760E-05
2.18356731E-01  1.08895564E-03  6.17597337E-05
2.19435035E-01  1.20471953E-03  6.16774592E-05
2.20513340E-01  1.18059597E-03  6.08566221E-05
2.21591645E-01  1.07643003E-03  6.20139311E-05
2.22669950E-01  1.03145387E-03  6.11915888E-05
2.23748255E-01  1.11709394E-03  5.99536217E-05
2.24826560E-01  9.74920197E-04  6.14776609E-05
2.25904864E-01  9.97012687E-04  5.93965365E-05
2.26983169E-01  1.06691389E-03  5.96933356E-05
2.28061474E-01  1.07741800E-03  5.91902566E-05
2.29139779E-01  9.35533893E-04  5.91875876E-05
2.30218084E-01  1.07076418E-03  5.92803768E-05
2.31296389E-01  9.42526877E-04  5.83877378E-05
2.32374693E-01  9.68052491E-04  5.86426020E-05
2.33452998E-01  7.93651826E-04  5.86066163E-05
2.34531303E-01  8.04508253E-04  5.85857010E-05
2.35609608E-01  8.92547210E-04  5.80386863E-05
2.36687913E-01  8.53056817E-04  5.80378965E-05
2.37766218E-01  8.80829480E-04  5.74159011E-05
2.38844523E-01  8.31303360E-04  5.69008449E-05
2.39922827E-01  7.17671324E-04  5.72487564E-05
2.41001132E-01  7.42715187E-04  5.67048072E-05
2.42079437E-01  8.36641803E-04  5.67408923E-05
2.43157742E-01  7.72507478E-04  5.68824733E-05
2.44236047E-01  7.69506393E-04  5.64737630E-05
2.45314352E-01  7.22240269E-04  5.68490709E-05
2.46392656E-01  6.69232515E-04  5.51742538E-05
2.47470961E-01  7.00012153E-04  5.64787976E-05
2.48549266E-01  6.27302352E-04  5.58926259E-05
2.49627571E-01  7.48354311E-04  5.66301426E-05
2.50705876E-01  5.32230019E-04  5.73166706E-05
2.51784181E-01  6.29988022E-04  5.64340266E-05
2.52862485E-01  6.26036719E-04  5.75118615E-05
2.53940790E-01  5.80453146E-04  5.68785267E-05
2.55019095E-01  6.55215250E-04  5.66335897E-05
2.56097400E-01  6.15933696E-04  5.74011143E-05
2.57175705E-01  6.13720176E-04  5.65558937E-05
2.58254010E-01  5.29459882E-04  5.74796880E-05
2.59332315E-01  5.43948118E-04  5.57820282E-05
2.60410619E-01  5.17511799E-04  5.75592998E-05
2.61488924E-01  5.21777586E-04  5.70628613E-05
2.62567229E-01  5.57764897E-04  5.77088738E-05
2.63645534E-01  4.41508218E-04  5.67751354E-05
2.64723839E-01  3.92778906E-04  5.64086092E-05
2.65802144E-01  5.07497975E-04  5.71841904E-05
2.66880448E-01  4.38360301E-04  5.65562319E-05
2.67958753E-01  4.57961997E-04  5.67371835E-05
2.69037058E-01  4.22507564E-04  5.65676117E-05
2.70115363E-01  5.30051651E-04  5.64392458E-05
2.71193668E-01  4.94734568E-04  5.67379344E-05
2.72271973E-01  5.23583609E-04  5.44721671E-05
2.73350277E-01  4.92192084E-04  5.65156239E-05
2.74428582E-01  4.89491907E-04  5.61620349E-05
2.75506887E-01  3.54524070E-04  5.63501632E-05
2.76585192E-01  4.32443689E-04  5.70489598E-05
2.77663497E-01  4.37924757E-04  5.62356238E-05
2.78741802E-01  3.89465228E-04  5.82239975E-05
2.79820107E-01  4.86428540E-04  5.68563288E-05
2.80898411E-01  4.22329752E-04  5.79080960E-05
2.81976716E-01  3.91457388E-04  5.72288451E-05
2.83055021E-01  3.14444633E-04  5.74146695E-05
2.84133326E-01  3.38150588E-04  5.87643987E-05
2.85211631E-01  3.94711555E-04  5.73550150E-05
2.86289936E-01  3.94687113E-04  5.85468478E-05
2.87368240E-01  4.08565625E-04  5.85334951E-05
2.88446545E-01  4.00544673E-04  5.82782336E-05
2.89524850E-01  3.86252823E-04  5.75558684E-05
2.90603155E-01  3.87398161E-04  5.87490367E-05
2.91681460E-01  2.85410043E-04  5.89466403E-05
2.92759765E-01  3.00910377E-04  5.85628287E-05
2.93838069E-01  2.79271597E-04  5.88989059E-05
2.94916374E-01  3.64391286E-04  5.78221894E-05
2.95994679E-01  3.01893587E-04  5.92132597E-05
2.97072984E-01  2.55166020E-04  5.89612279E-05
2.98151289E-01  2.88143434E-04  5.84244274E-05
2.99229594E-01  2.27998138E-04  6.03969838E-05
3.00307899E-01  3.68056075E-04  5.76024112E-05
3.01386203E-01  3.17053129E-04  5.91358194E-05
3.02464508E-01  3.79042978E-04  5.76215920E-05
3.03542813E-01  3.76785545E-04  5.92185680E-05
3.04621118E-01  2.85163174E-04  5.94431303E-05
3.05699423E-01  2.16784487E-04  5.90701895E-05
3.06777728E-01  3.27065548E-04  5.93277524E-05
3.07856032E-01  2.52118127E-04  5.86126725E-05
3.08934337E-01  2.68194669E-04  5.92174065E-05
3.10012642E-01  3.35926318E-04  5.87913158E-05
3.11090947E-01  1.88006596E-04  5.96955483E-05
3.12169252E-01  2.24148906E-04  5.93074321E-05
3.13247557E-01  3.23669589E-04  5.89455667E-05
3.14325861E-01  2.93601406E-04  5.97260387E-05
3.15404166E-01  2.83165304E-04  5.85275898E-05
3.16482471E-01  3.22125446E-04  5.98802439E-05
3.17560776E-01  2.09375655E-04  5.95546193E-05
3.18639081E-01  2.17908226E-04  5.97233096E-05
3.19717386E-01  3.75748465E-04  5.91459167E-05
3.20795691E-01  2.31069265E-04  5.91363698E-05
3.21873995E-01  3.07832715E-04  6.12378283E-05
3.22952300E-01  3.62240040E-04  6.09786993E-05
3.24030605E-01  2.82886853E-04  6.15569404E-05
3.25108910E-01  2.79556516E-04  6.22398299E-05
3.26187215E-01  2.02645298E-04  6.27740861E-05
3.27265520E-01  3.00570047E-04  6.37029687E-05
3.28343824E-01  2.22748774E-04  6.26013040E-05
3.29422129E-01  1.90072967E-04  6.44532486E-05
3.30500434E-01  1.51673616E-04  6.49994489E-05
3.31578739E-01  3.36177870E-04  6.49597733E-05
3.32657044E-01  3.38564432E-04  6.45279888E-05
3.33735349E-01  3.27720402E-04  6.51544988E-05
3.34813653E-01  3.76359973E-04  6.66938414E-05
3.35891958E-01  3.75100647E-04  6.47543610E-05
3.36970263E-01  2.59839938E-04  6.67754198E-05
3.38048568E-01  2.81210216E-04  6.55548115E-05
3.39126873E-01  2.40760818E-04  6.75778942E-05
3.40205178E-01  2.31510630E-04  6.84008583E-05
3.41283483E-01  1.43148229E-04  6.66765019E-05
3.42361787E-01  2.09955308E-04  6.91760491E-05
3.43440092E-01  2.05591366E-04  6.81383265E-05
3.44518397E-01  2.69222791E-04  6.89157433E-05
3.45596702E-01  1.80661422E-04  6.85709061E-05
3.46675007E-01  2.93624016E-04  7.24084736E-05
3.47753312E-01  2.63730026E-04  7.28717622E-05
3.48831616E-01  2.56424118E-04  7.35071353E-05
3.49909921E-01  2.78143619E-04  7.54862846E-05
3.50988226E-01  3.08746404E-04  7.46163863E-05
3.52066531E-01  2.85641625E-04  7.75792678E-05
3.53144836E-01  3.14538703E-04  7.75599904E-05
3.54223141E-01  3.40236770E-04  7.73605769E-05
3.55301445E-01  3.88644229E-04  7.97548571E-05
3.56379750E-01  3.79849311E-04  7.82574160E-05
3.57458055E-01  2.55044973E-04  8.21817892E-05
3.58536360E-01  3.71258128E-04  8.05424134E-05
3.59614665E-01  2.13705284E-04  8.29039583E-05
3.60692970E-01  2.05234529E-04  8.57901071E-05
3.61771275E-01  3.02971477E-04  8.26640857E-05
3.62849579E-01  2.58331972E-04  8.63419529E-05
3.63927884E-01  3.91217066E-04  8.49377356E-05
3.65006189E-01  2.12011392E-04  8.83199028E-05
3.66084494E-01  2.67509753E-04  8.75029962E-05
3.67162799E-01  3.99623147E-04  8.85729617E-05
3.68241104E-01  2.97049854E-04  9.04026607E-05
3.69319408E-01  4.83803899E-04  9.14911131E-05
3.70397713E-01  2.07032010E-04  9.55381872E-05
3.71476018E-01  2.24669708E-04  9.28286224E-05
3.72554323E-01  2.92666007E-04  9.68479257E-05
3.73632628E-01  3.59904354E-04  9.22563362E-05
3.74710933E-01  3.68668555E-04  9.80171355E-05
3.75789237E-01  2.49829097E-04  9.84632674E-05
3.76867542E-01  3.11570149E-04  9.98398017E-05
3.77945847E-01  4.29726268E-04  1.02382612E-04
3.79024152E-01  3.35220939E-04  9.97724687E-05
3.80102457E-01  2.94966539E-04  1.05884114E-04
3.81180762E-01  2.74217877E-04  1.05096987E-04
3.82259067E-01  3.90873069E-04  1.09176213E-04
3.83337371E-01  2.71062848E-04  1.06659579E-04
3.84415676E-01  3.21894732E-04  1.12096429E-04
3.85493981E-01  4.04055286E-04  1.13427321E-04
3.86572286E-01  5.25902151E-04  1.10166764E-04
3.87650591E-01  3.64560247E-04  1.15459965E-04
3.88728896E-01  2.47635947E-04  1.17445327E-04
3.89807200E-01  8.88167973E-05  1.21616168E-04
3.90885505E-01  1.40824251E-04  1.25150989E-04
3.91963810E-01  3.26584221E-04  1.24564320E-04
3.93042115E-01  1.27593333E-04  1.30776802E-04
3.94120420E-01  2.42275999E-04  1.28501774E-04
3.95198725E-01  3.11653448E-04  1.28223657E-04
3.96277029E-01  4.23184229E-04  1.31499678E-04
3.97355334E-01  2.45102885E-05  1.36073447E-04
3.98433639E-01  1.82108910E-04  1.40512641E-04
3.99511944E-01  1.88260946E-04  1.42665745E-04
4.00590249E-01  5.42134650E-04  1.45677407E-04
4.01668554E-01  1.25145611E-04  1.54470639E-04
4.02746859E-01  2.75738969E-04  1.55011991E-04
4.03825163E-01  2.10760291E-04  1.59307564E-04
4.04903468E-01  2.65152282E-04  1.68421305E-04
4.05981773E-01  2.62008623E-04  1.67323273E-04
4.07060078E-01  4.18637239E-04  1.72210435E-04
4.08138383E-01  3.07244898E-04  1.73627440E-04
4.09216688E-01  9.98776204E-05  1.86991083E-04
4.10294992E-01  2.07254756E-04  1.87495793E-04
4.11373297E-01  3.93560254E-04  1.94580651E-04
4.12451602E-01  -4.30263867E-05  2.00795432E-04
4.13529907E-01  1.32810371E-04  1.97968540E-04
4.14608212E-01  -2.74143578E-05  2.25439566E-04
4.15686517E-01  5.45587456E-04  2.24270452E-04
4.16764821E-01  3.44234259E-05  2.25359441E-04
4.17843126E-01  2.29230147E-04  2.29471992E-04
4.18921431E-01  7.50747885E-04  2.47322899E-04
4.19999736E-01  9.57991972E-05  2.66387414E-04
4.21078041E-01  7.42782547E-05  2.98581609E-04
4.22156346E-01  6.21270496E-04  3.08335043E-04
4.23234651E-01  2.35082733E-04  3.29388141E-04
4.24312955E-01  3.50624041E-04  3.38550543E-04
4.25391260E-01  -1.31988861E-04  3.97826878E-04
4.26469565E-01  6.06811631E-05  3.69177970E-04
4.27547870E-01  1.98237060E-04  3.99769843E-04
4.28626175E-01  5.89735003E-04  3.99269545E-04
4.29704480E-01  4.11730549E-04  4.47237056E-04
4.30782784E-01  -5.63039540E-05  4.27627505E-04
4.31861089E-01  2.93749946E-04  4.49452647E-04
4.32939394E-01  1.06108581E-04  5.18837711E-04
4.34017699E-01  6.40581766E-04  5.40751559E-04
4.35096004E-01  6.46769965E-04  5.94149420E-04
4.36174309E-01  5.65572234E-04  6.22165143E-04
4.37252613E-01  -1.82524345E-04  7.30089846E-04
4.38330918E-01  1.48204808E-03  8.60911031E-04
4.39409223E-01  1.02616209E-04  1.51727998E-03
4.40487528E-01  -9.86928045E-04  2.20358581E-03
