# Supplementary material for: RNA structures and dynamics with Å resolution revealed by x-ray free-electron lasers
Source: Sci Adv. 2023 Sep 27;9(39):eadj3509. doi: 10.1126/sciadv.adj3509 (PMC10530093; doi:10.1126/sciadv.adj3509)
Supplement: Supplementary file 2 — Datasets S1 to S23 [file sciadv.adj3509_datasets_s1_to_s23.zip › raw_data_for_paper/Time_resolved_data_t0.txt]

0.3058178	2.210948e-05
0.3079238	2.212141e-05
0.3100375	2.173096e-05
0.3121659	2.113765e-05
0.3142845	2.081826e-05
0.316398	2.052885e-05
0.3185017	2.050714e-05
0.320612	2.040033e-05
0.3227406	2.016267e-05
0.3248525	1.999759e-05
0.3269826	1.929607e-05
0.3291081	1.897069e-05
0.3311997	1.909293e-05
0.3333059	1.881632e-05
0.3354282	1.839979e-05
0.337549	1.806812e-05
0.3396652	1.803041e-05
0.3417653	1.778576e-05
0.3438672	1.762854e-05
0.3459705	1.736224e-05
0.3480887	1.702935e-05
0.3502122	1.670478e-05
0.3523229	1.692254e-05
0.3544385	1.676584e-05
0.3565459	1.649669e-05
0.3586447	1.62308e-05
0.3607545	1.612882e-05
0.3628722	1.589645e-05
0.364985	1.588714e-05
0.3670787	1.558795e-05
0.3691714	1.517503e-05
0.3712868	1.511618e-05
0.3733963	1.486158e-05
0.3755047	1.460145e-05
0.3776172	1.469412e-05
0.3797149	1.457147e-05
0.381821	1.431897e-05
0.3839228	1.427188e-05
0.3860299	1.401274e-05
0.3881373	1.392479e-05
0.3902423	1.353805e-05
0.3923503	1.372228e-05
0.3944438	1.370243e-05
0.3965375	1.329178e-05
0.3986397	1.329125e-05
0.4007404	1.301244e-05
0.4028468	1.282152e-05
0.4049428	1.297891e-05
0.4070475	1.254852e-05
0.4091543	1.247396e-05
0.4112414	1.253135e-05
0.4133411	1.194974e-05
0.4154469	1.20934e-05
0.4175409	1.203269e-05
0.4196282	1.189223e-05
0.4217233	1.149543e-05
0.4238231	1.142529e-05
0.4259192	1.149665e-05
0.4280153	1.139322e-05
0.4301031	1.114252e-05
0.4321932	1.122884e-05
0.4342936	1.099543e-05
0.4363845	1.060683e-05
0.4384791	1.071423e-05
0.4405743	1.063611e-05
0.442664	1.042831e-05
0.4447581	1.031155e-05
0.4468474	1.018395e-05
0.4489441	1.024338e-05
0.4510357	9.915035e-06
0.453112	9.842042e-06
0.4551938	9.841286e-06
0.4572907	9.809737e-06
0.4593867	9.609968e-06
0.461468	9.384705e-06
0.463551	9.297568e-06
0.4656345	9.181793e-06
0.4677095	9.154319e-06
0.4698003	9.134645e-06
0.47189	8.859904e-06
0.4739766	8.854782e-06
0.4760615	8.492032e-06
0.4781408	8.595234e-06
0.4802224	8.419331e-06
0.4823051	8.495059e-06
0.4843923	8.096453e-06
0.4864767	8.016708e-06
0.4885487	8.384814e-06
0.4906176	8.019793e-06
0.4927063	7.91857e-06
0.4947922	7.717405e-06
0.4968686	7.771829e-06
0.4989446	7.573748e-06
0.5010226	7.392548e-06
0.5031038	7.397379e-06
0.5051767	7.371302e-06
0.5072462	7.174618e-06
0.5093263	7.105991e-06
0.5114055	7.017748e-06
0.513481	6.726536e-06
0.5155413	6.623799e-06
0.5176058	6.761169e-06
0.5196866	6.611284e-06
0.5217631	6.68061e-06
0.5238378	6.566464e-06
0.5259042	6.422168e-06
0.5279712	6.346323e-06
0.5300457	6.197079e-06
0.5321142	6.067916e-06
0.5341853	6.156974e-06
0.5362614	6.126415e-06
0.5383239	6.032409e-06
0.5403837	5.990965e-06
0.5424484	5.888345e-06
0.5445187	5.820242e-06
0.5465862	5.835609e-06
0.5486486	5.648821e-06
0.5507067	5.419715e-06
0.5527606	5.624664e-06
0.5548273	5.558308e-06
0.5568951	5.60953e-06
0.5589595	5.436421e-06
0.5610263	5.307142e-06
0.563086	5.50237e-06
0.5651435	5.164184e-06
0.5672013	5.255744e-06
0.5692531	5.381473e-06
0.5713116	5.019305e-06
0.5733682	5.100563e-06
0.575417	5.219539e-06
0.5774735	5.002017e-06
0.5795349	4.944741e-06
0.5815961	4.871341e-06
0.5836572	4.708068e-06
0.585706	4.745321e-06
0.5877551	4.844798e-06
0.5898076	4.729372e-06
0.5918626	4.693691e-06
0.5939187	4.644389e-06
0.5959641	4.622387e-06
0.5980127	4.817266e-06
0.6000585	4.630652e-06
0.6021023	4.636357e-06
0.6041553	4.564645e-06
0.6062049	4.400907e-06
0.6082525	4.250731e-06
0.6102935	4.434609e-06
0.6123388	4.20498e-06
0.6143895	4.484551e-06
0.6164345	4.307716e-06
0.6184754	4.350732e-06
0.6205153	4.353176e-06
0.6225545	4.264992e-06
0.6245991	4.204747e-06
0.6266441	4.102825e-06
0.6286914	4.007015e-06
0.6307269	4.269998e-06
0.6327689	4.285132e-06
0.6348079	4.037807e-06
0.6368396	4.065456e-06
0.6388811	4.07832e-06
0.6409082	4.051311e-06
0.6429532	4.058937e-06
0.6449908	4.277332e-06
0.6470168	3.934314e-06
0.6490532	4.064001e-06
0.6510804	3.970927e-06
0.6531085	4.02017e-06
0.6551393	4.078785e-06
0.6571701	3.968424e-06
0.6592066	4.019414e-06
0.6612381	3.805326e-06
0.6632709	3.855617e-06
0.6652979	3.759691e-06
0.6673206	3.805268e-06
0.6693498	3.828085e-06
0.6713704	3.877969e-06
0.6733949	3.874768e-06
0.6754268	3.886991e-06
0.6774536	3.824476e-06
0.679473	3.873662e-06
0.6814905	3.794499e-06
0.6835129	3.748632e-06
0.6855355	3.686e-06
0.6875552	3.670109e-06
0.6895795	3.705791e-06
0.691599	3.581576e-06
0.6936082	3.755849e-06
0.6956236	3.581168e-06
0.6976385	3.729365e-06
0.6996586	3.549561e-06
0.7016747	3.596011e-06
0.7036921	3.805035e-06
0.7057089	3.731984e-06
0.7077118	3.524474e-06
0.709736	3.502588e-06
0.7117603	3.534311e-06
0.7137659	3.773021e-06
0.7157741	3.65189e-06
0.7177809	3.695372e-06
0.719786	3.539491e-06
0.7217907	3.545254e-06
0.7237936	3.588153e-06
0.7258126	3.556022e-06
0.7278169	3.346999e-06
0.7298204	3.406894e-06
0.7318279	3.61714e-06
0.7338315	3.587629e-06
0.7358401	3.475521e-06
0.7378432	3.398745e-06
0.73985	3.576919e-06
0.7418377	3.382273e-06
0.7438366	3.433379e-06
0.7458407	3.435998e-06
0.7478393	3.474124e-06
0.7498403	3.493624e-06
0.7518363	3.415917e-06
0.7538347	3.433262e-06
0.7558291	3.417197e-06
0.7578273	3.408233e-06
0.7598222	3.533263e-06
0.7618187	3.504625e-06
0.7638117	3.397174e-06
0.7657967	3.201829e-06
0.767787	3.169698e-06
0.769776	3.342691e-06
0.7717699	3.418303e-06
0.7737627	3.327907e-06
0.7757393	3.208464e-06
0.7777289	3.084715e-06
0.7797232	3.17872e-06
0.7817078	3.159861e-06
0.7836949	3.17482e-06
0.7856762	3.218942e-06
0.7876571	3.193622e-06
0.7896342	3.045134e-06
0.7916181	3.199384e-06
0.7936016	3.22389e-06
0.7955782	3.173656e-06
0.7975544	3.21836e-06
0.7995254	2.963876e-06
0.8015041	3.091525e-06
0.8034884	3.060966e-06
0.8054691	3.126159e-06
0.8074506	3.054738e-06
0.8094242	3.138382e-06
0.8113964	2.923654e-06
0.8133685	3.082328e-06
0.8153368	3.010093e-06
0.8173122	3.042107e-06
0.8192824	3.173947e-06
0.8212515	3.04979e-06
0.8232135	3.038964e-06
0.8251814	3.019813e-06
0.8271567	3.01213e-06
0.8291233	2.981804e-06
0.8310845	2.848508e-06
0.833045	3.029301e-06
0.8350082	3.071909e-06
0.8369738	3.023422e-06
0.8389353	3.059511e-06
0.8408988	2.873887e-06
0.8428616	2.851593e-06
0.8448209	3.039022e-06
0.8467801	2.862012e-06
0.8487361	2.877729e-06
0.850695	2.936635e-06
0.8526568	2.776855e-06
0.8546155	2.909161e-06
0.8565652	2.948567e-06
0.8585166	3.002177e-06
0.8604739	2.77377e-06
0.8624191	2.857938e-06
0.8643678	2.968416e-06
0.8663273	2.862478e-06
0.8682782	2.792687e-06
0.8702291	2.912595e-06
0.8721744	2.848567e-06
0.8741164	2.799556e-06
0.8760662	2.761371e-06
0.8780107	2.882793e-06
0.8799558	2.891349e-06
0.8819008	2.814631e-06
0.8838379	2.821209e-06
0.8857831	2.875517e-06
0.8877296	2.689543e-06
0.8896686	2.825109e-06
0.8916049	2.859975e-06
0.893542	2.82604e-06
0.895483	2.929824e-06
0.8974144	2.68087e-06
0.8993546	2.860674e-06
0.9012991	2.804096e-06
0.9032275	2.90625e-06
0.90516	2.81044e-06
0.907092	2.835994e-06
0.9090222	2.818299e-06
0.9109572	2.85299e-06
0.9128821	2.804911e-06
0.9148098	2.980058e-06
0.9167438	2.875517e-06
0.9186718	2.758577e-06
0.9205992	2.796121e-06
0.9225218	2.865505e-06
0.9244469	3.155146e-06
0.9263723	2.911547e-06
0.9282964	2.875284e-06
0.9302211	3.026507e-06
0.932142	2.925342e-06
0.9340622	2.905261e-06
0.9359784	3.081397e-06
0.9378925	2.80526e-06
0.9398143	2.864166e-06
0.9417318	3.021967e-06
0.9436477	2.970104e-06
0.945563	3.062363e-06
0.9474755	3.097754e-06
0.9493924	3.015506e-06
0.951308	2.91178e-06
0.9532198	2.870278e-06
0.9551264	2.927147e-06
0.9570326	2.984481e-06
0.9589422	2.953457e-06
0.9608532	3.026915e-06
0.9627591	2.952118e-06
0.9646661	2.817309e-06
0.966577	2.90043e-06
0.9684773	3.000838e-06
0.9703789	2.892164e-06
0.972281	3.05468e-06
0.9741803	2.967543e-06
0.9760847	3.06865e-06
0.9779883	3.048743e-06
0.979886	2.962362e-06
0.9817798	3.114576e-06
0.9836776	3.02546e-06
0.9855772	3.079826e-06
0.9874668	3.007939e-06
0.9893585	3.152469e-06
0.9912512	2.923887e-06
0.9931454	3.261084e-06
0.995039	3.184192e-06
0.9969281	3.037334e-06
0.9988208	3.032095e-06
1.000712	2.922956e-06
1.002595	3.023655e-06
1.004481	2.890709e-06
1.006371	3.073656e-06
1.008257	3.003108e-06
1.010141	3.029651e-06
1.012024	3.05369e-06
1.013905	2.862711e-06
1.015786	3.173191e-06
1.017671	3.19368e-06
1.01955	3.268884e-06
1.021424	3.05759e-06
1.023303	3.044901e-06
1.025179	3.141235e-06
1.027055	3.226858e-06
1.028929	3.081339e-06
1.030807	3.10241e-06
1.032685	3.062305e-06
1.034549	3.109104e-06
1.036418	2.913293e-06
1.038292	3.020628e-06
1.040162	3.172318e-06
1.04203	3.18751e-06
1.043897	3.083202e-06
1.045763	3.085763e-06
1.047624	3.091292e-06
1.049489	3.182271e-06
1.051356	3.058405e-06
1.053221	3.173307e-06
1.055086	3.136112e-06
1.056945	3.158639e-06
1.058804	3.227498e-06
1.060665	3.25474e-06
1.062523	3.029068e-06
1.06438	2.882793e-06
1.066231	3.131805e-06
1.068082	3.226975e-06
1.06994	3.162422e-06
1.07179	3.338733e-06
1.073641	3.262539e-06
1.075494	3.273599e-06
1.077345	3.138382e-06
1.079195	3.306486e-06
1.081041	3.365276e-06
1.082892	3.40963e-06
1.084743	3.119407e-06
1.086593	3.352703e-06
1.088436	3.372377e-06
1.090268	3.255322e-06
1.092109	3.25829e-06
1.093957	3.46289e-06
1.095799	3.355381e-06
1.097639	3.255438e-06
1.099472	3.316905e-06
1.101312	3.449968e-06
1.103154	3.280875e-06
1.104988	3.231224e-06
1.106822	3.413996e-06
1.108652	3.274588e-06
1.110486	3.415393e-06
1.112318	3.349094e-06
1.114147	3.408757e-06
1.115981	3.205379e-06
1.117808	3.229186e-06
1.119632	3.131106e-06
1.121458	3.373949e-06
1.123282	3.399618e-06
1.125116	3.454392e-06
1.126937	3.42261e-06
1.12876	3.243855e-06
1.130585	3.4236e-06
1.132405	3.399444e-06
1.134226	3.363588e-06
1.136041	3.421155e-06
1.137863	3.250781e-06
1.139678	3.345078e-06
1.14149	3.423833e-06
1.143303	3.28914e-06
1.145116	3.487279e-06
1.146934	3.294554e-06
1.148751	3.429304e-06
1.150559	3.464927e-06
1.152364	3.35701e-06
1.154171	3.357651e-06
1.155983	3.300491e-06
1.157792	3.375812e-06
1.159598	3.335008e-06
1.161402	3.349967e-06
1.163205	3.304624e-06
1.165008	3.431924e-06
1.166811	3.505673e-06
1.168613	3.521913e-06
1.170416	3.502588e-06
1.172214	3.364636e-06
1.174003	3.339141e-06
1.1758	3.301771e-06
1.177602	3.283087e-06
1.179396	3.415043e-06
1.181192	3.338733e-06
1.182989	3.385358e-06
1.18478	3.37814e-06
1.186569	3.4041e-06
1.188353	3.381807e-06
1.190147	3.471272e-06
1.191933	3.330351e-06
1.193719	3.281282e-06
1.195504	3.442052e-06
1.197284	3.441237e-06
1.19907	3.447465e-06
1.200856	3.337103e-06
1.202641	3.3002e-06
1.20442	3.333262e-06
1.206196	3.480411e-06
1.207977	3.546302e-06
1.209756	3.378664e-06
1.211533	3.631169e-06
1.21331	3.441819e-06
1.215081	3.251596e-06
1.216857	3.435009e-06
1.21863	3.353111e-06
1.2204	3.462075e-06
1.222169	3.358e-06
1.22394	3.357767e-06
1.22571	3.490539e-06
1.227472	3.172143e-06
1.229232	3.332563e-06
1.231006	3.328605e-06
1.232776	3.305206e-06
1.234541	3.305264e-06
1.2363	3.214576e-06
1.238059	3.262598e-06
1.239824	3.331166e-06
1.241581	3.239082e-06
1.243342	3.162248e-06
1.2451	3.251771e-06
1.246852	3.265159e-06
1.248607	3.266439e-06
1.250363	3.315567e-06
1.252118	3.144203e-06
1.253873	3.34339e-06
1.255627	3.375928e-06
1.257375	3.259629e-06
1.259119	3.209163e-06
1.260875	3.174529e-06
1.262631	3.31318e-06
1.26437	3.278488e-06
1.266116	3.236695e-06
1.267855	3.264635e-06
1.269597	3.190653e-06
1.271343	3.367255e-06
1.273085	3.362249e-06
1.274828	3.219524e-06
1.276561	3.275461e-06
1.278297	3.369292e-06
1.280036	3.185589e-06
1.281771	3.361609e-06
1.283511	3.183552e-06
1.285248	3.144844e-06
1.286978	3.027148e-06
1.288712	3.246358e-06
1.290438	3.174122e-06
1.292173	3.399793e-06
1.2939	3.187335e-06
1.295628	3.357942e-06
1.297354	3.354973e-06
1.299073	3.298454e-06
1.3008	3.260036e-06
1.302527	3.309164e-06
1.304251	3.191701e-06
1.305973	3.225345e-06
1.307689	3.233319e-06
1.309408	3.387802e-06
1.311127	3.320281e-06
1.312847	3.399444e-06
1.314566	3.189896e-06
1.316278	3.379246e-06
1.317987	3.314111e-06
1.319699	3.254332e-06
1.321416	3.299036e-06
1.323129	3.226625e-06
1.324839	3.133609e-06
1.326547	3.309629e-06
1.328252	3.392342e-06
1.329958	3.185007e-06
1.331667	3.223773e-06
1.333372	3.174937e-06
1.335075	3.246067e-06
1.336775	3.150955e-06
1.338477	3.366789e-06
1.340176	3.186055e-06
1.341874	3.284717e-06
1.343577	3.249326e-06
1.345276	3.114226e-06
1.346969	3.173249e-06
1.348664	3.4119e-06
1.350358	3.18914e-06
1.352049	3.396126e-06
1.353741	3.347755e-06
1.355436	3.26283e-06
1.357129	3.269117e-06
1.358814	3.235415e-06
1.360503	3.135065e-06
1.362193	3.156834e-06
1.363878	3.160676e-06
1.365562	3.155088e-06
1.367242	3.221794e-06
1.368924	3.246474e-06
1.370607	3.109802e-06
1.372288	3.260677e-06
1.373971	3.193738e-06
1.37565	3.091525e-06
1.377324	3.156718e-06
1.378999	3.233785e-06
1.380674	3.263587e-06
1.38235	3.208523e-06
1.384026	3.25148e-06
1.385698	3.158231e-06
1.387363	3.217952e-06
1.389029	3.125751e-06
1.390703	3.148452e-06
1.39237	3.22063e-06
1.394037	3.209338e-06
1.395705	3.048335e-06
1.397367	3.099325e-06
1.399034	3.162539e-06
1.400698	3.074179e-06
1.402359	3.122957e-06
1.40402	3.076391e-06
1.405678	3.202586e-06
1.407332	3.051362e-06
1.408992	3.097346e-06
1.410651	3.116904e-06
1.412306	2.997112e-06
1.413957	3.132387e-06
1.415606	3.020046e-06
1.417262	3.08326e-06
1.418916	3.067544e-06
1.420566	3.128313e-06
1.422213	2.896646e-06
1.423863	2.96894e-06
1.425512	3.025867e-06
1.427153	2.949149e-06
1.428799	3.05078e-06
1.430445	3.044028e-06
1.432085	2.955669e-06
1.433726	2.897345e-06
1.435365	2.96568e-06
1.437003	2.980581e-06
1.438642	2.984656e-06
1.440281	3.01376e-06
1.44192	2.987334e-06
1.443552	2.718531e-06
1.445185	2.718647e-06
1.44682	3.055786e-06
1.44845	2.909335e-06
1.45008	2.821907e-06
1.451711	2.823654e-06
1.453341	2.897345e-06
1.45497	2.942397e-06
1.456595	2.788263e-06
1.458219	2.763933e-06
1.459841	2.800487e-06
1.461465	2.756133e-06
1.46309	2.759858e-06
1.464712	2.800603e-06
1.466332	2.798741e-06
1.467949	2.766144e-06
1.469568	2.769637e-06
1.471187	2.837973e-06
1.472802	2.775108e-06
1.474418	2.638437e-06
1.476031	2.834713e-06
1.477643	2.69711e-06
1.479255	2.598157e-06
1.480866	2.782908e-06
1.482473	2.645189e-06
1.484081	2.640649e-06
1.485692	2.474058e-06
1.487299	2.622139e-06
1.488903	2.654037e-06
1.490508	2.654037e-06
1.492112	2.561137e-06
1.493713	2.515386e-06
1.495317	2.442161e-06
1.496919	2.461718e-06
1.498516	2.683373e-06
1.500111	2.550893e-06
1.501708	2.600485e-06
1.503304	2.471381e-06
1.504897	2.547167e-06
1.506492	2.605841e-06
1.508086	2.584537e-06
1.509676	2.48407e-06
1.511262	2.358225e-06
1.512849	2.341578e-06
1.514441	2.631685e-06
1.516031	2.634362e-06
1.517617	2.254033e-06
1.519202	2.532615e-06
1.520785	2.622837e-06
1.522371	2.498738e-06
1.523956	2.398156e-06
1.525532	2.310029e-06
1.52711	2.396875e-06
1.528688	2.519111e-06
1.530268	2.422952e-06
1.531846	2.501416e-06
1.533417	2.350425e-06
1.534993	2.425164e-06
1.536568	2.373941e-06
1.53814	2.447981e-06
1.539712	2.119108e-06
1.541283	2.416549e-06
1.542854	2.294313e-06
1.544421	2.372428e-06
1.545989	2.206769e-06
1.547552	2.324581e-06
1.549116	2.318528e-06
1.550681	2.397923e-06
1.552243	2.259156e-06
1.553805	2.29443e-06
1.555366	2.108398e-06
1.556926	2.173707e-06
1.558486	2.35287e-06
1.560044	2.190121e-06
1.5616	2.181972e-06
1.563154	2.095243e-06
1.564708	2.185116e-06
1.566261	2.122484e-06
1.567814	2.096291e-06
1.569367	2.051587e-06
1.570919	2.096291e-06
1.572469	2.158573e-06
1.57401	2.181041e-06
1.575554	2.084882e-06
1.577103	2.120854e-06
1.57865	2.134708e-06
1.580194	1.984066e-06
1.581739	2.198154e-06
1.583282	2.274523e-06
1.584817	2.342626e-06
1.586354	2.129935e-06
1.587894	2.169982e-06
1.589433	1.95927e-06
1.590967	2.246583e-06
1.592499	2.115499e-06
1.594036	2.154615e-06
1.595571	2.042274e-06
1.597102	2.159039e-06
1.598633	2.012122e-06
1.600163	2.125744e-06
1.601694	2.290006e-06
1.603223	2.059503e-06
1.604748	2.074405e-06
1.606274	1.825043e-06
1.607799	1.932844e-06
1.609326	2.136687e-06
1.610847	2.130866e-06
1.612364	2.124463e-06
1.613886	1.909561e-06
1.615406	2.139597e-06
1.616922	1.849956e-06
1.618442	1.903274e-06
1.619959	1.909677e-06
1.621474	2.149143e-06
1.622986	1.938432e-06
1.624498	2.02097e-06
1.626012	1.699547e-06
1.627523	1.940993e-06
1.629035	1.956825e-06
1.630542	1.786975e-06
1.632048	1.982204e-06
1.633555	1.935754e-06
1.635061	1.916778e-06
1.636565	1.853448e-06
1.638065	1.870329e-06
1.63957	1.82027e-06
1.641072	1.954264e-06
1.642572	2.021086e-06
1.644073	1.961715e-06
1.645573	1.839944e-06
1.647071	1.868699e-06
1.648566	1.62283e-06
1.650056	1.779525e-06
1.651552	1.834822e-06
1.653046	1.797685e-06
1.654537	1.737732e-06
1.656027	1.849374e-06
1.657517	1.839246e-06
1.659011	1.721433e-06
1.660498	1.8836e-06
1.661984	1.949258e-06
1.663468	1.65205e-06
1.664952	1.808861e-06
1.666439	1.561595e-06
1.667915	1.873239e-06
1.669397	1.878361e-06
1.670879	1.763692e-06
1.672357	1.654029e-06
1.673836	1.903041e-06
1.675313	1.77708e-06
1.676794	2.009794e-06
1.678267	1.635752e-06
1.679741	1.667533e-06
1.681216	1.771608e-06
1.682686	1.454959e-06
1.684155	1.705135e-06
1.685627	1.807814e-06
1.687095	1.520151e-06
1.688562	1.535402e-06
1.690028	1.655542e-06
1.691496	1.685112e-06
1.692961	1.413398e-06
1.694422	1.530279e-06
1.695885	1.493958e-06
1.697347	1.352979e-06
1.698808	1.592096e-06
1.700267	1.3588e-06
1.701728	1.480686e-06
1.703186	1.547043e-06
1.704641	1.518754e-06
1.706094	1.440174e-06
1.707551	1.606182e-06
1.709006	1.38022e-06
1.710457	1.261476e-06
1.711907	1.479522e-06
1.713355	1.543202e-06
1.714807	1.320848e-06
1.716256	1.387089e-06
1.717701	1.239125e-06
1.719147	1.140404e-06
1.720591	1.063338e-06
1.722033	1.342967e-06
1.723474	1.08243e-06
1.724916	1.236098e-06
1.72636	1.133885e-06
1.727799	1.378125e-06
1.729237	1.263572e-06
1.730676	1.489418e-06
1.732111	1.252862e-06
1.733547	1.121778e-06
1.734983	1.366716e-06
1.736416	1.203967e-06
1.737849	1.25519e-06
1.739278	1.010485e-06
1.740709	1.176493e-06
1.742137	1.1269e-06
1.743564	1.018867e-06
1.744995	9.946525e-07
1.746422	1.20746e-06
1.747846	1.206528e-06
1.749268	1.07009e-06
1.750692	1.016539e-06
1.752116	1.119217e-06
1.753534	1.020962e-06
1.754955	9.790529e-07
1.756372	9.839423e-07
1.757787	1.131091e-06
1.759206	8.628704e-07
1.760624	1.085689e-06
1.762039	8.519273e-07
1.763451	7.846393e-07
1.764864	1.003966e-06
1.766278	6.856862e-07
1.767688	7.709023e-07
1.7691	8.048955e-07
1.770511	9.180512e-07
1.771915	9.743962e-07
1.773321	8.747447e-07
1.774728	6.61239e-07
1.776131	8.232892e-07
1.777534	6.686896e-07
1.778934	8.409843e-07
1.780334	8.251518e-07
1.781736	8.561183e-07
1.783138	9.082723e-07
1.784536	6.253831e-07
1.785932	6.866176e-07
1.787329	7.927883e-07
1.788725	7.047784e-07
1.79012	6.554183e-07
1.791512	7.636845e-07
1.792905	7.504132e-07
1.7943	5.904585e-07
1.795688	4.882459e-07
1.797073	7.476192e-07
1.798462	6.291084e-07
1.79985	6.414484e-07
1.801234	6.258488e-07
1.802618	8.088537e-07
1.804005	6.721821e-07
1.805389	5.653128e-07
1.80677	6.782357e-07
1.808152	2.374873e-07
1.809532	6.165355e-07
1.810911	6.176997e-07
1.812289	4.747417e-07
1.813664	5.571637e-07
1.815039	5.275942e-07
1.816416	3.944151e-07
1.817791	3.317837e-07
1.819164	5.108304e-07
1.820532	4.412141e-07
1.821903	3.855675e-07
1.823274	1.997687e-07
1.824642	3.57395e-07
1.82601	4.877802e-07
1.827378	5.280599e-07
1.828746	3.720634e-07
1.830108	4.291069e-07
1.831472	3.005844e-07
1.832836	4.160684e-07
1.834195	4.293397e-07
1.835555	3.839377e-07
1.836913	2.451707e-07
1.838273	8.707866e-08
1.839637	1.699664e-07
1.840994	2.793968e-07
1.842348	4.679896e-07
1.843699	2.821907e-07
1.845052	1.641456e-07
1.846407	1.327135e-07
1.847757	1.515727e-07
1.849112	4.17931e-07
1.850464	2.484303e-07
1.851807	1.075678e-07
1.853151	2.963934e-07
1.854498	2.277084e-07
1.855847	1.860317e-07
1.857191	6.775372e-08
1.858533	1.150183e-07
1.859876	3.20375e-07
1.861216	1.625158e-07
1.862559	1.562294e-07
1.8639	2.179295e-07
1.865238	-1.03144e-07
1.866575	-3.469177e-08
1.867914	-5.075708e-08
1.869248	3.227033e-07
1.870582	-1.303852e-07
1.871916	2.058223e-07
1.87325	-1.56695e-07
1.874583	7.380731e-08
1.875908	3.515743e-08
1.877236	-1.643784e-07
1.878568	-1.327135e-08
1.879896	7.683411e-09
1.881225	3.981404e-08
1.882552	-1.629815e-08
1.883875	5.238689e-08
1.885197	-1.078006e-07
1.886519	-1.91154e-07
1.887841	-1.818407e-07
1.889162	1.497101e-07
1.890483	1.513399e-08
1.891801	-1.373701e-08
1.893116	-2.677552e-07
1.894435	-1.660082e-07
1.895753	-3.986061e-07
1.897069	-2.563465e-07
1.89838	-2.679881e-07
1.899689	-3.196765e-07
1.901001	-3.343448e-07
1.902315	-1.969747e-07
1.903628	-2.058223e-07
1.904937	-2.228189e-07
1.906243	-6.984919e-09
1.907547	-3.026798e-07
1.908852	-1.04541e-07
1.910157	-7.962808e-08
1.911463	1.091976e-07
1.912768	-2.738088e-07
1.914069	-1.874287e-07
1.915366	-2.451707e-07
1.916665	-2.952293e-07
1.917967	2.747402e-08
1.919268	-7.683411e-09
1.920565	-3.026798e-09
1.921858	-2.908055e-07
1.923154	-2.284069e-07
1.924447	-2.277084e-07
1.92574	-2.272427e-07
1.927034	-3.054738e-07
1.928323	-4.367903e-07
1.929615	-2.8871e-07
1.930904	-3.785826e-07
1.932194	-3.708992e-07
1.93348	-1.103617e-07
1.934768	-1.755543e-07
1.936055	-3.958121e-07
1.937336	-1.932494e-07
1.938618	-4.46802e-07
1.939902	-4.353933e-07
1.941184	-4.465692e-07
1.942465	-2.977904e-07
1.943743	-3.559981e-07
1.945022	-2.563465e-07
1.946301	-3.841706e-07
1.947576	-4.007015e-07
1.948851	-3.78117e-07
1.950125	-4.121102e-08
1.951399	-3.897585e-07
1.952672	-4.412141e-07
1.953944	-3.369059e-07
1.955214	-1.224689e-07
1.956485	-4.731119e-07
1.957756	-3.792811e-07
1.959025	-4.007015e-07
1.960288	-4.28874e-07
1.961553	-3.993046e-07
1.96282	-4.312024e-07
1.964082	-1.986045e-07
1.965348	-3.473833e-07
1.96661	-6.335322e-07
1.967869	-5.860347e-07
1.96913	-4.672911e-07
1.970388	-5.979091e-07
1.971647	-6.04894e-07
1.972903	-8.202624e-07
1.974162	-5.343463e-07
1.97542	-4.039612e-07
1.97667	-4.190952e-07
1.977926	-6.565824e-07
1.979181	-4.624017e-07
1.98043	-3.743917e-07
1.981678	-7.224735e-07
1.982927	-4.430767e-07
1.98418	-5.643815e-07
1.985426	-5.667098e-07
1.986669	-6.088521e-07
1.987915	-5.960464e-07
1.989162	-2.712477e-07
1.990409	-5.569309e-07
1.991649	-4.200265e-07
1.992888	-6.025657e-07
1.994133	-8.183997e-07
1.995376	-5.257316e-07
1.996614	-6.284099e-07
1.997851	-8.062925e-07
1.999087	-7.536728e-07
2.00032	-5.916227e-07
2.001557	-7.154886e-07
2.002788	-7.706694e-07
2.004021	-6.505288e-07
2.005257	-6.32368e-07
2.00649	-6.011687e-07
2.00772	-6.696209e-07
2.008951	-6.854534e-07
2.01018	-9.366777e-07
2.011407	-7.24569e-07
2.012633	-4.128087e-07
2.01386	-5.429611e-07
2.015081	-8.20728e-07
2.016308	-6.726477e-07
2.01753	-5.767215e-07
2.01875	-7.622875e-07
2.019971	-5.725306e-07
