# Supplementary material for: RNA structures and dynamics with Å resolution revealed by x-ray free-electron lasers
Source: Sci Adv. 2023 Sep 27;9(39):eadj3509. doi: 10.1126/sciadv.adj3509 (PMC10530093; doi:10.1126/sciadv.adj3509)
Supplement: Supplementary file 2 — Datasets S1 to S23 [file sciadv.adj3509_datasets_s1_to_s23.zip › raw_data_for_paper/Data_FigS3_top_0Mg.txt]

1.67137251E-02  7.22578234E-03  4.86684701E-04
1.77920299E-02  8.15265211E-03  4.54501367E-04
1.88703347E-02  8.58938805E-03  3.97937739E-04
1.99486396E-02  8.42398357E-03  3.96790753E-04
2.10269444E-02  9.07403127E-03  3.18769244E-04
2.21052493E-02  9.32693206E-03  3.23022593E-04
2.31835541E-02  9.55359243E-03  3.12995382E-04
2.42618589E-02  1.01144532E-02  3.03465886E-04
2.53401638E-02  1.00521789E-02  2.89380951E-04
2.64184686E-02  1.08085525E-02  2.65714680E-04
2.74967735E-02  1.13152277E-02  2.69829832E-04
2.85750783E-02  1.11512326E-02  2.63956983E-04
2.96533832E-02  1.14788134E-02  2.50602154E-04
3.07316880E-02  1.23165722E-02  2.55633224E-04
3.18099928E-02  1.25431306E-02  2.39499021E-04
3.28882977E-02  1.24643134E-02  2.40744989E-04
3.39666025E-02  1.30618718E-02  2.31993724E-04
3.50449074E-02  1.35661465E-02  2.33065647E-04
3.61232122E-02  1.36991172E-02  2.31385369E-04
3.72015171E-02  1.43393698E-02  2.31437921E-04
3.82798219E-02  1.43825659E-02  2.33440816E-04
3.93581267E-02  1.51065303E-02  2.17678209E-04
4.04364316E-02  1.53283988E-02  2.21373619E-04
4.15147364E-02  1.53588342E-02  2.20803345E-04
4.25930413E-02  1.57017584E-02  2.26015667E-04
4.36713461E-02  1.60474140E-02  2.12132305E-04
4.47496509E-02  1.62520947E-02  2.13879389E-04
4.58279558E-02  1.67321482E-02  2.18283979E-04
4.69062606E-02  1.64243633E-02  2.06549233E-04
4.79845655E-02  1.67608735E-02  2.08492395E-04
4.90628703E-02  1.74821662E-02  2.05281526E-04
5.01411752E-02  1.73040000E-02  2.07999235E-04
5.12194800E-02  1.75981149E-02  2.09296393E-04
5.22977848E-02  1.76949475E-02  1.95059218E-04
5.33760897E-02  1.75881576E-02  2.01314200E-04
5.44543945E-02  1.77346257E-02  1.95180252E-04
5.55326994E-02  1.73785066E-02  1.97087701E-04
5.66110042E-02  1.75235195E-02  1.98452555E-04
5.76893091E-02  1.74185988E-02  1.83658049E-04
5.87676139E-02  1.71232053E-02  1.93548707E-04
5.98459187E-02  1.70359249E-02  1.83233882E-04
6.09242236E-02  1.66246439E-02  1.85968267E-04
6.20025284E-02  1.69037444E-02  1.80997039E-04
6.30808333E-02  1.67368402E-02  1.76465065E-04
6.41591381E-02  1.63367705E-02  1.85035788E-04
6.52374429E-02  1.61410231E-02  1.73807153E-04
6.63157478E-02  1.57874052E-02  1.70094291E-04
6.73940526E-02  1.56930201E-02  1.69466077E-04
6.84723575E-02  1.52819956E-02  1.67585543E-04
6.95506623E-02  1.51301999E-02  1.74240013E-04
7.06289672E-02  1.49007992E-02  1.58549214E-04
7.17072720E-02  1.48111490E-02  1.62634239E-04
7.27855768E-02  1.43876743E-02  1.58702178E-04
7.38638817E-02  1.41519549E-02  1.58649585E-04
7.49421865E-02  1.39861605E-02  1.56736347E-04
7.60204914E-02  1.39285826E-02  1.49946862E-04
7.70987962E-02  1.35646841E-02  1.53352990E-04
7.81771011E-02  1.33908965E-02  1.51495300E-04
7.92554059E-02  1.28541878E-02  1.48509721E-04
8.03337107E-02  1.28508802E-02  1.43543388E-04
8.14120156E-02  1.23736342E-02  1.43414010E-04
8.24903204E-02  1.23147968E-02  1.44158027E-04
8.35686253E-02  1.18415129E-02  1.42147950E-04
8.46469301E-02  1.18091785E-02  1.37657120E-04
8.57252349E-02  1.16967152E-02  1.36564054E-04
8.68035398E-02  1.12721515E-02  1.35509515E-04
8.78818446E-02  1.10564398E-02  1.36025791E-04
8.89601495E-02  1.09121680E-02  1.30336445E-04
9.00384543E-02  1.07362921E-02  1.32626983E-04
9.11167592E-02  1.05277981E-02  1.29081668E-04
9.21950640E-02  1.02620073E-02  1.29966728E-04
9.32733688E-02  1.00315567E-02  1.27031636E-04
9.43516737E-02  9.78242889E-03  1.28152827E-04
9.54299785E-02  9.83369519E-03  1.30709173E-04
9.65082834E-02  9.80065626E-03  1.27539179E-04
9.75865882E-02  9.39785847E-03  1.30143023E-04
9.86648931E-02  9.29459506E-03  1.25714966E-04
9.97431979E-02  9.11457383E-03  1.25282657E-04
1.00821503E-01  9.08147219E-03  1.27903800E-04
1.01899808E-01  9.02580187E-03  1.25177638E-04
1.02978112E-01  8.58004885E-03  1.24797470E-04
1.04056417E-01  8.33285308E-03  1.23129732E-04
1.05134722E-01  8.35136731E-03  1.25648964E-04
1.06213027E-01  8.00844407E-03  1.23242771E-04
1.07291332E-01  8.02180347E-03  1.19335372E-04
1.08369637E-01  7.74911012E-03  1.23595848E-04
1.09447941E-01  7.61030387E-03  1.19075181E-04
1.10526246E-01  7.61769452E-03  1.22144217E-04
1.11604551E-01  7.48939388E-03  1.15845852E-04
1.12682856E-01  7.43803446E-03  1.13240935E-04
1.13761161E-01  7.13690686E-03  1.15465902E-04
1.14839466E-01  7.10124948E-03  1.10190477E-04
1.15917771E-01  6.71608492E-03  1.11895763E-04
1.16996075E-01  6.80946681E-03  1.06890580E-04
1.18074380E-01  6.56296774E-03  1.09238145E-04
1.19152685E-01  6.76201459E-03  1.10470042E-04
1.20230990E-01  6.32296018E-03  1.07951759E-04
1.21309295E-01  6.08566563E-03  1.09229068E-04
1.22387600E-01  6.15091204E-03  1.08054487E-04
1.23465904E-01  6.07485959E-03  1.08678340E-04
1.24544209E-01  6.01829231E-03  1.07521098E-04
1.25622514E-01  5.91226750E-03  1.05782464E-04
1.26700819E-01  5.76257224E-03  1.07824749E-04
1.27779124E-01  5.76140923E-03  1.05895692E-04
1.28857429E-01  5.41308958E-03  1.07629083E-04
1.29935733E-01  5.35333625E-03  1.05064242E-04
1.31014038E-01  5.31961862E-03  1.05059617E-04
1.32092343E-01  5.31172454E-03  1.04253135E-04
1.33170648E-01  5.23969952E-03  1.04472623E-04
1.34248953E-01  5.12202745E-03  1.01988158E-04
1.35327258E-01  5.01180844E-03  1.02199091E-04
1.36405563E-01  4.93814307E-03  9.97682821E-05
1.37483867E-01  5.01266100E-03  9.85941529E-05
1.38562172E-01  4.96635399E-03  9.62970982E-05
1.39640477E-01  4.79837992E-03  9.45345806E-05
1.40718782E-01  4.50587483E-03  9.47526287E-05
1.41797087E-01  4.48164770E-03  9.51046174E-05
1.42875392E-01  4.42672310E-03  9.24265423E-05
1.43953696E-01  4.31522977E-03  9.22366261E-05
1.45032001E-01  4.43103324E-03  8.99975619E-05
1.46110306E-01  4.10787645E-03  9.07405057E-05
1.47188611E-01  4.18786046E-03  8.99069426E-05
1.48266916E-01  4.26312442E-03  8.73586850E-05
1.49345221E-01  4.00774216E-03  8.95182279E-05
1.50423525E-01  4.19802652E-03  8.68424174E-05
1.51501830E-01  3.94308670E-03  8.60862316E-05
1.52580135E-01  3.97872458E-03  8.52855668E-05
1.53658440E-01  3.71758021E-03  8.46033489E-05
1.54736745E-01  3.70956101E-03  8.57436785E-05
1.55815050E-01  3.48343277E-03  8.52317758E-05
1.56893355E-01  3.45272980E-03  8.25696004E-05
1.57971659E-01  3.53746328E-03  8.29284978E-05
1.59049964E-01  3.31649714E-03  8.22297845E-05
1.60128269E-01  3.39117327E-03  8.16325254E-05
1.61206574E-01  3.33496529E-03  8.02077559E-05
1.62284879E-01  3.13683099E-03  8.14594043E-05
1.63363184E-01  3.19479321E-03  8.06403211E-05
1.64441488E-01  3.37482604E-03  8.00962170E-05
1.65519793E-01  3.02904445E-03  7.96001874E-05
1.66598098E-01  3.22745286E-03  7.73543520E-05
1.67676403E-01  3.06936329E-03  7.85940915E-05
1.68754708E-01  2.93168971E-03  7.81078345E-05
1.69833013E-01  2.97201215E-03  7.72474873E-05
1.70911317E-01  2.77242826E-03  7.62954968E-05
1.71989622E-01  2.77905520E-03  7.65748449E-05
1.73067927E-01  2.67075117E-03  7.65433118E-05
1.74146232E-01  2.69394224E-03  7.57605075E-05
1.75224537E-01  2.65130152E-03  7.37336631E-05
1.76302842E-01  2.71699383E-03  7.43191635E-05
1.77381147E-01  2.55193238E-03  7.40265257E-05
1.78459451E-01  2.54013792E-03  7.44340723E-05
1.79537756E-01  2.50866401E-03  7.18550588E-05
1.80616061E-01  2.50306949E-03  7.36775961E-05
1.81694366E-01  2.46628861E-03  7.21403705E-05
1.82772671E-01  2.28735895E-03  7.35912624E-05
1.83850976E-01  2.31308124E-03  7.10332368E-05
1.84929280E-01  2.20549682E-03  7.14238849E-05
1.86007585E-01  2.28693629E-03  7.17235696E-05
1.87085890E-01  2.37350695E-03  7.00735884E-05
1.88164195E-01  2.13726053E-03  7.05549291E-05
1.89242500E-01  2.17307530E-03  6.95535392E-05
1.90320805E-01  2.15603766E-03  6.93033079E-05
1.91399109E-01  2.06029206E-03  7.04008931E-05
1.92477414E-01  1.99565743E-03  6.80581191E-05
1.93555719E-01  2.18251878E-03  6.90508092E-05
1.94634024E-01  1.97462600E-03  6.84145869E-05
1.95712329E-01  1.90350501E-03  6.90768668E-05
1.96790634E-01  1.98405307E-03  6.84685835E-05
1.97868939E-01  1.84455485E-03  6.66982559E-05
1.98947243E-01  1.90389431E-03  6.77467524E-05
2.00025548E-01  1.85572939E-03  6.66181309E-05
2.01103853E-01  1.77939251E-03  6.66274325E-05
2.02182158E-01  1.69666765E-03  6.62029344E-05
2.03260463E-01  1.69479474E-03  6.64167883E-05
2.04338768E-01  1.74113576E-03  6.64552926E-05
2.05417072E-01  1.74870970E-03  6.47132414E-05
2.06495377E-01  1.70118815E-03  6.47909204E-05
2.07573682E-01  1.63124481E-03  6.48316542E-05
2.08651987E-01  1.64144198E-03  6.43484992E-05
2.09730292E-01  1.63480751E-03  6.48164506E-05
2.10808597E-01  1.60142519E-03  6.34308706E-05
2.11886901E-01  1.50663484E-03  6.35800620E-05
2.12965206E-01  1.53017088E-03  6.33954490E-05
2.14043511E-01  1.39940886E-03  6.49998553E-05
2.15121816E-01  1.46482550E-03  6.24716971E-05
2.16200121E-01  1.49200564E-03  6.27441855E-05
2.17278426E-01  1.29052579E-03  6.36048576E-05
2.18356731E-01  1.45982363E-03  6.27740156E-05
2.19435035E-01  1.39547230E-03  6.20761389E-05
2.20513340E-01  1.34174653E-03  6.12798120E-05
2.21591645E-01  1.29157282E-03  6.24752937E-05
2.22669950E-01  1.28016725E-03  6.18070516E-05
2.23748255E-01  1.38666223E-03  6.06753129E-05
2.24826560E-01  1.24069317E-03  6.21685189E-05
2.25904864E-01  1.34561988E-03  6.03326433E-05
2.26983169E-01  1.30839447E-03  6.03140823E-05
2.28061474E-01  1.21245529E-03  5.93666186E-05
2.29139779E-01  1.20730852E-03  6.00160154E-05
2.30218084E-01  1.30533343E-03  5.99088304E-05
2.31296389E-01  1.24734323E-03  5.91429307E-05
2.32374693E-01  1.18440290E-03  5.91859401E-05
2.33452998E-01  1.11291618E-03  5.94252763E-05
2.34531303E-01  1.17693687E-03  5.94951129E-05
2.35609608E-01  1.19620185E-03  5.89050100E-05
2.36687913E-01  1.08126832E-03  5.85528006E-05
2.37766218E-01  1.11557146E-03  5.80988737E-05
2.38844523E-01  1.11728915E-03  5.76872025E-05
2.39922827E-01  1.11607475E-03  5.82699052E-05
2.41001132E-01  1.08139566E-03  5.75441640E-05
2.42079437E-01  1.11409329E-03  5.74751580E-05
2.43157742E-01  1.03672124E-03  5.75777748E-05
2.44236047E-01  1.04432347E-03  5.72215530E-05
2.45314352E-01  9.96738542E-04  5.74955026E-05
2.46392656E-01  9.80812578E-04  5.59291451E-05
2.47470961E-01  9.37938718E-04  5.71057535E-05
2.48549266E-01  8.86569614E-04  5.65537041E-05
2.49627571E-01  1.01377513E-03  5.73143131E-05
2.50705876E-01  8.96921983E-04  5.82941456E-05
2.51784181E-01  8.45916786E-04  5.69650508E-05
2.52862485E-01  9.14457599E-04  5.82265916E-05
2.53940790E-01  8.26276561E-04  5.75930286E-05
2.55019095E-01  9.00217673E-04  5.71870918E-05
2.56097400E-01  8.87271173E-04  5.81791273E-05
2.57175705E-01  9.27787939E-04  5.73533780E-05
2.58254010E-01  8.56315621E-04  5.84181170E-05
2.59332315E-01  8.85482234E-04  5.66789007E-05
2.60410619E-01  7.96213055E-04  5.83034739E-05
2.61488924E-01  8.77925507E-04  5.80215882E-05
2.62567229E-01  7.67910302E-04  5.82462498E-05
2.63645534E-01  8.73719886E-04  5.79538825E-05
2.64723839E-01  7.32929992E-04  5.73639871E-05
2.65802144E-01  7.96596332E-04  5.79720038E-05
2.66880448E-01  7.36558946E-04  5.73466922E-05
2.67958753E-01  7.41251475E-04  5.74768468E-05
2.69037058E-01  7.20573581E-04  5.73668413E-05
2.70115363E-01  8.51130724E-04  5.73347164E-05
2.71193668E-01  7.18719956E-04  5.74125376E-05
2.72271973E-01  8.23178686E-04  5.51847851E-05
2.73350277E-01  7.89435991E-04  5.73286265E-05
2.74428582E-01  6.69222891E-04  5.65475121E-05
2.75506887E-01  6.81845186E-04  5.73381000E-05
2.76585192E-01  7.23846950E-04  5.77643606E-05
2.77663497E-01  8.07547847E-04  5.73167380E-05
2.78741802E-01  6.80731787E-04  5.90232860E-05
2.79820107E-01  6.91494741E-04  5.74074708E-05
2.80898411E-01  6.94071563E-04  5.86641306E-05
2.81976716E-01  6.93524460E-04  5.80815914E-05
2.83055021E-01  6.35456327E-04  5.83500086E-05
2.84133326E-01  5.76134496E-04  5.93560483E-05
2.85211631E-01  6.54829630E-04  5.80783625E-05
2.86289936E-01  6.56271364E-04  5.93545036E-05
2.87368240E-01  6.10094731E-04  5.90677078E-05
2.88446545E-01  6.72906551E-04  5.89716108E-05
2.89524850E-01  7.02566562E-04  5.84911827E-05
2.90603155E-01  6.70272737E-04  5.95412356E-05
2.91681460E-01  6.60954713E-04  6.01930390E-05
2.92759765E-01  5.95965628E-04  5.92858681E-05
2.93838069E-01  5.96005394E-04  5.97940836E-05
2.94916374E-01  6.48337123E-04  5.86140768E-05
2.95994679E-01  6.42185538E-04  6.02995150E-05
2.97072984E-01  5.67874384E-04  5.98554614E-05
2.98151289E-01  5.36310248E-04  5.90854294E-05
2.99229594E-01  4.84301560E-04  6.10780408E-05
3.00307899E-01  6.28779180E-04  5.83830611E-05
3.01386203E-01  6.39401514E-04  6.00677266E-05
3.02464508E-01  6.82212293E-04  5.85444390E-05
3.03542813E-01  6.32518406E-04  5.99329886E-05
3.04621118E-01  5.08760495E-04  6.00693549E-05
3.05699423E-01  4.51590273E-04  5.96717365E-05
3.06777728E-01  5.72990317E-04  6.00829432E-05
3.07856032E-01  4.91770840E-04  5.92124354E-05
3.08934337E-01  5.22562244E-04  6.00011737E-05
3.10012642E-01  5.86898022E-04  5.95401772E-05
3.11090947E-01  4.73083932E-04  6.05105551E-05
3.12169252E-01  4.69965617E-04  6.00314766E-05
3.13247557E-01  5.33909216E-04  5.94791541E-05
3.14325861E-01  5.04449606E-04  6.03291794E-05
3.15404166E-01  5.21844792E-04  5.92146511E-05
3.16482471E-01  5.60151294E-04  6.05842186E-05
3.17560776E-01  5.08201667E-04  6.03999082E-05
3.18639081E-01  4.29010552E-04  6.02751849E-05
3.19717386E-01  6.29098523E-04  5.99809330E-05
3.20795691E-01  4.63202405E-04  5.97961098E-05
3.21873995E-01  5.44532220E-04  6.18608675E-05
3.22952300E-01  6.12579317E-04  6.17007862E-05
3.24030605E-01  5.13532200E-04  6.22610424E-05
3.25108910E-01  4.39052292E-04  6.26779618E-05
3.26187215E-01  4.01975313E-04  6.34054878E-05
3.27265520E-01  5.51002429E-04  6.44369157E-05
3.28343824E-01  4.76083384E-04  6.33283790E-05
3.29422129E-01  3.54976804E-04  6.50092192E-05
3.30500434E-01  4.40759108E-04  6.58327292E-05
3.31578739E-01  3.69975994E-04  6.50498260E-05
3.32657044E-01  4.96099740E-04  6.49902508E-05
3.33735349E-01  5.03763718E-04  6.56165405E-05
3.34813653E-01  4.64401883E-04  6.68473609E-05
3.35891958E-01  4.84062986E-04  6.49912816E-05
3.36970263E-01  4.60354518E-04  6.74962619E-05
3.38048568E-01  4.65504308E-04  6.61235473E-05
3.39126873E-01  4.30631947E-04  6.82017900E-05
3.40205178E-01  3.29740446E-04  6.85511017E-05
3.41283483E-01  3.57516149E-04  6.73668979E-05
3.42361787E-01  3.07334364E-04  6.94531582E-05
3.43440092E-01  2.96863010E-04  6.83165128E-05
3.44518397E-01  4.57206137E-04  6.94594034E-05
3.45596702E-01  3.51938216E-04  6.92382127E-05
3.46675007E-01  3.98795382E-04  7.26448481E-05
3.47753312E-01  3.70718993E-04  7.31944702E-05
3.48831616E-01  4.03034082E-04  7.39959507E-05
3.49909921E-01  3.47969633E-04  7.56930526E-05
3.50988226E-01  4.37193760E-04  7.50188253E-05
3.52066531E-01  4.72468341E-04  7.81911701E-05
3.53144836E-01  3.49611092E-04  7.75469901E-05
3.54223141E-01  4.33226784E-04  7.77695170E-05
3.55301445E-01  4.91356637E-04  7.99118497E-05
3.56379750E-01  5.13303722E-04  7.87565811E-05
3.57458055E-01  4.34449962E-04  8.29105421E-05
3.58536360E-01  4.92778414E-04  8.08464984E-05
3.59614665E-01  3.22984257E-04  8.33914437E-05
3.60692970E-01  2.96375542E-04  8.60930881E-05
3.61771275E-01  5.63946223E-04  8.36290113E-05
3.62849579E-01  4.57946202E-04  8.71908914E-05
3.63927884E-01  5.40027077E-04  8.55327650E-05
3.65006189E-01  4.02651556E-04  8.92338775E-05
3.66084494E-01  4.42157843E-04  8.78809916E-05
3.67162799E-01  6.49381500E-04  8.98570870E-05
3.68241104E-01  3.27600847E-04  9.04576500E-05
3.69319408E-01  5.43917264E-04  9.17473071E-05
3.70397713E-01  2.50897686E-04  9.53093197E-05
3.71476018E-01  1.86798191E-04  9.27030986E-05
3.72554323E-01  3.43364788E-04  9.69940158E-05
3.73632628E-01  6.21195975E-04  9.33214635E-05
3.74710933E-01  3.98656877E-04  9.80888741E-05
3.75789237E-01  3.14832371E-04  9.86472382E-05
3.76867542E-01  4.79611633E-04  1.00795607E-04
3.77945847E-01  5.42162480E-04  1.02705515E-04
3.79024152E-01  3.64402477E-04  9.97557267E-05
3.80102457E-01  3.85934707E-04  1.06226094E-04
3.81180762E-01  3.25751079E-04  1.05108660E-04
3.82259067E-01  4.81793769E-04  1.09653714E-04
3.83337371E-01  3.43958906E-04  1.06851292E-04
3.84415676E-01  4.66308234E-04  1.12934213E-04
3.85493981E-01  4.51534526E-04  1.13325876E-04
3.86572286E-01  4.87731370E-04  1.10028113E-04
3.87650591E-01  5.38111639E-04  1.16272342E-04
3.88728896E-01  3.52917455E-04  1.17855524E-04
3.89807200E-01  2.16806568E-04  1.22111993E-04
3.90885505E-01  2.83546207E-04  1.26155890E-04
3.91963810E-01  2.56958578E-04  1.23928559E-04
3.93042115E-01  3.14370149E-04  1.31602427E-04
3.94120420E-01  4.85982956E-04  1.30403729E-04
3.95198725E-01  6.15939080E-04  1.30005552E-04
3.96277029E-01  5.98513385E-04  1.32279932E-04
3.97355334E-01  3.22860020E-04  1.38740372E-04
3.98433639E-01  2.43351028E-04  1.40632056E-04
3.99511944E-01  2.86876268E-04  1.42837318E-04
4.00590249E-01  3.78478939E-04  1.44721893E-04
4.01668554E-01  3.80376978E-05  1.52897721E-04
4.02746859E-01  4.27883236E-04  1.55942716E-04
4.03825163E-01  2.50622713E-04  1.60262061E-04
4.04903468E-01  3.56107955E-04  1.67959577E-04
4.05981773E-01  4.39490591E-04  1.69432339E-04
4.07060078E-01  4.98359823E-04  1.72667973E-04
4.08138383E-01  3.26499002E-04  1.73731806E-04
4.09216688E-01  1.90011842E-04  1.87885399E-04
4.10294992E-01  1.20385879E-04  1.85966273E-04
4.11373297E-01  5.20410690E-04  1.95611959E-04
4.12451602E-01  2.60748970E-04  2.04233500E-04
4.13529907E-01  5.44930835E-04  2.01778650E-04
4.14608212E-01  -7.16463943E-06  2.25298034E-04
4.15686517E-01  2.87016622E-04  2.20532095E-04
4.16764821E-01  4.32649808E-04  2.29105506E-04
4.17843126E-01  7.07902658E-04  2.38305781E-04
4.18921431E-01  6.71926737E-04  2.46405485E-04
4.19999736E-01  1.15254248E-04  2.66221083E-04
4.21078041E-01  1.50267209E-04  2.98249049E-04
4.22156346E-01  6.72089243E-04  3.10119725E-04
4.23234651E-01  2.00044256E-04  3.26678164E-04
4.24312955E-01  3.52511550E-04  3.41638904E-04
4.25391260E-01  -1.96299215E-04  3.91729755E-04
4.26469565E-01  5.34339599E-04  3.81124916E-04
4.27547870E-01  2.90583850E-04  3.98476332E-04
4.28626175E-01  4.07363263E-04  4.00448474E-04
4.29704480E-01  6.69077453E-04  4.48725606E-04
4.30782784E-01  8.12700091E-04  4.53105309E-04
4.31861089E-01  8.15979872E-04  4.58877615E-04
4.32939394E-01  -4.92548317E-05  5.13596179E-04
4.34017699E-01  -1.22097331E-05  5.17788283E-04
4.35096004E-01  1.87218453E-04  5.86980913E-04
4.36174309E-01  1.14162700E-03  6.31195350E-04
4.37252613E-01  -2.77448179E-04  7.41281287E-04
4.38330918E-01  7.64516634E-04  8.19541483E-04
4.39409223E-01  8.19687262E-05  1.50656648E-03
4.40487528E-01  -1.35552733E-03  2.21588011E-03
