# Supplementary material for: RNA structures and dynamics with Å resolution revealed by x-ray free-electron lasers
Source: Sci Adv. 2023 Sep 27;9(39):eadj3509. doi: 10.1126/sciadv.adj3509 (PMC10530093; doi:10.1126/sciadv.adj3509)
Supplement: Supplementary file 2 — Datasets S1 to S23 [file sciadv.adj3509_datasets_s1_to_s23.zip › raw_data_for_paper/rUA]

   2.9142572e-01   8.6005722e-04
   2.9880359e-01   7.6153326e-04
   3.0618145e-01   7.2501878e-04
   3.1355932e-01   6.8647930e-04
   3.2093719e-01   6.5650994e-04
   3.2831505e-01   6.4761429e-04
   3.3569292e-01   6.2658044e-04
   3.4307079e-01   6.1728701e-04
   3.5044865e-01   6.2555690e-04
   3.5782652e-01   6.1588154e-04
   3.6520439e-01   6.2040621e-04
   3.7258225e-01   6.0421466e-04
   3.7996012e-01   6.1056279e-04
   3.8733798e-01   6.0038772e-04
   3.9471585e-01   5.9025754e-04
   4.0209372e-01   5.9303306e-04
   4.0947158e-01   6.0189252e-04
   4.1684945e-01   6.0413819e-04
   4.2422732e-01   5.8879789e-04
   4.3160518e-01   5.8578456e-04
   4.3898305e-01   5.7412839e-04
   4.4636092e-01   5.8413019e-04
   4.5373878e-01   5.6205696e-04
   4.6111665e-01   5.5650020e-04
   4.6849451e-01   5.4087025e-04
   4.7587238e-01   5.5530774e-04
   4.8325025e-01   5.2693493e-04
   4.9062811e-01   5.3876530e-04
   4.9800598e-01   5.0450445e-04
   5.0538385e-01   4.8860612e-04
   5.1276171e-01   4.7626195e-04
   5.2013958e-01   4.6835916e-04
   5.2751744e-01   4.5795920e-04
   5.3489531e-01   4.2472244e-04
   5.4227318e-01   4.1410183e-04
   5.4965104e-01   4.0416762e-04
   5.5702891e-01   4.0595782e-04
   5.6440678e-01   3.8207237e-04
   5.7178464e-01   3.6896656e-04
   5.7916251e-01   3.5436090e-04
   5.8654038e-01   3.4539556e-04
   5.9391824e-01   3.3699675e-04
   6.0129611e-01   3.3055790e-04
   6.0867397e-01   3.2250032e-04
   6.1605184e-01   3.1596262e-04
   6.2342971e-01   3.2501456e-04
   6.3080757e-01   3.2065313e-04
   6.3818544e-01   3.0656845e-04
   6.4556331e-01   2.9293922e-04
   6.5294117e-01   2.8834907e-04
   6.6031904e-01   3.0822015e-04
   6.6769691e-01   2.9764888e-04
   6.7507477e-01   2.9795378e-04
   6.8245264e-01   3.0091518e-04
   6.8983050e-01   2.9870642e-04
   6.9720837e-01   2.9957320e-04
   7.0458624e-01   3.0258601e-04
   7.1196410e-01   2.9468909e-04
   7.1934197e-01   3.0585462e-04
   7.2671984e-01   3.0374693e-04
   7.3409770e-01   2.9763856e-04
   7.4147557e-01   3.0898095e-04
   7.4885344e-01   2.9993453e-04
   7.5623130e-01   3.0862560e-04
   7.6360917e-01   3.1273776e-04
   7.7098703e-01   3.1475227e-04
   7.7836490e-01   2.9751919e-04
   7.8574277e-01   3.0756999e-04
   7.9312063e-01   3.0545907e-04
   8.0049850e-01   3.0925859e-04
   8.0787637e-01   2.9822156e-04
   8.1525423e-01   2.9677854e-04
   8.2263210e-01   2.9974305e-04
   8.3000997e-01   2.9372818e-04
   8.3738783e-01   2.9607373e-04
   8.4476570e-01   2.8040006e-04
   8.5214356e-01   2.7992241e-04
   8.5952143e-01   3.1375923e-04
   8.6689930e-01   2.8313858e-04
   8.7427716e-01   2.8820863e-04
   8.8165503e-01   2.8665213e-04
   8.8903290e-01   3.0032171e-04
   8.9641076e-01   2.7363256e-04
   9.0378863e-01   2.9235056e-04
   9.1116650e-01   2.8734353e-04
   9.1854436e-01   2.7447387e-04
   9.2592223e-01   2.7830862e-04
   9.3330009e-01   2.8585181e-04
   9.4067796e-01   2.6949638e-04
   9.4805583e-01   2.7704576e-04
   9.5543369e-01   2.7979129e-04
   9.6281156e-01   2.8150493e-04
   9.7018943e-01   2.8478637e-04
   9.7756729e-01   3.0562879e-04
   9.8494516e-01   2.9508113e-04
   9.9232303e-01   3.0060207e-04
   9.9970089e-01   2.9437699e-04
   1.0070788e+00   2.8185952e-04
   1.0144566e+00   2.9051770e-04
   1.0218345e+00   3.0914162e-04
   1.0292124e+00   2.9516720e-04
   1.0365902e+00   3.1043164e-04
   1.0439681e+00   3.1113440e-04
   1.0513460e+00   3.1951272e-04
   1.0587238e+00   3.2024666e-04
   1.0661017e+00   3.2799570e-04
   1.0734796e+00   3.0163027e-04
   1.0808574e+00   3.2459948e-04
   1.0882353e+00   3.3082639e-04
   1.0956131e+00   3.1934666e-04
   1.1029910e+00   3.2164016e-04
   1.1103689e+00   3.1971474e-04
   1.1177468e+00   3.3473418e-04
   1.1251246e+00   3.3246988e-04
   1.1325025e+00   3.5087685e-04
   1.1398804e+00   3.4383261e-04
   1.1472582e+00   3.4091788e-04
   1.1546361e+00   3.5265114e-04
   1.1620139e+00   3.3725233e-04
   1.1693918e+00   3.5230161e-04
   1.1767697e+00   3.5718543e-04
   1.1841476e+00   3.4951228e-04
   1.1915254e+00   3.5077099e-04
   1.1989033e+00   3.5625713e-04
   1.2062811e+00   3.4400574e-04
   1.2136590e+00   3.4970219e-04
   1.2210369e+00   3.4222275e-04
   1.2284147e+00   3.6132558e-04
   1.2357926e+00   3.4663107e-04
   1.2431705e+00   3.5950723e-04
   1.2505484e+00   3.6384299e-04
   1.2579262e+00   3.5328736e-04
   1.2653041e+00   3.5860264e-04
   1.2726819e+00   3.6309865e-04
   1.2800598e+00   3.6379574e-04
   1.2874377e+00   3.6032126e-04
   1.2948156e+00   3.6108251e-04
   1.3021934e+00   3.6045001e-04
   1.3095713e+00   3.8007662e-04
   1.3169491e+00   3.7473093e-04
   1.3243270e+00   3.8546608e-04
   1.3317049e+00   3.8449096e-04
   1.3390827e+00   3.7464431e-04
   1.3464606e+00   3.8263833e-04
   1.3538385e+00   4.0807127e-04
   1.3612163e+00   3.7185575e-04
   1.3685942e+00   3.7976005e-04
   1.3759721e+00   4.0206146e-04
   1.3833499e+00   4.0843878e-04
   1.3907278e+00   4.0559339e-04
   1.3981057e+00   4.0438367e-04
   1.4054835e+00   3.9145804e-04
   1.4128614e+00   4.0793282e-04
   1.4202393e+00   4.1029197e-04
   1.4276171e+00   4.0795794e-04
   1.4349950e+00   4.0362877e-04
   1.4423729e+00   4.1860108e-04
   1.4497507e+00   4.0741946e-04
   1.4571286e+00   4.0488567e-04
   1.4645065e+00   4.0374405e-04
   1.4718843e+00   3.9499689e-04
   1.4792622e+00   3.9757637e-04
   1.4866401e+00   4.0534733e-04
   1.4940179e+00   4.0321622e-04
   1.5013958e+00   4.1334403e-04
   1.5087737e+00   3.9343832e-04
   1.5161515e+00   3.7502702e-04
   1.5235294e+00   4.0757917e-04
   1.5309073e+00   4.1396849e-04
   1.5382851e+00   4.0614790e-04
   1.5456630e+00   4.1585726e-04
   1.5530409e+00   3.9459396e-04
   1.5604187e+00   3.9775645e-04
   1.5677966e+00   4.0097443e-04
   1.5751745e+00   4.0726839e-04
   1.5825523e+00   4.0862636e-04
   1.5899302e+00   4.1374494e-04
   1.5973081e+00   4.0537246e-04
   1.6046859e+00   4.2000926e-04
   1.6120638e+00   4.3124833e-04
   1.6194417e+00   4.1351079e-04
   1.6268195e+00   4.1215107e-04
   1.6341974e+00   4.1712686e-04
   1.6415753e+00   4.1208026e-04
   1.6489531e+00   4.2901680e-04
   1.6563310e+00   4.2589967e-04
   1.6637089e+00   4.4469244e-04
   1.6710867e+00   4.2164769e-04
   1.6784646e+00   4.3051969e-04
   1.6858425e+00   4.2966764e-04
   1.6932203e+00   4.2568803e-04
   1.7005982e+00   4.3251552e-04
   1.7079761e+00   4.1220817e-04
   1.7153539e+00   3.9741129e-04
   1.7227318e+00   3.8111871e-04
   1.7301097e+00   3.9841961e-04
   1.7374875e+00   3.8395621e-04
   1.7448654e+00   3.8073464e-04
   1.7522433e+00   3.7460160e-04
   1.7596211e+00   3.5077880e-04
   1.7669990e+00   3.3808949e-04
   1.7743769e+00   3.2258836e-04
   1.7817547e+00   3.1331319e-04
   1.7891326e+00   3.1323331e-04
   1.7965105e+00   2.7665313e-04
   1.8038883e+00   2.6375618e-04
   1.8112662e+00   2.7005764e-04
   1.8186441e+00   2.5719559e-04
   1.8260219e+00   2.4725379e-04
   1.8333998e+00   2.2088473e-04
   1.8407777e+00   2.1639288e-04
   1.8481555e+00   1.9850457e-04
   1.8555334e+00   1.9223762e-04
   1.8629113e+00   1.8006665e-04
   1.8702891e+00   1.8878564e-04
   1.8776670e+00   1.6416032e-04
   1.8850449e+00   1.5794075e-04
   1.8924227e+00   1.3425776e-04
   1.8998006e+00   1.2546885e-04
   1.9071784e+00   1.2666253e-04
   1.9145563e+00   1.0113491e-04
   1.9219342e+00   8.6817483e-05
   1.9293121e+00   1.1827950e-04
   1.9366899e+00   6.6868773e-05
   1.9440678e+00   6.9080858e-05
   1.9514456e+00   1.1284583e-04
   1.9588235e+00   4.6188298e-05
   1.9662014e+00   4.2556536e-05
   1.9735793e+00   3.1712320e-05
   1.9809571e+00   4.4545878e-05
   1.9883350e+00   6.7912056e-06
