# Supplementary material for: RNA structures and dynamics with Å resolution revealed by x-ray free-electron lasers
Source: Sci Adv. 2023 Sep 27;9(39):eadj3509. doi: 10.1126/sciadv.adj3509 (PMC10530093; doi:10.1126/sciadv.adj3509)
Supplement: Supplementary file 2 — Datasets S1 to S23 [file sciadv.adj3509_datasets_s1_to_s23.zip › raw_data_for_paper/Data_FigS3_bottom_5Mg.txt]

1.67137251E-02  1.91448657E-02  4.94798648E-04
1.77920299E-02  2.00261123E-02  4.66065472E-04
1.88703347E-02  2.08535134E-02  4.14712986E-04
1.99486396E-02  2.02280800E-02  4.08724298E-04
2.10269444E-02  2.11442741E-02  3.57533417E-04
2.21052493E-02  2.22867656E-02  3.62701139E-04
2.31835541E-02  2.24162072E-02  3.52600741E-04
2.42618589E-02  2.31657910E-02  3.36186481E-04
2.53401638E-02  2.34145822E-02  3.35141039E-04
2.64184686E-02  2.36175557E-02  3.10810397E-04
2.74967735E-02  2.42355875E-02  3.19431043E-04
2.85750783E-02  2.49794805E-02  3.11010194E-04
2.96533832E-02  2.52249271E-02  2.96693956E-04
3.07316880E-02  2.52869619E-02  2.98382744E-04
3.18099928E-02  2.65520383E-02  2.91881698E-04
3.28882977E-02  2.70517169E-02  2.96075187E-04
3.39666025E-02  2.70194402E-02  2.81177857E-04
3.50449074E-02  2.80879870E-02  2.83620461E-04
3.61232122E-02  2.87115984E-02  2.84522475E-04
3.72015171E-02  2.90265931E-02  2.81848862E-04
3.82798219E-02  2.98079344E-02  2.81346073E-04
3.93581267E-02  2.99943544E-02  2.66653247E-04
4.04364316E-02  3.02483243E-02  2.72744810E-04
4.15147364E-02  3.13948803E-02  2.69331313E-04
4.25930413E-02  3.16773651E-02  2.71513116E-04
4.36713461E-02  3.25520551E-02  2.66534594E-04
4.47496509E-02  3.31456113E-02  2.62420729E-04
4.58279558E-02  3.33234865E-02  2.68595684E-04
4.69062606E-02  3.43791073E-02  2.60775459E-04
4.79845655E-02  3.47469939E-02  2.59409203E-04
4.90628703E-02  3.50251095E-02  2.58852552E-04
5.01411752E-02  3.56634257E-02  2.57554846E-04
5.12194800E-02  3.57063356E-02  2.64216745E-04
5.22977848E-02  3.59996467E-02  2.49251351E-04
5.33760897E-02  3.62775311E-02  2.51792641E-04
5.44543945E-02  3.66675446E-02  2.47742762E-04
5.55326994E-02  3.70420654E-02  2.51761460E-04
5.66110042E-02  3.73111137E-02  2.51148928E-04
5.76893091E-02  3.75044408E-02  2.39130534E-04
5.87676139E-02  3.80827663E-02  2.49546946E-04
5.98459187E-02  3.79501177E-02  2.39174085E-04
6.09242236E-02  3.81785310E-02  2.42493619E-04
6.20025284E-02  3.78678310E-02  2.36825102E-04
6.30808333E-02  3.75133704E-02  2.32314777E-04
6.41591381E-02  3.74017117E-02  2.38079683E-04
6.52374429E-02  3.80195248E-02  2.29618388E-04
6.63157478E-02  3.67781851E-02  2.26513214E-04
6.73940526E-02  3.64789079E-02  2.21347822E-04
6.84723575E-02  3.63093439E-02  2.21523637E-04
6.95506623E-02  3.65222516E-02  2.27078464E-04
7.06289672E-02  3.62453252E-02  2.14372203E-04
7.17072720E-02  3.53144826E-02  2.15946932E-04
7.27855768E-02  3.52718851E-02  2.11790365E-04
7.38638817E-02  3.46335957E-02  2.08507657E-04
7.49421865E-02  3.41032815E-02  2.09072680E-04
7.60204914E-02  3.39903401E-02  2.00336433E-04
7.70987962E-02  3.32983190E-02  2.05201189E-04
7.81771011E-02  3.29367987E-02  1.98327162E-04
7.92554059E-02  3.21108717E-02  1.96254128E-04
8.03337107E-02  3.17712982E-02  1.92571172E-04
8.14120156E-02  3.14087016E-02  1.90099675E-04
8.24903204E-02  3.08139911E-02  1.92493504E-04
8.35686253E-02  3.01286529E-02  1.84536046E-04
8.46469301E-02  2.97224384E-02  1.82317393E-04
8.57252349E-02  2.89794927E-02  1.78792852E-04
8.68035398E-02  2.85909033E-02  1.78435912E-04
8.78818446E-02  2.79308941E-02  1.77405258E-04
8.89601495E-02  2.74940580E-02  1.70081872E-04
9.00384543E-02  2.68503875E-02  1.71277273E-04
9.11167592E-02  2.62360579E-02  1.67711499E-04
9.21950640E-02  2.58058515E-02  1.67134721E-04
9.32733688E-02  2.56952724E-02  1.66079183E-04
9.43516737E-02  2.50272007E-02  1.64332392E-04
9.54299785E-02  2.45362961E-02  1.68247786E-04
9.65082834E-02  2.39653218E-02  1.64398025E-04
9.75865882E-02  2.34529692E-02  1.64185160E-04
9.86648931E-02  2.29589188E-02  1.59644014E-04
9.97431979E-02  2.25011115E-02  1.60944382E-04
1.00821503E-01  2.18820654E-02  1.61851461E-04
1.01899808E-01  2.18374858E-02  1.57167412E-04
1.02978112E-01  2.12185942E-02  1.56556873E-04
1.04056417E-01  2.03653313E-02  1.52521751E-04
1.05134722E-01  2.07315449E-02  1.56667871E-04
1.06213027E-01  2.04347936E-02  1.54429897E-04
1.07291332E-01  1.93871269E-02  1.47676155E-04
1.08369637E-01  1.91827318E-02  1.51118886E-04
1.09447941E-01  1.88108277E-02  1.46605037E-04
1.10526246E-01  1.83538667E-02  1.48950646E-04
1.11604551E-01  1.81468121E-02  1.40497087E-04
1.12682856E-01  1.78172100E-02  1.38392294E-04
1.13761161E-01  1.72512837E-02  1.39041867E-04
1.14839466E-01  1.69380431E-02  1.33576003E-04
1.15917771E-01  1.67238274E-02  1.32891090E-04
1.16996075E-01  1.62891543E-02  1.29169496E-04
1.18074380E-01  1.58241244E-02  1.30876334E-04
1.19152685E-01  1.57443112E-02  1.31410409E-04
1.20230990E-01  1.52705263E-02  1.27838636E-04
1.21309295E-01  1.50853207E-02  1.29417894E-04
1.22387600E-01  1.47994569E-02  1.26841482E-04
1.23465904E-01  1.45508089E-02  1.29489586E-04
1.24544209E-01  1.42201653E-02  1.26317043E-04
1.25622514E-01  1.37663930E-02  1.23129783E-04
1.26700819E-01  1.35835078E-02  1.24450341E-04
1.27779124E-01  1.35560676E-02  1.22768153E-04
1.28857429E-01  1.30624862E-02  1.22949543E-04
1.29935733E-01  1.28022047E-02  1.19281422E-04
1.31014038E-01  1.27125453E-02  1.20271303E-04
1.32092343E-01  1.23433286E-02  1.19674509E-04
1.33170648E-01  1.21147703E-02  1.17989776E-04
1.34248953E-01  1.19247795E-02  1.17456840E-04
1.35327258E-01  1.16022360E-02  1.14475232E-04
1.36405563E-01  1.13753004E-02  1.13507017E-04
1.37483867E-01  1.11688128E-02  1.11259564E-04
1.38562172E-01  1.09865035E-02  1.08324953E-04
1.39640477E-01  1.06463139E-02  1.06431591E-04
1.40718782E-01  1.06218427E-02  1.05343923E-04
1.41797087E-01  1.03625337E-02  1.05049332E-04
1.42875392E-01  1.02455425E-02  1.02764961E-04
1.43953696E-01  9.96183757E-03  1.01537334E-04
1.45032001E-01  9.73246072E-03  9.93779253E-05
1.46110306E-01  9.43988225E-03  9.89196324E-05
1.47188611E-01  9.31978060E-03  9.84529748E-05
1.48266916E-01  9.09596311E-03  9.58647064E-05
1.49345221E-01  8.99454322E-03  9.58452542E-05
1.50423525E-01  8.89792161E-03  9.45378462E-05
1.51501830E-01  8.75884757E-03  9.40487323E-05
1.52580135E-01  8.45824614E-03  9.20159868E-05
1.53658440E-01  8.38004807E-03  9.10364802E-05
1.54736745E-01  8.11846461E-03  9.24407721E-05
1.55815050E-01  8.03402013E-03  8.98185421E-05
1.56893355E-01  7.61267857E-03  8.82301341E-05
1.57971659E-01  7.68984111E-03  8.75436973E-05
1.59049964E-01  7.53188585E-03  8.60467021E-05
1.60128269E-01  7.16293240E-03  8.69700494E-05
1.61206574E-01  7.20826835E-03  8.42846971E-05
1.62284879E-01  7.13840676E-03  8.46012841E-05
1.63363184E-01  7.05451343E-03  8.41811507E-05
1.64441488E-01  6.85930546E-03  8.28082279E-05
1.65519793E-01  6.68271782E-03  8.29047144E-05
1.66598098E-01  6.65419457E-03  8.01493837E-05
1.67676403E-01  6.48948892E-03  8.13103618E-05
1.68754708E-01  6.41940123E-03  8.09517513E-05
1.69833013E-01  6.16823392E-03  7.87532913E-05
1.70911317E-01  6.10483154E-03  7.80183936E-05
1.71989622E-01  5.95023450E-03  7.73754778E-05
1.73067927E-01  5.96137521E-03  7.77925381E-05
1.74146232E-01  5.80007249E-03  7.59683549E-05
1.75224537E-01  5.70185584E-03  7.50729214E-05
1.76302842E-01  5.54053736E-03  7.49547759E-05
1.77381147E-01  5.37906888E-03  7.47378592E-05
1.78459451E-01  5.19121953E-03  7.36622427E-05
1.79537756E-01  5.16129536E-03  7.23115176E-05
1.80616061E-01  5.07412148E-03  7.33637303E-05
1.81694366E-01  5.02945860E-03  7.22802997E-05
1.82772671E-01  4.82633648E-03  7.16453357E-05
1.83850976E-01  4.68868525E-03  7.07723057E-05
1.84929280E-01  4.54526832E-03  6.93933313E-05
1.86007585E-01  4.64784298E-03  7.04196108E-05
1.87085890E-01  4.40766880E-03  6.95943412E-05
1.88164195E-01  4.46914169E-03  6.87668315E-05
1.89242500E-01  4.46272406E-03  6.82856899E-05
1.90320805E-01  4.27419362E-03  6.76018062E-05
1.91399109E-01  4.12254203E-03  6.83941356E-05
1.92477414E-01  4.08365865E-03  6.58567643E-05
1.93555719E-01  3.99401252E-03  6.63287516E-05
1.94634024E-01  3.96338323E-03  6.55713757E-05
1.95712329E-01  3.75581431E-03  6.59091696E-05
1.96790634E-01  3.80238788E-03  6.54732796E-05
1.97868939E-01  3.57053745E-03  6.36026931E-05
1.98947243E-01  3.73700360E-03  6.51968663E-05
2.00025548E-01  3.64387108E-03  6.37761888E-05
2.01103853E-01  3.38611694E-03  6.33604404E-05
2.02182158E-01  3.35039879E-03  6.21758150E-05
2.03260463E-01  3.33983114E-03  6.16898071E-05
2.04338768E-01  3.13711278E-03  6.28138812E-05
2.05417072E-01  3.24332260E-03  6.15155160E-05
2.06495377E-01  3.07547447E-03  6.08726949E-05
2.07573682E-01  3.07103845E-03  6.02411541E-05
2.08651987E-01  3.03348692E-03  6.07285525E-05
2.09730292E-01  2.88702212E-03  5.97281041E-05
2.10808597E-01  2.89772845E-03  5.89180441E-05
2.11886901E-01  2.85244509E-03  5.98814559E-05
2.12965206E-01  2.65152893E-03  5.86873155E-05
2.14043511E-01  2.84074013E-03  5.90393591E-05
2.15121816E-01  2.69158963E-03  5.77188953E-05
2.16200121E-01  2.56761333E-03  5.72066595E-05
2.17278426E-01  2.60433814E-03  5.78099488E-05
2.18356731E-01  2.57866196E-03  5.73206563E-05
2.19435035E-01  2.52336908E-03  5.74137747E-05
2.20513340E-01  2.40412627E-03  5.57392025E-05
2.21591645E-01  2.47195563E-03  5.66819906E-05
2.22669950E-01  2.34683160E-03  5.56542113E-05
2.23748255E-01  2.26075020E-03  5.51273252E-05
2.24826560E-01  2.29173279E-03  5.58042627E-05
2.25904864E-01  2.23871892E-03  5.43347815E-05
2.26983169E-01  2.09558235E-03  5.49030034E-05
2.28061474E-01  2.11220965E-03  5.38405805E-05
2.29139779E-01  2.10508935E-03  5.38745051E-05
2.30218084E-01  2.07099154E-03  5.43381475E-05
2.31296389E-01  1.92184844E-03  5.36142710E-05
2.32374693E-01  1.86828059E-03  5.35186023E-05
2.33452998E-01  1.82718454E-03  5.22232102E-05
2.34531303E-01  1.84219443E-03  5.28106956E-05
2.35609608E-01  1.79905573E-03  5.27960306E-05
2.36687913E-01  1.72831983E-03  5.20138476E-05
2.37766218E-01  1.74886171E-03  5.21059903E-05
2.38844523E-01  1.79952512E-03  5.13033601E-05
2.39922827E-01  1.64600793E-03  5.18322591E-05
2.41001132E-01  1.66867712E-03  5.06101516E-05
2.42079437E-01  1.66678996E-03  5.08567968E-05
2.43157742E-01  1.66715775E-03  5.07626208E-05
2.44236047E-01  1.47811279E-03  5.07032097E-05
2.45314352E-01  1.50707378E-03  5.09274240E-05
2.46392656E-01  1.43898316E-03  4.92559728E-05
2.47470961E-01  1.42725350E-03  5.03230355E-05
2.48549266E-01  1.47000886E-03  4.93898139E-05
2.49627571E-01  1.53112418E-03  5.04259134E-05
2.50705876E-01  1.30923490E-03  5.04874327E-05
2.51784181E-01  1.43712127E-03  4.99408951E-05
2.52862485E-01  1.30013325E-03  5.11123846E-05
2.53940790E-01  1.29559262E-03  4.97368380E-05
2.55019095E-01  1.26575911E-03  5.04001422E-05
2.56097400E-01  1.31191400E-03  5.05100813E-05
2.57175705E-01  1.17395320E-03  4.99516728E-05
2.58254010E-01  1.24174372E-03  5.08700536E-05
2.59332315E-01  1.20232546E-03  4.92832708E-05
2.60410619E-01  1.09178793E-03  5.04801779E-05
2.61488924E-01  1.19722799E-03  5.02013827E-05
2.62567229E-01  1.10907506E-03  5.02932003E-05
2.63645534E-01  1.19927499E-03  4.94364290E-05
2.64723839E-01  1.06743065E-03  4.92630566E-05
2.65802144E-01  1.10611449E-03  5.04019866E-05
2.66880448E-01  1.09658089E-03  4.94360483E-05
2.67958753E-01  1.04979903E-03  4.99162033E-05
2.69037058E-01  1.03551150E-03  4.91628522E-05
2.70115363E-01  9.93572487E-04  4.91415965E-05
2.71193668E-01  1.13466944E-03  4.91871790E-05
2.72271973E-01  9.82344819E-04  4.84920200E-05
2.73350277E-01  8.15522319E-04  4.94809244E-05
2.74428582E-01  1.00049101E-03  4.85072504E-05
2.75506887E-01  9.63848970E-04  4.89630994E-05
2.76585192E-01  9.56971964E-04  4.94515066E-05
2.77663497E-01  9.08936621E-04  4.91514400E-05
2.78741802E-01  8.91492690E-04  5.03719284E-05
2.79820107E-01  1.01206350E-03  4.94952615E-05
2.80898411E-01  9.46914214E-04  5.03499517E-05
2.81976716E-01  8.38042520E-04  4.96554299E-05
2.83055021E-01  8.92470553E-04  5.03838807E-05
2.84133326E-01  8.34016930E-04  5.05723814E-05
2.85211631E-01  9.36569522E-04  5.00969848E-05
2.86289936E-01  8.39983116E-04  5.08111916E-05
2.87368240E-01  8.58894548E-04  5.02901348E-05
2.88446545E-01  8.90804887E-04  5.10640218E-05
2.89524850E-01  8.55395502E-04  5.08510764E-05
2.90603155E-01  8.13365205E-04  5.06822380E-05
2.91681460E-01  8.44162770E-04  5.13295559E-05
2.92759765E-01  8.16633314E-04  5.08514038E-05
2.93838069E-01  7.64537100E-04  5.07966925E-05
2.94916374E-01  7.38576546E-04  4.99518784E-05
2.95994679E-01  7.72896561E-04  5.12892825E-05
2.97072984E-01  7.96129135E-04  5.05505431E-05
2.98151289E-01  8.04771497E-04  5.02039499E-05
2.99229594E-01  7.04512546E-04  5.09964887E-05
3.00307899E-01  8.05072903E-04  5.01770678E-05
3.01386203E-01  7.67018959E-04  5.10028567E-05
3.02464508E-01  6.20037598E-04  5.02330843E-05
3.03542813E-01  6.62266441E-04  5.03086455E-05
3.04621118E-01  6.95701513E-04  5.06035310E-05
3.05699423E-01  7.07349955E-04  5.04769104E-05
3.06777728E-01  7.12984762E-04  5.05822744E-05
3.07856032E-01  7.84264074E-04  5.00130148E-05
3.08934337E-01  6.44129298E-04  5.14549460E-05
3.10012642E-01  7.51726310E-04  5.06858421E-05
3.11090947E-01  7.34172117E-04  5.06170961E-05
3.12169252E-01  7.02425821E-04  5.07007092E-05
3.13247557E-01  6.87949561E-04  5.03496706E-05
3.14325861E-01  6.78878714E-04  5.15865117E-05
3.15404166E-01  7.63258878E-04  5.00084205E-05
3.16482471E-01  6.55645493E-04  5.10131965E-05
3.17560776E-01  5.66990787E-04  5.07396739E-05
3.18639081E-01  6.78642401E-04  5.11400290E-05
3.19717386E-01  6.26090679E-04  5.10634991E-05
3.20795691E-01  6.49323795E-04  5.05644331E-05
3.21873995E-01  5.72111585E-04  5.28119569E-05
3.22952300E-01  6.91291477E-04  5.22864472E-05
3.24030605E-01  6.03573909E-04  5.30223910E-05
3.25108910E-01  6.52900923E-04  5.34062480E-05
3.26187215E-01  6.96627157E-04  5.39009518E-05
3.27265520E-01  6.87194973E-04  5.48673734E-05
3.28343824E-01  6.30724206E-04  5.39515029E-05
3.29422129E-01  5.47933809E-04  5.52761131E-05
3.30500434E-01  6.79251456E-04  5.45191563E-05
3.31578739E-01  6.25598613E-04  5.63800584E-05
3.32657044E-01  6.04676851E-04  5.52120730E-05
3.33735349E-01  6.66783266E-04  5.57185822E-05
3.34813653E-01  6.32876926E-04  5.64974063E-05
3.35891958E-01  6.09960683E-04  5.53877868E-05
3.36970263E-01  5.03669396E-04  5.66533588E-05
3.38048568E-01  5.80426724E-04  5.64523697E-05
3.39126873E-01  6.53308883E-04  5.75923505E-05
3.40205178E-01  5.86384004E-04  5.75736726E-05
3.41283483E-01  6.27007091E-04  5.68444534E-05
3.42361787E-01  6.44452265E-04  5.88082316E-05
3.43440092E-01  6.73046522E-04  5.77131972E-05
3.44518397E-01  4.70909510E-04  5.90898275E-05
3.45596702E-01  6.69427348E-04  5.91937873E-05
3.46675007E-01  5.06194398E-04  6.08402989E-05
3.47753312E-01  5.36136986E-04  6.27129161E-05
3.48831616E-01  4.98266794E-04  6.24505721E-05
3.49909921E-01  5.24813608E-04  6.43360105E-05
3.50988226E-01  6.20125645E-04  6.33302876E-05
3.52066531E-01  6.11708048E-04  6.61898452E-05
3.53144836E-01  7.29992302E-04  6.58330783E-05
3.54223141E-01  6.19017504E-04  6.64709768E-05
3.55301445E-01  6.50097881E-04  6.87496156E-05
3.56379750E-01  5.76609669E-04  6.75088125E-05
3.57458055E-01  6.90781117E-04  6.96893849E-05
3.58536360E-01  5.32046308E-04  6.85901968E-05
3.59614665E-01  5.99042471E-04  7.14930426E-05
3.60692970E-01  5.86092982E-04  7.13765941E-05
3.61771275E-01  5.86110942E-04  7.14238648E-05
3.62849579E-01  6.03757384E-04  7.24385772E-05
3.63927884E-01  6.87665258E-04  7.33518582E-05
3.65006189E-01  5.94964586E-04  7.58742120E-05
3.66084494E-01  6.04177696E-04  7.45161080E-05
3.67162799E-01  5.40741221E-04  7.73311694E-05
3.68241104E-01  4.49967444E-04  7.70099659E-05
3.69319408E-01  4.90695023E-04  7.87351330E-05
3.70397713E-01  6.24949942E-04  7.82425839E-05
3.71476018E-01  5.11358595E-04  7.84748429E-05
3.72554323E-01  7.26144266E-04  8.37822217E-05
3.73632628E-01  5.89441780E-04  7.99067907E-05
3.74710933E-01  4.99674471E-04  8.31527534E-05
3.75789237E-01  6.76346160E-04  8.23163482E-05
3.76867542E-01  6.36778168E-04  8.62755079E-05
3.77945847E-01  5.43196073E-04  8.78989554E-05
3.79024152E-01  6.31003892E-04  8.71433355E-05
3.80102457E-01  5.12695369E-04  8.95255732E-05
3.81180762E-01  7.31244610E-04  8.99370284E-05
3.82259067E-01  7.59998094E-04  9.24049843E-05
3.83337371E-01  6.00281467E-04  9.15614701E-05
3.84415676E-01  4.42462709E-04  9.48870706E-05
3.85493981E-01  5.08214412E-04  9.58350790E-05
3.86572286E-01  5.46847354E-04  9.38970791E-05
3.87650591E-01  5.73206358E-04  1.01485747E-04
3.88728896E-01  5.25305237E-04  9.87100726E-05
3.89807200E-01  6.20161285E-04  1.01256538E-04
3.90885505E-01  4.30249657E-04  1.02992856E-04
3.91963810E-01  6.50751810E-04  1.04318275E-04
3.93042115E-01  6.18324661E-04  1.08470800E-04
3.94120420E-01  3.23937341E-04  1.09864023E-04
3.95198725E-01  5.85556992E-04  1.13199558E-04
3.96277029E-01  4.31099965E-04  1.13244192E-04
3.97355334E-01  6.04915899E-04  1.18082028E-04
3.98433639E-01  7.23497678E-04  1.21807582E-04
3.99511944E-01  5.09397040E-04  1.22918303E-04
4.00590249E-01  6.66884660E-04  1.28631955E-04
4.01668554E-01  4.36967692E-04  1.28499450E-04
4.02746859E-01  4.64476303E-04  1.31772391E-04
4.03825163E-01  7.97985974E-04  1.38110043E-04
4.04903468E-01  6.71609589E-04  1.40694707E-04
4.05981773E-01  4.27541542E-04  1.44457097E-04
4.07060078E-01  6.48656438E-04  1.47063443E-04
4.08138383E-01  5.59458027E-04  1.47955079E-04
4.09216688E-01  2.98566547E-04  1.58101014E-04
4.10294992E-01  5.78262462E-04  1.57381423E-04
4.11373297E-01  6.76717937E-04  1.63223239E-04
4.12451602E-01  8.22919128E-04  1.77046768E-04
4.13529907E-01  6.50057286E-04  1.70132257E-04
4.14608212E-01  5.40158292E-04  1.78486689E-04
4.15686517E-01  4.33812737E-04  1.90882181E-04
4.16764821E-01  3.35268567E-04  1.94450781E-04
4.17843126E-01  3.76099673E-04  2.11523813E-04
4.18921431E-01  6.54644423E-04  2.25453107E-04
4.19999736E-01  3.84177223E-04  2.26581776E-04
4.21078041E-01  5.80910102E-04  2.36350600E-04
4.22156346E-01  6.45973840E-04  2.68871175E-04
4.23234651E-01  8.03642397E-04  2.83551605E-04
4.24312955E-01  2.03918825E-04  2.96901674E-04
4.25391260E-01  3.66456511E-04  3.08547598E-04
4.26469565E-01  -2.66326111E-05  3.13935574E-04
4.27547870E-01  -1.68213722E-05  3.23223152E-04
4.28626175E-01  -1.41207876E-04  3.59655889E-04
4.29704480E-01  5.40482003E-04  3.41253857E-04
4.30782784E-01  -2.13402716E-04  3.79512764E-04
4.31861089E-01  6.96387145E-04  3.97604992E-04
4.32939394E-01  7.28349088E-04  4.40654042E-04
4.34017699E-01  7.30465604E-04  4.73581777E-04
4.35096004E-01  7.74453172E-04  5.39317026E-04
4.36174309E-01  3.36166677E-04  5.22290301E-04
4.37252613E-01  3.90591630E-04  7.08438635E-04
4.38330918E-01  -4.33131849E-04  6.73778007E-04
4.39409223E-01  1.39903945E-04  1.23164466E-03
4.40487528E-01  2.07970566E-03  1.93034190E-03
