# Supplementary material for: RNA structures and dynamics with Å resolution revealed by x-ray free-electron lasers
Source: Sci Adv. 2023 Sep 27;9(39):eadj3509. doi: 10.1126/sciadv.adj3509 (PMC10530093; doi:10.1126/sciadv.adj3509)
Supplement: Supplementary file 2 — Datasets S1 to S23 [file sciadv.adj3509_datasets_s1_to_s23.zip › raw_data_for_paper/Data_FigS3_top_5Mg.txt]

1.67137251E-02  1.99738686E-02  4.52207453E-04
1.77920299E-02  1.98240758E-02  4.33568852E-04
1.88703347E-02  1.96077233E-02  3.92541463E-04
1.99486396E-02  1.97485144E-02  3.82275500E-04
2.10269444E-02  1.93338940E-02  3.38190620E-04
2.21052493E-02  2.03004450E-02  3.43727176E-04
2.31835541E-02  2.04000054E-02  3.33701668E-04
2.42618589E-02  1.97803837E-02  3.13259116E-04
2.53401638E-02  2.07694988E-02  3.15421324E-04
2.64184686E-02  2.02818199E-02  2.90096911E-04
2.74967735E-02  2.10404248E-02  2.98209948E-04
2.85750783E-02  2.09896197E-02  2.87923046E-04
2.96533832E-02  2.10821347E-02  2.76144929E-04
3.07316880E-02  2.06932531E-02  2.78036486E-04
3.18099928E-02  2.06536068E-02  2.65304893E-04
3.28882977E-02  2.17146212E-02  2.70622971E-04
3.39666025E-02  2.10533058E-02  2.52710337E-04
3.50449074E-02  2.15949356E-02  2.53437718E-04
3.61232122E-02  2.15911411E-02  2.52610867E-04
3.72015171E-02  2.12432570E-02  2.49308515E-04
3.82798219E-02  2.16297208E-02  2.50541428E-04
3.93581267E-02  2.15628175E-02  2.33238537E-04
4.04364316E-02  2.15841832E-02  2.36125706E-04
4.15147364E-02  2.17065150E-02  2.32769391E-04
4.25930413E-02  2.17660746E-02  2.35017971E-04
4.36713461E-02  2.15856004E-02  2.26449602E-04
4.47496509E-02  2.20552369E-02  2.23991669E-04
4.58279558E-02  2.20344907E-02  2.27447204E-04
4.69062606E-02  2.19162732E-02  2.18941402E-04
4.79845655E-02  2.17701121E-02  2.14584178E-04
4.90628703E-02  2.19236082E-02  2.15142896E-04
5.01411752E-02  2.13849430E-02  2.08567450E-04
5.12194800E-02  2.18558742E-02  2.16873872E-04
5.22977848E-02  2.16588834E-02  2.03087575E-04
5.33760897E-02  2.09686858E-02  2.03615107E-04
5.44543945E-02  2.11337792E-02  1.98636892E-04
5.55326994E-02  2.08236039E-02  2.01181717E-04
5.66110042E-02  2.07543848E-02  2.00008652E-04
5.76893091E-02  2.08881933E-02  1.88462245E-04
5.87676139E-02  2.08648754E-02  1.95670345E-04
5.98459187E-02  2.01480998E-02  1.85861361E-04
6.09242236E-02  2.02188168E-02  1.88218168E-04
6.20025284E-02  2.02641412E-02  1.85260843E-04
6.30808333E-02  1.99727320E-02  1.80483007E-04
6.41591381E-02  1.97262070E-02  1.86086484E-04
6.52374429E-02  1.94867698E-02  1.75273005E-04
6.63157478E-02  1.94959145E-02  1.75311951E-04
6.73940526E-02  1.89050002E-02  1.71354827E-04
6.84723575E-02  1.89619932E-02  1.71471331E-04
6.95506623E-02  1.85178277E-02  1.73560525E-04
7.06289672E-02  1.83216599E-02  1.63149208E-04
7.17072720E-02  1.82290667E-02  1.66438207E-04
7.27855768E-02  1.78904655E-02  1.62502277E-04
7.38638817E-02  1.74961738E-02  1.60478810E-04
7.49421865E-02  1.71970730E-02  1.59398021E-04
7.60204914E-02  1.69250737E-02  1.52779482E-04
7.70987962E-02  1.69306496E-02  1.57200159E-04
7.81771011E-02  1.65311652E-02  1.52894393E-04
7.92554059E-02  1.63163851E-02  1.51659441E-04
8.03337107E-02  1.59509784E-02  1.47278124E-04
8.14120156E-02  1.57659110E-02  1.46228628E-04
8.24903204E-02  1.53319778E-02  1.47231887E-04
8.35686253E-02  1.54871465E-02  1.42760005E-04
8.46469301E-02  1.49034304E-02  1.41292650E-04
8.57252349E-02  1.47905737E-02  1.38647014E-04
8.68035398E-02  1.44196219E-02  1.37997804E-04
8.78818446E-02  1.40502512E-02  1.38458839E-04
8.89601495E-02  1.39625816E-02  1.32126545E-04
9.00384543E-02  1.34865587E-02  1.32813381E-04
9.11167592E-02  1.34216365E-02  1.32368025E-04
9.21950640E-02  1.31397528E-02  1.30383522E-04
9.32733688E-02  1.28798032E-02  1.29460268E-04
9.43516737E-02  1.26902607E-02  1.29303419E-04
9.54299785E-02  1.22416233E-02  1.31299675E-04
9.65082834E-02  1.22159445E-02  1.29587270E-04
9.75865882E-02  1.20147043E-02  1.28664068E-04
9.86648931E-02  1.17747607E-02  1.26664678E-04
9.97431979E-02  1.15405064E-02  1.26681410E-04
1.00821503E-01  1.14981682E-02  1.29012653E-04
1.01899808E-01  1.11482115E-02  1.24923166E-04
1.02978112E-01  1.09509644E-02  1.25063562E-04
1.04056417E-01  1.07108205E-02  1.23029718E-04
1.05134722E-01  1.03770966E-02  1.24601444E-04
1.06213027E-01  1.02422489E-02  1.22789745E-04
1.07291332E-01  9.95909503E-03  1.18660461E-04
1.08369637E-01  9.92063294E-03  1.21817159E-04
1.09447941E-01  9.80006539E-03  1.17617961E-04
1.10526246E-01  9.33679969E-03  1.20771203E-04
1.11604551E-01  9.40891482E-03  1.12803028E-04
1.12682856E-01  9.30030043E-03  1.11816036E-04
1.13761161E-01  8.87518963E-03  1.12927094E-04
1.14839466E-01  8.88552207E-03  1.08764400E-04
1.15917771E-01  8.71489726E-03  1.08204388E-04
1.16996075E-01  8.65641130E-03  1.05081044E-04
1.18074380E-01  8.27511399E-03  1.06491112E-04
1.19152685E-01  8.05002869E-03  1.07799309E-04
1.20230990E-01  8.12045921E-03  1.04486183E-04
1.21309295E-01  7.80956370E-03  1.06230269E-04
1.22387600E-01  7.63314444E-03  1.04384359E-04
1.23465904E-01  7.62746353E-03  1.06150363E-04
1.24544209E-01  7.35796319E-03  1.04077425E-04
1.25622514E-01  7.34794627E-03  1.02233203E-04
1.26700819E-01  6.97308439E-03  1.03002243E-04
1.27779124E-01  6.91231205E-03  1.01127943E-04
1.28857429E-01  6.90633987E-03  1.02645354E-04
1.29935733E-01  6.65955180E-03  9.94993091E-05
1.31014038E-01  6.61129380E-03  9.96289886E-05
1.32092343E-01  6.39353899E-03  9.92323842E-05
1.33170648E-01  6.34146499E-03  9.80025349E-05
1.34248953E-01  6.01231924E-03  9.79770067E-05
1.35327258E-01  6.04264463E-03  9.57231730E-05
1.36405563E-01  5.86671793E-03  9.54550276E-05
1.37483867E-01  5.75897047E-03  9.28766125E-05
1.38562172E-01  5.50891682E-03  9.12114641E-05
1.39640477E-01  5.37109020E-03  8.90610545E-05
1.40718782E-01  5.47144787E-03  8.88412844E-05
1.41797087E-01  5.21218330E-03  8.81321603E-05
1.42875392E-01  5.20913395E-03  8.64335269E-05
1.43953696E-01  4.85844715E-03  8.51594212E-05
1.45032001E-01  4.93701064E-03  8.39851200E-05
1.46110306E-01  4.87334466E-03  8.44915291E-05
1.47188611E-01  4.73268558E-03  8.36166585E-05
1.48266916E-01  4.70915868E-03  8.14149066E-05
1.49345221E-01  4.41799438E-03  8.16412581E-05
1.50423525E-01  4.55141008E-03  8.08395298E-05
1.51501830E-01  4.32911909E-03  8.05932146E-05
1.52580135E-01  4.34851904E-03  7.91368949E-05
1.53658440E-01  4.11722701E-03  7.76282206E-05
1.54736745E-01  4.18681287E-03  7.86207426E-05
1.55815050E-01  4.07856280E-03  7.67181448E-05
1.56893355E-01  3.83697186E-03  7.60057378E-05
1.57971659E-01  3.98297579E-03  7.61542487E-05
1.59049964E-01  3.86681701E-03  7.43677465E-05
1.60128269E-01  3.92775658E-03  7.58241578E-05
1.61206574E-01  3.66982568E-03  7.28721073E-05
1.62284879E-01  3.72487790E-03  7.29629772E-05
1.63363184E-01  3.44637807E-03  7.28554681E-05
1.64441488E-01  3.40149668E-03  7.22645764E-05
1.65519793E-01  3.29933219E-03  7.19946738E-05
1.66598098E-01  3.36622008E-03  7.00800080E-05
1.67676403E-01  3.22985478E-03  7.11039478E-05
1.68754708E-01  3.32829362E-03  7.05000163E-05
1.69833013E-01  3.18443113E-03  6.94876089E-05
1.70911317E-01  3.04304030E-03  6.89278994E-05
1.71989622E-01  2.90491451E-03  6.76130910E-05
1.73067927E-01  2.97061361E-03  6.81832481E-05
1.74146232E-01  2.93726514E-03  6.78274971E-05
1.75224537E-01  2.83369625E-03  6.63789654E-05
1.76302842E-01  2.77183177E-03  6.69601691E-05
1.77381147E-01  2.67231234E-03  6.62225613E-05
1.78459451E-01  2.64298906E-03  6.55017775E-05
1.79537756E-01  2.58430916E-03  6.47372311E-05
1.80616061E-01  2.47432163E-03  6.51485402E-05
1.81694366E-01  2.48295857E-03  6.42261144E-05
1.82772671E-01  2.36154842E-03  6.42046158E-05
1.83850976E-01  2.35750719E-03  6.35047965E-05
1.84929280E-01  2.34735052E-03  6.22251739E-05
1.86007585E-01  2.28000525E-03  6.30505702E-05
1.87085890E-01  2.25016365E-03  6.27574589E-05
1.88164195E-01  2.20189073E-03  6.23629504E-05
1.89242500E-01  2.11422634E-03  6.13916069E-05
1.90320805E-01  2.06975515E-03  6.08922968E-05
1.91399109E-01  2.09942768E-03  6.18421576E-05
1.92477414E-01  1.96139687E-03  5.98690083E-05
1.93555719E-01  1.95532294E-03  6.06008741E-05
1.94634024E-01  1.93401041E-03  5.98930332E-05
1.95712329E-01  1.91396027E-03  6.02211369E-05
1.96790634E-01  1.79197777E-03  5.91343472E-05
1.97868939E-01  1.73773039E-03  5.82083646E-05
1.98947243E-01  1.76964065E-03  5.93730081E-05
2.00025548E-01  1.83614228E-03  5.80969448E-05
2.01103853E-01  1.58479906E-03  5.78294369E-05
2.02182158E-01  1.73514036E-03  5.72111529E-05
2.03260463E-01  1.56979069E-03  5.67953310E-05
2.04338768E-01  1.60291025E-03  5.79053318E-05
2.05417072E-01  1.48597594E-03  5.63023205E-05
2.06495377E-01  1.60044582E-03  5.67111966E-05
2.07573682E-01  1.55788253E-03  5.60211621E-05
2.08651987E-01  1.30998462E-03  5.61156260E-05
2.09730292E-01  1.46126217E-03  5.55489805E-05
2.10808597E-01  1.36129906E-03  5.51524377E-05
2.11886901E-01  1.29369748E-03  5.54261298E-05
2.12965206E-01  1.26530504E-03  5.45995293E-05
2.14043511E-01  1.27207766E-03  5.52504465E-05
2.15121816E-01  1.25552052E-03  5.36979237E-05
2.16200121E-01  1.15470567E-03  5.36353764E-05
2.17278426E-01  1.25665678E-03  5.44046830E-05
2.18356731E-01  1.21328483E-03  5.33573524E-05
2.19435035E-01  1.26941137E-03  5.37757008E-05
2.20513340E-01  1.05213223E-03  5.22119799E-05
2.21591645E-01  1.13361831E-03  5.31152493E-05
2.22669950E-01  1.12032557E-03  5.23113579E-05
2.23748255E-01  1.06009057E-03  5.19837431E-05
2.24826560E-01  9.88730568E-04  5.20162209E-05
2.25904864E-01  1.05372558E-03  5.15276468E-05
2.26983169E-01  1.00128244E-03  5.23418760E-05
2.28061474E-01  1.04320406E-03  5.11083841E-05
2.29139779E-01  9.30585977E-04  5.11070765E-05
2.30218084E-01  9.07156335E-04  5.13540240E-05
2.31296389E-01  8.94189836E-04  5.08226698E-05
2.32374693E-01  9.84470944E-04  5.07615391E-05
2.33452998E-01  9.02925060E-04  5.01082393E-05
2.34531303E-01  8.79093145E-04  5.02748292E-05
2.35609608E-01  8.55876589E-04  4.98590485E-05
2.36687913E-01  9.32785385E-04  4.96658806E-05
2.37766218E-01  8.14901452E-04  4.95410310E-05
2.38844523E-01  7.60591634E-04  4.88783061E-05
2.39922827E-01  8.65289333E-04  4.92783645E-05
2.41001132E-01  8.32919036E-04  4.89183706E-05
2.42079437E-01  7.23105611E-04  4.88295658E-05
2.43157742E-01  7.08870710E-04  4.87565609E-05
2.44236047E-01  6.69972605E-04  4.85810712E-05
2.45314352E-01  6.78044195E-04  4.86919181E-05
2.46392656E-01  7.04904587E-04  4.71745069E-05
2.47470961E-01  6.47063684E-04  4.79489411E-05
2.48549266E-01  6.71784435E-04  4.75818168E-05
2.49627571E-01  6.55680908E-04  4.84239786E-05
2.50705876E-01  5.54666196E-04  4.86045436E-05
2.51784181E-01  5.94189346E-04  4.83976360E-05
2.52862485E-01  5.49590972E-04  4.87987923E-05
2.53940790E-01  6.78338435E-04  4.81284422E-05
2.55019095E-01  5.93429917E-04  4.85018254E-05
2.56097400E-01  6.18353720E-04  4.85670269E-05
2.57175705E-01  5.42783592E-04  4.87347999E-05
2.58254010E-01  4.98016979E-04  4.86781391E-05
2.59332315E-01  5.60993133E-04  4.75738598E-05
2.60410619E-01  5.37972550E-04  4.86191038E-05
2.61488924E-01  4.57697878E-04  4.87923129E-05
2.62567229E-01  5.50395954E-04  4.89748856E-05
2.63645534E-01  4.63948587E-04  4.85608958E-05
2.64723839E-01  4.40431102E-04  4.84095918E-05
2.65802144E-01  4.96675987E-04  4.88062729E-05
2.66880448E-01  3.96370179E-04  4.81834990E-05
2.67958753E-01  4.66022984E-04  4.81382309E-05
2.69037058E-01  5.10112397E-04  4.77027959E-05
2.70115363E-01  4.61361473E-04  4.78708487E-05
2.71193668E-01  5.02215091E-04  4.80918259E-05
2.72271973E-01  4.39212252E-04  4.73046485E-05
2.73350277E-01  3.73903194E-04  4.78385728E-05
2.74428582E-01  4.61265309E-04  4.73228962E-05
2.75506887E-01  3.74604961E-04  4.76991590E-05
2.76585192E-01  4.13243225E-04  4.82099493E-05
2.77663497E-01  3.62762328E-04  4.80168576E-05
2.78741802E-01  4.08168459E-04  4.91467419E-05
2.79820107E-01  3.89358998E-04  4.84078129E-05
2.80898411E-01  2.34857910E-04  4.95758363E-05
2.81976716E-01  3.52520269E-04  4.83528681E-05
2.83055021E-01  4.03372091E-04  4.91253184E-05
2.84133326E-01  4.69391019E-04  4.93705514E-05
2.85211631E-01  3.16166920E-04  4.88889158E-05
2.86289936E-01  3.73520710E-04  4.98558974E-05
2.87368240E-01  3.34762873E-04  4.88957109E-05
2.88446545E-01  3.36980379E-04  5.01426249E-05
2.89524850E-01  3.55628023E-04  4.93239503E-05
2.90603155E-01  3.00674498E-04  5.00473202E-05
2.91681460E-01  2.09350194E-04  4.99722351E-05
2.92759765E-01  3.25450372E-04  4.97242743E-05
2.93838069E-01  2.87978783E-04  4.98440853E-05
2.94916374E-01  2.70282967E-04  4.93773559E-05
2.95994679E-01  3.67237538E-04  5.03266087E-05
2.97072984E-01  2.98581971E-04  4.99299498E-05
2.98151289E-01  2.78594080E-04  4.98779008E-05
2.99229594E-01  3.43540064E-04  5.01000969E-05
3.00307899E-01  3.29903965E-04  4.95565951E-05
3.01386203E-01  3.43907128E-04  5.04264516E-05
3.02464508E-01  2.85791701E-04  4.90970586E-05
3.03542813E-01  3.12519884E-04  4.98979845E-05
3.04621118E-01  2.28208846E-04  5.02572850E-05
3.05699423E-01  3.27382151E-04  4.98077361E-05
3.06777728E-01  3.48165263E-04  5.01006949E-05
3.07856032E-01  2.85838711E-04  4.94491722E-05
3.08934337E-01  2.93472390E-04  5.03435505E-05
3.10012642E-01  2.18869765E-04  4.98001516E-05
3.11090947E-01  2.36370004E-04  5.00389621E-05
3.12169252E-01  3.61654998E-04  5.02632949E-05
3.13247557E-01  2.86349447E-04  5.03138406E-05
3.14325861E-01  1.98039077E-04  5.06211937E-05
3.15404166E-01  3.10349759E-04  4.95399249E-05
3.16482471E-01  2.26704102E-04  5.03384746E-05
3.17560776E-01  2.83789704E-04  5.00580397E-05
3.18639081E-01  2.56546284E-04  5.03087909E-05
3.19717386E-01  2.30181513E-04  5.00925510E-05
3.20795691E-01  1.88357439E-04  5.02446957E-05
3.21873995E-01  2.97431709E-04  5.22987327E-05
3.22952300E-01  3.56223653E-04  5.14868144E-05
3.24030605E-01  2.09217978E-04  5.26286611E-05
3.25108910E-01  2.68686132E-04  5.26558670E-05
3.26187215E-01  2.15772987E-04  5.31608603E-05
3.27265520E-01  2.74162019E-04  5.42159963E-05
3.28343824E-01  2.37937669E-04  5.34114771E-05
3.29422129E-01  1.42238080E-04  5.47279875E-05
3.30500434E-01  2.60735781E-04  5.40079374E-05
3.31578739E-01  2.72296669E-04  5.45207590E-05
3.32657044E-01  1.66352336E-04  5.46340189E-05
3.33735349E-01  3.73423659E-04  5.51049471E-05
3.34813653E-01  1.78109238E-04  5.66437547E-05
3.35891958E-01  3.02415125E-04  5.47174553E-05
3.36970263E-01  2.38881067E-04  5.62966723E-05
3.38048568E-01  2.42024927E-04  5.59325267E-05
3.39126873E-01  3.43809078E-04  5.70911356E-05
3.40205178E-01  2.20771707E-04  5.62939214E-05
3.41283483E-01  2.92737517E-04  5.63140182E-05
3.42361787E-01  2.48879668E-04  5.83792925E-05
3.43440092E-01  1.88254688E-04  5.68250900E-05
3.44518397E-01  2.77098931E-04  5.85571664E-05
3.45596702E-01  2.23985843E-04  5.81468268E-05
3.46675007E-01  4.05796973E-04  6.12105545E-05
3.47753312E-01  2.51362401E-04  6.12564311E-05
3.48831616E-01  2.70316835E-04  6.17625362E-05
3.49909921E-01  2.66064270E-04  6.36805733E-05
3.50988226E-01  1.96852408E-04  6.29527724E-05
3.52066531E-01  2.64673308E-04  6.57369996E-05
3.53144836E-01  2.74901535E-04  6.44513766E-05
3.54223141E-01  1.59130604E-04  6.59795113E-05
3.55301445E-01  2.78661340E-04  6.73024709E-05
3.56379750E-01  3.09411090E-04  6.72178662E-05
3.57458055E-01  4.05782021E-04  6.91526039E-05
3.58536360E-01  2.50862505E-04  6.78387317E-05
3.59614665E-01  1.52551144E-04  6.99356013E-05
3.60692970E-01  1.62037688E-04  7.09610613E-05
3.61771275E-01  2.87928810E-04  7.08964721E-05
3.62849579E-01  1.67436259E-04  7.25203842E-05
3.63927884E-01  3.05654226E-04  7.31402805E-05
3.65006189E-01  2.04285456E-04  7.53816410E-05
3.66084494E-01  2.42943017E-04  7.37950038E-05
3.67162799E-01  2.61717026E-04  7.60276748E-05
3.68241104E-01  2.21005095E-04  7.63419019E-05
3.69319408E-01  2.30438093E-04  7.87951226E-05
3.70397713E-01  1.14707395E-04  7.80344700E-05
3.71476018E-01  2.20287425E-04  7.84359482E-05
3.72554323E-01  2.13302685E-04  8.26043180E-05
3.73632628E-01  3.55560766E-04  7.99828778E-05
3.74710933E-01  1.73249961E-04  8.24957219E-05
3.75789237E-01  2.64248661E-04  8.37812062E-05
3.76867542E-01  8.93226756E-05  8.57511507E-05
3.77945847E-01  1.22706444E-04  8.63200289E-05
3.79024152E-01  3.68544089E-04  8.55005950E-05
3.80102457E-01  3.75089607E-04  8.93444384E-05
3.81180762E-01  9.92624939E-05  8.93440428E-05
3.82259067E-01  2.54368758E-04  9.16782054E-05
3.83337371E-01  3.17990762E-04  9.13106506E-05
3.84415676E-01  4.08295435E-04  9.45526164E-05
3.85493981E-01  3.17988941E-04  9.52661713E-05
3.86572286E-01  1.18405052E-04  9.44252948E-05
3.87650591E-01  9.90251225E-05  9.87201781E-05
3.88728896E-01  2.90022263E-04  1.00015714E-04
3.89807200E-01  1.45121532E-04  1.01027708E-04
3.90885505E-01  3.08112036E-04  1.02030610E-04
3.91963810E-01  1.32454344E-04  1.04984809E-04
3.93042115E-01  3.52448474E-04  1.06341906E-04
3.94120420E-01  2.89204746E-04  1.11791484E-04
3.95198725E-01  3.42978007E-04  1.13667189E-04
3.96277029E-01  3.04212532E-04  1.14103149E-04
3.97355334E-01  1.73800180E-04  1.16418531E-04
3.98433639E-01  1.47326907E-04  1.15883000E-04
3.99511944E-01  1.28892779E-04  1.20358490E-04
4.00590249E-01  3.10558623E-04  1.23636153E-04
4.01668554E-01  3.18484073E-04  1.27204237E-04
4.02746859E-01  1.24854538E-04  1.32119343E-04
4.03825163E-01  4.26857190E-04  1.39477754E-04
4.04903468E-01  2.09028623E-06  1.35067346E-04
4.05981773E-01  6.51625396E-05  1.42911107E-04
4.07060078E-01  6.56055626E-05  1.46712184E-04
4.08138383E-01  2.79775905E-04  1.48686904E-04
4.09216688E-01  1.95872516E-04  1.58688395E-04
4.10294992E-01  3.30498176E-04  1.52692387E-04
4.11373297E-01  4.00075220E-04  1.62450760E-04
4.12451602E-01  3.16726784E-04  1.70929045E-04
4.13529907E-01  1.52589181E-04  1.72302747E-04
4.14608212E-01  1.06011197E-05  1.81274360E-04
4.15686517E-01  3.06366339E-04  1.93757875E-04
4.16764821E-01  6.00080798E-04  1.98042132E-04
4.17843126E-01  3.78255034E-04  2.09445070E-04
4.18921431E-01  3.95861167E-04  2.15868321E-04
4.19999736E-01  4.28932034E-04  2.26499153E-04
4.21078041E-01  4.88245131E-05  2.44271015E-04
4.22156346E-01  4.80353188E-04  2.67762226E-04
4.23234651E-01  2.36077638E-04  2.79204744E-04
4.24312955E-01  4.02401773E-04  3.06640624E-04
4.25391260E-01  2.83587775E-04  3.11542043E-04
4.26469565E-01  3.60711780E-04  3.14169460E-04
4.27547870E-01  -4.41486887E-06  3.27993441E-04
4.28626175E-01  6.28315452E-04  3.50672065E-04
4.29704480E-01  2.73096868E-04  3.45169764E-04
4.30782784E-01  1.87328238E-04  3.84381168E-04
4.31861089E-01  1.13449866E-04  4.10026451E-04
4.32939394E-01  5.21699109E-04  4.33714343E-04
4.34017699E-01  2.64068404E-04  4.32244797E-04
4.35096004E-01  -3.35135126E-04  5.50832303E-04
4.36174309E-01  5.97022789E-04  5.62883259E-04
4.37252613E-01  3.89936548E-04  7.17838983E-04
4.38330918E-01  -1.30468325E-04  7.07739158E-04
4.39409223E-01  1.05656343E-03  1.32302479E-03
4.40487528E-01  -8.86434817E-05  1.88373156E-03
