# Supplementary material for: RNA structures and dynamics with Å resolution revealed by x-ray free-electron lasers
Source: Sci Adv. 2023 Sep 27;9(39):eadj3509. doi: 10.1126/sciadv.adj3509 (PMC10530093; doi:10.1126/sciadv.adj3509)
Supplement: Supplementary file 2 — Datasets S1 to S23 [file sciadv.adj3509_datasets_s1_to_s23.zip › raw_data_for_paper/Time_resolved_data_t6ms.txt]

0.3058178	9.306357e-06
0.3079238	8.890347e-06
0.3100375	8.566829e-06
0.3121659	8.92824e-06
0.3142845	8.504721e-06
0.316398	8.307223e-06
0.3185017	8.4684e-06
0.320612	8.243311e-06
0.3227406	8.361822e-06
0.3248525	7.621187e-06
0.3269826	8.071249e-06
0.3291081	7.736438e-06
0.3311997	7.685972e-06
0.3333059	7.923692e-06
0.3354282	7.758965e-06
0.337549	7.637136e-06
0.3396652	7.407158e-06
0.3417653	7.209834e-06
0.3438672	7.363211e-06
0.3459705	7.401919e-06
0.3480887	7.373281e-06
0.3502122	7.102557e-06
0.3523229	7.062161e-06
0.3544385	7.143826e-06
0.3565459	6.881368e-06
0.3586447	7.23789e-06
0.3607545	6.939634e-06
0.3628722	7.209834e-06
0.364985	6.812566e-06
0.3670787	7.022696e-06
0.3691714	6.875838e-06
0.3712868	6.765127e-06
0.3733963	6.899063e-06
0.3755047	6.74784e-06
0.3776172	6.623915e-06
0.3797149	6.454473e-06
0.381821	6.748189e-06
0.3839228	6.442599e-06
0.3860299	6.427348e-06
0.3881373	6.323215e-06
0.3902423	6.34481e-06
0.3923503	6.281422e-06
0.3944438	6.315822e-06
0.3965375	6.479444e-06
0.3986397	6.313494e-06
0.4007404	6.310351e-06
0.4028468	6.332819e-06
0.4049428	6.397604e-06
0.4070475	6.172457e-06
0.4091543	6.162561e-06
0.4112414	6.140443e-06
0.4133411	5.789276e-06
0.4154469	6.357557e-06
0.4175409	6.114366e-06
0.4196282	6.172515e-06
0.4217233	5.927053e-06
0.4238231	5.889335e-06
0.4259192	6.022223e-06
0.4280153	6.137008e-06
0.4301031	5.556503e-06
0.4321932	5.976472e-06
0.4342936	5.62903e-06
0.4363845	5.651091e-06
0.4384791	5.897484e-06
0.4405743	5.825423e-06
0.442664	5.585258e-06
0.4447581	5.525188e-06
0.4468474	5.370763e-06
0.4489441	5.237525e-06
0.4510357	5.672337e-06
0.453112	5.306327e-06
0.4551938	5.455746e-06
0.4572907	5.534617e-06
0.4593867	5.475711e-06
0.461468	5.278271e-06
0.463551	5.357782e-06
0.4656345	5.312671e-06
0.4677095	5.075941e-06
0.4698003	5.199807e-06
0.47189	4.800328e-06
0.4739766	4.881644e-06
0.4760615	4.697533e-06
0.4781408	4.719885e-06
0.4802224	4.722795e-06
0.4823051	4.727917e-06
0.4843923	4.559581e-06
0.4864767	4.774716e-06
0.4885487	4.738569e-06
0.4906176	4.523667e-06
0.4927063	4.448113e-06
0.4947922	4.331756e-06
0.4968686	4.609174e-06
0.4989446	4.4966e-06
0.5010226	4.478497e-06
0.5031038	3.976806e-06
0.5051767	4.115165e-06
0.5072462	4.318368e-06
0.5093263	4.067726e-06
0.5114055	4.044559e-06
0.513481	4.083442e-06
0.5155413	3.908353e-06
0.5176058	3.803812e-06
0.5196866	3.876456e-06
0.5217631	3.868481e-06
0.5238378	3.717258e-06
0.5259042	3.856258e-06
0.5279712	3.578898e-06
0.5300457	3.532157e-06
0.5321142	3.494555e-06
0.5341853	3.637455e-06
0.5362614	3.354042e-06
0.5383239	3.469526e-06
0.5403837	3.552763e-06
0.5424484	3.16347e-06
0.5445187	3.182795e-06
0.5465862	3.12936e-06
0.5486486	3.175519e-06
0.5507067	3.213645e-06
0.5527606	2.918823e-06
0.5548273	3.102352e-06
0.5568951	3.092922e-06
0.5589595	2.816494e-06
0.5610263	2.85753e-06
0.563086	2.73023e-06
0.5651435	2.883491e-06
0.5672013	2.621964e-06
0.5692531	2.828951e-06
0.5713116	2.778484e-06
0.5733682	2.514746e-06
0.575417	2.43407e-06
0.5774735	2.592104e-06
0.5795349	2.435991e-06
0.5815961	2.397923e-06
0.5836572	2.537272e-06
0.585706	2.665387e-06
0.5877551	2.204149e-06
0.5898076	2.152636e-06
0.5918626	2.564804e-06
0.5939187	2.595072e-06
0.5959641	2.480985e-06
0.5980127	2.45811e-06
0.6000585	2.158282e-06
0.6021023	2.44769e-06
0.6041553	2.177025e-06
0.6062049	2.055662e-06
0.6082525	2.300949e-06
0.6102935	2.304441e-06
0.6123388	2.355489e-06
0.6143895	2.264802e-06
0.6164345	2.092042e-06
0.6184754	2.307177e-06
0.6205153	2.400368e-06
0.6225545	2.175046e-06
0.6245991	2.199551e-06
0.6266441	2.270506e-06
0.6286914	2.396409e-06
0.6307269	2.1999e-06
0.6327689	2.06416e-06
0.6348079	2.155837e-06
0.6368396	2.143963e-06
0.6388811	2.187619e-06
0.6409082	2.096815e-06
0.6429532	1.925859e-06
0.6449908	2.198911e-06
0.6470168	2.211891e-06
0.6490532	2.312066e-06
0.6510804	2.173299e-06
0.6531085	2.080516e-06
0.6551393	1.97906e-06
0.6571701	1.973996e-06
0.6592066	2.010318e-06
0.6612381	1.721666e-06
0.6632709	2.102228e-06
0.6652979	2.146407e-06
0.6673206	2.133951e-06
0.6693498	2.133544e-06
0.6713704	1.973007e-06
0.6733949	2.164277e-06
0.6754268	2.201821e-06
0.6774536	2.182904e-06
0.679473	1.715496e-06
0.6814905	2.111658e-06
0.6835129	2.05409e-06
0.6855355	2.102286e-06
0.6875552	2.018758e-06
0.6895795	1.903274e-06
0.691599	1.926965e-06
0.6936082	2.023531e-06
0.6956236	2.163579e-06
0.6976385	2.080051e-06
0.6996586	2.027256e-06
0.7016747	2.041634e-06
0.7036921	1.994777e-06
0.7057089	2.178072e-06
0.7077118	2.119108e-06
0.709736	2.235989e-06
0.7117603	2.164568e-06
0.7137659	2.304791e-06
0.7157741	1.990644e-06
0.7177809	2.057641e-06
0.719786	2.095418e-06
0.7217907	2.028071e-06
0.7237936	2.004614e-06
0.7258126	2.03104e-06
0.7278169	1.873996e-06
0.7298204	2.027256e-06
0.7318279	2.255663e-06
0.7338315	2.017943e-06
0.7358401	2.180808e-06
0.7378432	2.03168e-06
0.73985	2.024695e-06
0.7418377	2.116198e-06
0.7438366	1.89303e-06
0.7458407	2.242683e-06
0.7478393	2.391927e-06
0.7498403	2.153334e-06
0.7518363	2.30968e-06
0.7538347	2.280984e-06
0.7558291	1.921959e-06
0.7578273	2.112647e-06
0.7598222	2.370449e-06
0.7618187	2.002344e-06
0.7638117	2.111192e-06
0.7657967	2.092915e-06
0.767787	2.291461e-06
0.769776	2.147397e-06
0.7717699	2.250948e-06
0.7737627	2.180866e-06
0.7757393	2.177258e-06
0.7777289	2.007408e-06
0.7797232	2.142391e-06
0.7817078	2.023415e-06
0.7836949	2.151937e-06
0.7856762	2.088549e-06
0.7876571	2.037792e-06
0.7896342	1.954031e-06
0.7916181	1.844717e-06
0.7936016	1.94629e-06
0.7955782	2.091867e-06
0.7975544	2.162997e-06
0.7995254	2.175337e-06
0.8015041	1.992157e-06
0.8034884	1.860724e-06
0.8054691	2.048851e-06
0.8074506	1.832959e-06
0.8094242	1.821085e-06
0.8113964	1.914683e-06
0.8133685	1.823821e-06
0.8153368	2.148736e-06
0.8173122	1.928769e-06
0.8192824	1.99565e-06
0.8212515	1.801294e-06
0.8232135	2.051238e-06
0.8251814	1.851295e-06
0.8271567	2.102403e-06
0.8291233	1.90211e-06
0.8310845	2.012821e-06
0.833045	1.839129e-06
0.8350082	1.836044e-06
0.8369738	1.854554e-06
0.8389353	1.908571e-06
0.8408988	1.780922e-06
0.8428616	1.763285e-06
0.8448209	1.924986e-06
0.8467801	1.993438e-06
0.8487361	1.918816e-06
0.850695	2.027897e-06
0.8526568	2.061075e-06
0.8546155	1.894776e-06
0.8565652	1.723412e-06
0.8585166	2.009911e-06
0.8604739	1.702283e-06
0.8624191	1.893961e-06
0.8643678	2.105255e-06
0.8663273	2.064626e-06
0.8682782	1.984299e-06
0.8702291	2.151646e-06
0.8721744	1.979293e-06
0.8741164	1.916429e-06
0.8760662	1.762994e-06
0.8780107	1.692912e-06
0.8799558	1.698558e-06
0.8819008	1.840643e-06
0.8838379	2.12813e-06
0.8857831	1.856359e-06
0.8877296	1.740991e-06
0.8896686	1.712644e-06
0.8916049	2.039713e-06
0.893542	1.968816e-06
0.895483	2.032379e-06
0.8974144	1.855136e-06
0.8993546	2.010609e-06
0.9012991	2.015615e-06
0.9032275	1.881737e-06
0.90516	2.02487e-06
0.907092	1.779641e-06
0.9090222	1.828244e-06
0.9109572	2.004963e-06
0.9128821	2.095301e-06
0.9148098	1.968408e-06
0.9167438	2.08366e-06
0.9186718	1.802226e-06
0.9205992	2.00927e-06
0.9225218	2.0031e-06
0.9244469	1.781853e-06
0.9263723	1.809211e-06
0.9282964	1.868233e-06
0.9302211	1.890643e-06
0.932142	1.793902e-06
0.9340622	1.957524e-06
0.9359784	1.874811e-06
0.9378925	1.816778e-06
0.9398143	1.849665e-06
0.9417318	2.036802e-06
0.9436477	2.12033e-06
0.945563	1.924229e-06
0.9474755	1.973996e-06
0.9493924	2.240122e-06
0.951308	2.097921e-06
0.9532198	2.002809e-06
0.9551264	1.80729e-06
0.9570326	1.876731e-06
0.9589422	2.035522e-06
0.9608532	2.05246e-06
0.9627591	1.931272e-06
0.9646661	1.985929e-06
0.966577	2.073299e-06
0.9684773	2.140121e-06
0.9703789	2.016081e-06
0.972281	1.99239e-06
0.9741803	2.006884e-06
0.9760847	2.232846e-06
0.9779883	2.134533e-06
0.979886	2.066197e-06
0.9817798	2.119748e-06
0.9836776	2.200424e-06
0.9855772	2.070854e-06
0.9874668	2.0687e-06
0.9893585	2.070155e-06
0.9912512	2.070679e-06
0.9931454	2.282322e-06
0.995039	2.090936e-06
0.9969281	2.108631e-06
0.9988208	2.337038e-06
1.000712	2.168643e-06
1.002595	2.292276e-06
1.004481	2.137676e-06
1.006371	2.24798e-06
1.008257	2.105546e-06
1.010141	2.249901e-06
1.012024	2.204091e-06
1.013905	2.335699e-06
1.015786	2.455257e-06
1.017671	2.430403e-06
1.01955	2.489309e-06
1.021424	2.440705e-06
1.023303	2.119225e-06
1.025179	1.966022e-06
1.027055	2.338784e-06
1.028929	2.356071e-06
1.030807	2.282206e-06
1.032685	2.157118e-06
1.034549	2.357177e-06
1.036418	2.557761e-06
1.038292	2.434303e-06
1.040162	2.196699e-06
1.04203	2.413115e-06
1.043897	2.206478e-06
1.045763	2.381741e-06
1.047624	2.294313e-06
1.049489	2.54123e-06
1.051356	2.358283e-06
1.053221	2.389948e-06
1.055086	2.376328e-06
1.056945	2.204441e-06
1.058804	2.380053e-06
1.060665	2.40549e-06
1.062523	2.40613e-06
1.06438	2.354092e-06
1.066231	2.298155e-06
1.068082	2.164859e-06
1.06994	2.39216e-06
1.07179	2.232729e-06
1.073641	2.565444e-06
1.075494	2.45258e-06
1.077345	2.615212e-06
1.079195	2.55683e-06
1.081041	2.395886e-06
1.082892	2.404151e-06
1.084743	2.400193e-06
1.086593	2.22394e-06
1.088436	2.44804e-06
1.090268	2.395129e-06
1.092109	2.388202e-06
1.093957	2.461835e-06
1.095799	2.504501e-06
1.097639	2.404267e-06
1.099472	2.436456e-06
1.101312	2.538785e-06
1.103154	2.389948e-06
1.104988	2.597517e-06
1.106822	2.516608e-06
1.108652	2.334185e-06
1.110486	2.398738e-06
1.112318	2.448214e-06
1.114147	2.353685e-06
1.115981	2.485816e-06
1.117808	2.488552e-06
1.119632	2.253859e-06
1.121458	2.379413e-06
1.123282	2.433255e-06
1.125116	2.503803e-06
1.126937	2.53052e-06
1.12876	2.422486e-06
1.130585	2.352288e-06
1.132405	2.463639e-06
1.134226	2.186687e-06
1.136041	2.301647e-06
1.137863	2.349436e-06
1.139678	2.298038e-06
1.14149	2.356188e-06
1.143303	2.4818e-06
1.145116	2.155837e-06
1.146934	2.364279e-06
1.148751	2.259389e-06
1.150559	2.097222e-06
1.152364	2.208631e-06
1.154171	2.341345e-06
1.155983	2.352579e-06
1.157792	2.128712e-06
1.159598	2.344663e-06
1.161402	2.049783e-06
1.163205	2.183602e-06
1.165008	2.265559e-06
1.166811	2.273708e-06
1.168613	2.383138e-06
1.170416	2.225395e-06
1.172214	2.267596e-06
1.174003	2.017652e-06
1.1758	2.202753e-06
1.177602	2.061133e-06
1.179396	2.179237e-06
1.181192	2.231391e-06
1.182989	2.199842e-06
1.18478	2.153218e-06
1.186569	2.136687e-06
1.188353	2.066139e-06
1.190147	2.061948e-06
1.191933	2.091285e-06
1.193719	2.252345e-06
1.195504	1.94012e-06
1.197284	2.055371e-06
1.19907	1.991808e-06
1.200856	1.924753e-06
1.202641	2.271612e-06
1.20442	1.98785e-06
1.206196	1.906417e-06
1.207977	1.876673e-06
1.209756	1.855369e-06
1.211533	1.992506e-06
1.21331	2.089946e-06
1.215081	1.849199e-06
1.216857	1.919863e-06
1.21863	2.069224e-06
1.2204	1.927256e-06
1.222169	2.09111e-06
1.22394	1.856883e-06
1.22571	2.075569e-06
1.227472	1.886394e-06
1.229232	1.802342e-06
1.231006	2.06253e-06
1.232776	1.911481e-06
1.234541	1.81311e-06
1.2363	2.151181e-06
1.238059	2.120389e-06
1.239824	2.155663e-06
1.241581	2.407643e-06
1.243342	2.19635e-06
1.2451	2.048095e-06
1.246852	2.123299e-06
1.248607	1.951063e-06
1.250363	1.924403e-06
1.252118	2.161658e-06
1.253873	2.184883e-06
1.255627	1.973298e-06
1.257375	1.951703e-06
1.259119	2.195709e-06
1.260875	2.171204e-06
1.262631	2.064859e-06
1.26437	2.222194e-06
1.266116	2.276851e-06
1.267855	2.204906e-06
1.269597	2.271729e-06
1.271343	1.941575e-06
1.273085	1.894077e-06
1.274828	2.035988e-06
1.276561	2.193963e-06
1.278297	2.388377e-06
1.280036	2.256362e-06
1.281771	2.332497e-06
1.283511	2.122775e-06
1.285248	2.159679e-06
1.286978	2.39606e-06
1.288712	2.218469e-06
1.290438	2.201064e-06
1.292173	2.322835e-06
1.2939	2.237095e-06
1.295628	2.327142e-06
1.297354	2.281216e-06
1.299073	2.323708e-06
1.3008	2.35386e-06
1.302527	1.960958e-06
1.304251	2.269691e-06
1.305973	2.406305e-06
1.307689	2.283952e-06
1.309408	2.169458e-06
1.311127	2.351415e-06
1.312847	2.388319e-06
1.314566	2.339366e-06
1.316278	2.439949e-06
1.317987	2.249668e-06
1.319699	2.277666e-06
1.321416	2.419634e-06
1.323129	2.294779e-06
1.324839	2.398214e-06
1.326547	2.585177e-06
1.328252	2.303452e-06
1.329958	2.421613e-06
1.331667	2.272252e-06
1.333372	2.151064e-06
1.335075	2.335873e-06
1.336775	2.480112e-06
1.338477	2.47854e-06
1.340176	2.312416e-06
1.341874	2.340646e-06
1.343577	2.420624e-06
1.345276	2.346118e-06
1.346969	2.572546e-06
1.348664	2.544781e-06
1.350358	2.401124e-06
1.352049	2.350833e-06
1.353741	2.365967e-06
1.355436	2.403453e-06
1.357129	2.499612e-06
1.358814	2.451648e-06
1.360503	2.401997e-06
1.362193	2.372544e-06
1.363878	2.567656e-06
1.365562	2.322951e-06
1.367242	2.348213e-06
1.368924	2.338085e-06
1.370607	2.403394e-06
1.372288	2.336688e-06
1.373971	2.455083e-06
1.37565	2.283487e-06
1.377324	2.2077e-06
1.378999	2.203742e-06
1.380674	2.4623e-06
1.38235	2.363464e-06
1.384026	2.366374e-06
1.385698	2.302346e-06
1.387363	2.323766e-06
1.389029	2.53797e-06
1.390703	2.519693e-06
1.39237	2.47662e-06
1.394037	2.419809e-06
1.395705	2.276502e-06
1.397367	2.244371e-06
1.399034	2.285466e-06
1.400698	2.245768e-06
1.402359	2.328306e-06
1.40402	2.221088e-06
1.405678	2.295477e-06
1.407332	2.003857e-06
1.408992	2.222834e-06
1.410651	2.195593e-06
1.412306	2.23727e-06
1.413957	2.173008e-06
1.415606	2.237735e-06
1.417262	2.331217e-06
1.418916	2.326095e-06
1.420566	2.34053e-06
1.422213	2.51038e-06
1.423863	2.264744e-06
1.425512	2.137385e-06
1.427153	2.200366e-06
1.428799	2.068235e-06
1.430445	2.216897e-06
1.432085	2.055778e-06
1.433726	2.133427e-06
1.435365	2.151355e-06
1.437003	2.03785e-06
1.438642	2.206303e-06
1.440281	2.063694e-06
1.44192	2.249377e-06
1.443552	2.245884e-06
1.445185	2.06416e-06
1.44682	2.244953e-06
1.44845	2.346234e-06
1.45008	1.898967e-06
1.451711	2.149725e-06
1.453341	2.164626e-06
1.45497	2.024579e-06
1.456595	2.246583e-06
1.458219	1.922017e-06
1.459841	1.915498e-06
1.461465	1.858687e-06
1.46309	1.863227e-06
1.464712	1.900946e-06
1.466332	1.922832e-06
1.467949	2.045883e-06
1.469568	1.923996e-06
1.471187	2.022251e-06
1.472802	1.936103e-06
1.474418	2.035871e-06
1.476031	1.981505e-06
1.477643	1.901179e-06
1.479255	1.857057e-06
1.480866	1.659966e-06
1.482473	1.912238e-06
1.484081	1.847628e-06
1.485692	2.025161e-06
1.487299	1.882319e-06
1.488903	1.78651e-06
1.490508	1.838431e-06
1.492112	1.998851e-06
1.493713	1.791166e-06
1.495317	1.853914e-06
1.496919	1.702225e-06
1.498516	1.994078e-06
1.500111	2.165674e-06
1.501708	1.767417e-06
1.503304	1.713517e-06
1.504897	1.830165e-06
1.506492	1.781387e-06
1.508086	1.505367e-06
1.509676	1.649722e-06
1.511262	1.619337e-06
1.512849	1.8602e-06
1.514441	1.747743e-06
1.516031	1.634704e-06
1.517617	1.65368e-06
1.519202	1.745299e-06
1.520785	1.818757e-06
1.522371	1.583132e-06
1.523956	1.787208e-06
1.525532	1.31398e-06
1.52711	1.484761e-06
1.528688	1.864508e-06
1.530268	1.603272e-06
1.531846	1.538545e-06
1.533417	1.571141e-06
1.534993	1.454726e-06
1.536568	1.378008e-06
1.53814	1.5283e-06
1.539712	1.458218e-06
1.541283	1.364271e-06
1.542854	1.404318e-06
1.544421	1.412234e-06
1.545989	1.635402e-06
1.547552	1.528882e-06
1.549116	1.655659e-06
1.550681	1.422479e-06
1.552243	1.669745e-06
1.553805	1.525157e-06
1.555366	1.501525e-06
1.556926	1.488021e-06
1.558486	1.417007e-06
1.560044	1.80176e-06
1.5616	1.542736e-06
1.563154	1.6595e-06
1.564708	1.501059e-06
1.566261	1.419801e-06
1.567814	1.373934e-06
1.569367	1.386041e-06
1.570919	1.205131e-06
1.572469	1.129229e-06
1.57401	1.377775e-06
1.575554	1.096865e-06
1.577103	1.127948e-06
1.57865	1.120381e-06
1.580194	1.310022e-06
1.581739	1.266599e-06
1.583282	1.044245e-06
1.584817	1.184642e-06
1.586354	1.26753e-06
1.587894	1.19023e-06
1.589433	1.24285e-06
1.590967	1.538079e-06
1.592499	1.440407e-06
1.594036	1.252862e-06
1.595571	1.181732e-06
1.597102	1.361012e-06
1.598633	1.382781e-06
1.600163	1.231441e-06
1.601694	9.677606e-07
1.603223	1.062173e-06
1.604748	1.21817e-06
1.606274	1.035631e-06
1.607799	1.159613e-06
1.609326	1.37079e-06
1.610847	1.156237e-06
1.612364	1.385924e-06
1.613886	1.206761e-06
1.615406	1.056585e-06
1.616922	1.339125e-06
1.618442	1.303386e-06
1.619959	1.333887e-06
1.621474	1.081382e-06
1.622986	1.435052e-06
1.624498	1.206645e-06
1.626012	1.401175e-06
1.627523	1.182547e-06
1.629035	1.139124e-06
1.630542	1.180568e-06
1.632048	1.170672e-06
1.633555	1.215492e-06
1.635061	1.168111e-06
1.636565	1.319568e-06
1.638065	1.032487e-06
1.63957	1.131906e-06
1.641072	1.234584e-06
1.642572	1.084991e-06
1.644073	1.313398e-06
1.645573	1.499313e-06
1.647071	1.134933e-06
1.648566	1.11619e-06
1.650056	1.201057e-06
1.651552	1.166831e-06
1.653046	1.325388e-06
1.654537	1.223409e-06
1.656027	1.156121e-06
1.657517	1.221779e-06
1.659011	1.466251e-06
1.660498	1.197332e-06
1.661984	1.090113e-06
1.663468	8.500647e-07
1.664952	1.085456e-06
1.666439	9.648502e-07
1.667915	1.064502e-06
1.669397	1.086853e-06
1.670879	9.996584e-07
1.672357	1.132023e-06
1.673836	1.132837e-06
1.675313	9.676442e-07
1.676794	8.785864e-07
1.678267	1.083361e-06
1.679741	8.859206e-07
1.681216	1.020962e-06
1.682686	1.075212e-06
1.684155	1.31072e-06
1.685627	9.81614e-07
1.687095	9.901123e-07
1.688562	8.411007e-07
1.690028	8.785864e-07
1.691496	9.83011e-07
1.692961	9.406358e-07
1.694422	1.017121e-06
1.695885	9.95351e-07
1.697347	1.146225e-06
1.698808	1.029228e-06
1.700267	9.034993e-07
1.701728	1.19186e-06
1.703186	9.094365e-07
1.704641	8.974457e-07
1.706094	1.006527e-06
1.707551	1.042848e-06
1.709006	9.656651e-07
1.710457	1.260894e-06
1.711907	1.029111e-06
1.713355	7.571653e-07
1.714807	1.066946e-06
1.716256	9.422656e-07
1.717701	9.293435e-07
1.719147	6.88131e-07
1.720591	1.138775e-06
1.722033	1.019915e-06
1.723474	1.127017e-06
1.724916	1.188833e-06
1.72636	8.61939e-07
1.727799	1.012697e-06
1.729237	8.966308e-07
1.730676	8.933712e-07
1.732111	7.522758e-07
1.733547	5.573966e-07
1.734983	7.748604e-07
1.736416	7.089693e-07
1.737849	7.117633e-07
1.739278	9.003561e-07
1.740709	6.768387e-07
1.742137	8.402858e-07
1.743564	7.769559e-07
1.744995	7.511117e-07
1.746422	9.082723e-07
1.747846	6.572809e-07
1.749268	8.274801e-07
1.750692	6.426126e-07
1.752116	6.256159e-07
1.753534	6.766059e-07
1.754955	6.046612e-07
1.756372	6.230548e-07
1.757787	7.410999e-07
1.759206	7.087365e-07
1.760624	8.360948e-07
1.762039	6.677583e-07
1.763451	5.902257e-07
1.764864	6.803311e-07
1.766278	5.161855e-07
1.767688	4.617032e-07
1.7691	6.176997e-07
1.770511	5.764887e-07
1.771915	6.64033e-07
1.773321	8.777715e-07
1.774728	4.675239e-07
1.776131	3.948808e-07
1.777534	5.108304e-07
1.778934	3.664754e-07
1.780334	3.669411e-07
1.781736	1.990702e-07
1.783138	7.273629e-07
1.784536	4.812609e-07
1.785932	2.451707e-07
1.787329	5.222391e-07
1.788725	8.668285e-07
1.79012	4.782341e-07
1.791512	6.384216e-07
1.792905	5.47152e-07
1.7943	6.491318e-07
1.795688	6.596092e-07
1.797073	4.488975e-07
1.798462	3.937166e-07
1.79985	5.301554e-07
1.801234	2.486631e-07
1.802618	2.242159e-07
1.804005	5.399343e-07
1.805389	4.06988e-07
1.80677	1.315493e-07
1.808152	4.889444e-07
1.809532	2.670567e-07
1.810911	5.750917e-07
1.812289	4.949979e-07
1.813664	5.366746e-07
1.815039	4.754402e-07
1.816416	4.114117e-07
1.817791	3.639143e-07
1.819164	1.934823e-07
1.820532	3.445894e-07
1.821903	3.469177e-07
1.823274	1.387671e-07
1.824642	3.657769e-07
1.82601	2.06288e-07
1.827378	2.412125e-07
1.828746	3.119931e-07
1.830108	6.123446e-08
1.831472	2.656598e-07
1.832836	3.895257e-07
1.834195	4.314352e-07
1.835555	1.802109e-07
1.836913	2.30968e-07
1.838273	2.139714e-07
1.839637	4.183967e-07
1.840994	5.564652e-07
1.842348	2.58442e-08
1.843699	2.956949e-08
1.845052	4.640315e-07
1.846407	3.089663e-07
1.847757	2.493616e-07
1.849112	2.083834e-07
1.850464	3.345776e-07
1.851807	1.536682e-07
1.853151	2.055895e-07
1.854498	1.750886e-07
1.855847	5.043112e-07
1.857191	3.811438e-07
1.858533	4.533213e-07
1.859876	7.660128e-08
1.861216	4.412141e-07
1.862559	-8.894131e-08
1.8639	-1.257285e-08
1.865238	1.436565e-07
1.866575	3.075693e-07
1.867914	1.564622e-07
1.869248	3.222376e-07
1.870582	-2.363231e-07
1.871916	2.221204e-07
1.87325	-1.133885e-07
1.874583	-2.565794e-07
1.875908	4.679896e-08
1.877236	-8.731149e-08
1.878568	1.410954e-07
1.879896	9.592623e-08
1.881225	6.007031e-08
1.882552	3.580935e-07
1.883875	-4.889444e-09
1.885197	1.632143e-07
1.886519	-1.804437e-07
1.887841	1.501758e-07
1.889162	-3.981404e-08
1.890483	-7.404014e-08
1.891801	1.103617e-07
1.893116	6.030314e-08
1.894435	1.164153e-09
1.895753	1.725275e-07
1.897069	3.259629e-09
1.89838	-1.58092e-07
1.899689	1.234002e-08
1.901001	-6.239861e-08
1.902315	-7.75326e-08
1.903628	-6.565824e-08
1.904937	-6.007031e-08
1.906243	2.759043e-07
1.907547	1.562294e-07
1.908852	-1.629815e-09
1.910157	-2.624001e-07
1.911463	3.585592e-08
1.912768	-2.246816e-07
1.914069	6.263144e-08
1.915366	-6.356277e-08
1.916665	4.59142e-07
1.917967	-8.428469e-08
1.919268	-2.221204e-07
1.920565	1.634471e-07
1.921858	1.74623e-08
1.923154	4.959293e-08
1.924447	4.083849e-07
1.92574	-1.164153e-07
1.927034	-8.009374e-08
1.928323	6.61239e-08
1.929615	4.237518e-08
1.930904	-7.287599e-08
1.932194	2.540182e-07
1.93348	1.70432e-07
1.934768	-2.435409e-07
1.936055	-6.984919e-08
1.937336	1.001172e-08
1.938618	-2.272427e-07
1.939902	-4.516914e-08
1.941184	-6.286427e-08
1.942465	-2.663583e-07
1.943743	-1.27824e-07
1.945022	-2.486631e-07
1.946301	-1.240987e-07
1.947576	-2.868474e-07
1.948851	-2.195593e-07
1.950125	-4.791655e-07
1.951399	-1.720618e-07
1.952672	5.937181e-08
1.953944	9.173527e-08
1.955214	-2.596062e-07
1.956485	-2.421439e-08
1.957756	2.118759e-08
1.959025	-4.190952e-08
1.960288	-8.824281e-08
1.961553	-7.287599e-08
1.96282	-6.961636e-08
1.964082	3.166497e-08
1.965348	-2.910383e-08
1.96661	-1.466833e-08
1.967869	-1.026783e-07
1.96913	1.117587e-07
1.970388	9.872019e-08
1.971647	-1.543667e-07
1.972903	-8.218922e-08
1.974162	-1.802109e-07
1.97542	-1.473818e-07
1.97667	5.797483e-08
1.977926	-1.18278e-07
1.979181	-2.717134e-07
1.98043	1.355074e-07
1.981678	-1.108274e-07
1.982927	-5.7742e-08
1.98418	-2.8871e-08
1.985426	-2.651941e-07
1.986669	1.515727e-07
1.987915	-4.61936e-07
1.989162	-2.952293e-07
1.990409	-1.587905e-07
1.991649	-3.224704e-07
1.992888	-4.940666e-07
1.994133	-7.939525e-08
1.995376	-1.254957e-07
1.996614	-2.975576e-07
1.997851	-1.129229e-07
1.999087	-1.308508e-07
2.00032	-6.032642e-07
2.001557	-3.124587e-07
2.002788	-1.133885e-07
2.004021	4.726462e-08
2.005257	-1.743902e-07
2.00649	-3.166497e-08
2.00772	-2.973247e-07
2.008951	-5.778857e-07
2.01018	-1.71829e-07
2.011407	-2.572779e-07
2.012633	-1.136214e-07
2.01386	1.101289e-07
2.015081	-2.568122e-07
2.016308	-8.731149e-08
2.01753	-7.497147e-08
2.01875	-2.1304e-07
2.019971	-3.622845e-07
