# Supplementary material for: RNA structures and dynamics with Å resolution revealed by x-ray free-electron lasers
Source: Sci Adv. 2023 Sep 27;9(39):eadj3509. doi: 10.1126/sciadv.adj3509 (PMC10530093; doi:10.1126/sciadv.adj3509)
Supplement: Supplementary file 2 — Datasets S1 to S23 [file sciadv.adj3509_datasets_s1_to_s23.zip › raw_data_for_paper/Time_resolved_data_t10ms.txt]

0.3058178	2.771628e-05
0.3079238	2.709334e-05
0.3100375	2.697005e-05
0.3121659	2.687395e-05
0.3142845	2.65385e-05
0.316398	2.585858e-05
0.3185017	2.563605e-05
0.320612	2.487452e-05
0.3227406	2.494099e-05
0.3248525	2.482464e-05
0.3269826	2.471899e-05
0.3291081	2.433365e-05
0.3311997	2.39865e-05
0.3333059	2.411555e-05
0.3354282	2.37021e-05
0.337549	2.327422e-05
0.3396652	2.310675e-05
0.3417653	2.289738e-05
0.3438672	2.272724e-05
0.3459705	2.268865e-05
0.3480887	2.263213e-05
0.3502122	2.250029e-05
0.3523229	2.19834e-05
0.3544385	2.199068e-05
0.3565459	2.176972e-05
0.3586447	2.141722e-05
0.3607545	2.170936e-05
0.3628722	2.107176e-05
0.364985	2.13983e-05
0.3670787	2.110848e-05
0.3691714	2.080953e-05
0.3712868	2.09249e-05
0.3733963	2.129888e-05
0.3755047	2.08877e-05
0.3776172	2.035283e-05
0.3797149	2.029393e-05
0.381821	2.010079e-05
0.3839228	2.008892e-05
0.3860299	2.027588e-05
0.3881373	2.029276e-05
0.3902423	2.013112e-05
0.3923503	2.001767e-05
0.3944438	2.033735e-05
0.3965375	1.997105e-05
0.3986397	2.008717e-05
0.4007404	1.939572e-05
0.4028468	1.931156e-05
0.4049428	1.972151e-05
0.4070475	1.945219e-05
0.4091543	1.93275e-05
0.4112414	1.939974e-05
0.4133411	1.914636e-05
0.4154469	1.929642e-05
0.4175409	1.903542e-05
0.4196282	1.928647e-05
0.4217233	1.857139e-05
0.4238231	1.847185e-05
0.4259192	1.857523e-05
0.4280153	1.859182e-05
0.4301031	1.888786e-05
0.4321932	1.85208e-05
0.4342936	1.816644e-05
0.4363845	1.784886e-05
0.4384791	1.774309e-05
0.4405743	1.794059e-05
0.442664	1.792161e-05
0.4447581	1.747778e-05
0.4468474	1.772877e-05
0.4489441	1.738977e-05
0.4510357	1.695997e-05
0.453112	1.67822e-05
0.4551938	1.700106e-05
0.4572907	1.691032e-05
0.4593867	1.660007e-05
0.461468	1.625851e-05
0.463551	1.604989e-05
0.4656345	1.618091e-05
0.4677095	1.587934e-05
0.4698003	1.568015e-05
0.47189	1.538271e-05
0.4739766	1.55411e-05
0.4760615	1.575559e-05
0.4781408	1.479144e-05
0.4802224	1.485168e-05
0.4823051	1.467887e-05
0.4843923	1.441198e-05
0.4864767	1.420663e-05
0.4885487	1.397822e-05
0.4906176	1.403771e-05
0.4927063	1.388777e-05
0.4947922	1.389324e-05
0.4968686	1.369021e-05
0.4989446	1.335231e-05
0.5010226	1.299329e-05
0.5031038	1.275633e-05
0.5051767	1.315301e-05
0.5072462	1.271308e-05
0.5093263	1.245021e-05
0.5114055	1.234835e-05
0.513481	1.231499e-05
0.5155413	1.199043e-05
0.5176058	1.175317e-05
0.5196866	1.190888e-05
0.5217631	1.183001e-05
0.5238378	1.16179e-05
0.5259042	1.135777e-05
0.5279712	1.118029e-05
0.5300457	1.070061e-05
0.5321142	1.101312e-05
0.5341853	1.035316e-05
0.5362614	1.029135e-05
0.5383239	1.031184e-05
0.5403837	1.024926e-05
0.5424484	1.022191e-05
0.5445187	1.015601e-05
0.5465862	9.798037e-06
0.5486486	9.685347e-06
0.5507067	9.648385e-06
0.5527606	9.414682e-06
0.5548273	9.656884e-06
0.5568951	9.446463e-06
0.5589595	9.3446e-06
0.5610263	8.994306e-06
0.563086	9.123702e-06
0.5651435	8.672301e-06
0.5672013	8.684816e-06
0.5692531	8.668343e-06
0.5713116	8.479808e-06
0.5733682	8.322066e-06
0.575417	8.489762e-06
0.5774735	8.39791e-06
0.5795349	8.063449e-06
0.5815961	8.139876e-06
0.5836572	7.984345e-06
0.585706	8.126895e-06
0.5877551	7.987372e-06
0.5898076	7.84226e-06
0.5918626	8.03353e-06
0.5939187	7.528055e-06
0.5959641	7.281196e-06
0.5980127	7.433293e-06
0.6000585	7.226365e-06
0.6021023	7.277704e-06
0.6041553	7.453549e-06
0.6062049	7.100229e-06
0.6082525	7.029623e-06
0.6102935	7.029739e-06
0.6123388	7.068738e-06
0.6143895	7.055292e-06
0.6164345	7.142778e-06
0.6184754	6.861519e-06
0.6205153	7.17066e-06
0.6225545	6.930961e-06
0.6245991	6.960123e-06
0.6266441	6.587594e-06
0.6286914	6.547489e-06
0.6307269	6.249233e-06
0.6327689	6.474555e-06
0.6348079	6.526825e-06
0.6368396	7.017981e-06
0.6388811	6.737304e-06
0.6409082	6.536022e-06
0.6429532	6.62118e-06
0.6449908	6.635149e-06
0.6470168	6.34382e-06
0.6490532	6.521237e-06
0.6510804	6.454415e-06
0.6531085	6.397604e-06
0.6551393	6.267161e-06
0.6571701	6.535847e-06
0.6592066	6.42857e-06
0.6612381	6.342307e-06
0.6632709	6.504764e-06
0.6652979	6.245275e-06
0.6673206	6.455288e-06
0.6693498	6.13532e-06
0.6713704	6.338523e-06
0.6733949	6.125367e-06
0.6754268	6.412563e-06
0.6774536	6.125076e-06
0.679473	6.309652e-06
0.6814905	6.481307e-06
0.6835129	6.31751e-06
0.6855355	6.211223e-06
0.6875552	6.298185e-06
0.6895795	5.928101e-06
0.691599	6.047427e-06
0.6936082	6.186485e-06
0.6956236	6.110233e-06
0.6976385	6.095797e-06
0.6996586	6.068905e-06
0.7016747	6.169197e-06
0.7036921	6.059418e-06
0.7057089	5.970942e-06
0.7077118	5.911686e-06
0.709736	5.916576e-06
0.7117603	6.225251e-06
0.7137659	6.012851e-06
0.7157741	5.554408e-06
0.7177809	5.793292e-06
0.719786	6.057322e-06
0.7217907	5.929905e-06
0.7237936	5.95348e-06
0.7258126	5.621405e-06
0.7278169	6.036076e-06
0.7298204	5.912851e-06
0.7318279	5.889218e-06
0.7338315	5.621754e-06
0.7358401	5.857612e-06
0.7378432	5.850685e-06
0.73985	5.817798e-06
0.7418377	5.566631e-06
0.7438366	5.764945e-06
0.7458407	5.949172e-06
0.7478393	5.387818e-06
0.7498403	5.854992e-06
0.7518363	5.801965e-06
0.7538347	5.658309e-06
0.7558291	5.774724e-06
0.7578273	5.554815e-06
0.7598222	5.675654e-06
0.7618187	5.604059e-06
0.7638117	5.539507e-06
0.7657967	5.649868e-06
0.767787	5.619251e-06
0.769776	5.822629e-06
0.7717699	5.477574e-06
0.7737627	5.664944e-06
0.7757393	5.564187e-06
0.7777289	5.299691e-06
0.7797232	5.289679e-06
0.7817078	5.259935e-06
0.7836949	5.091133e-06
0.7856762	5.236419e-06
0.7876571	5.271519e-06
0.7896342	5.337643e-06
0.7916181	5.341135e-06
0.7936016	5.399575e-06
0.7955782	5.170237e-06
0.7975544	5.214068e-06
0.7995254	5.263137e-06
0.8015041	5.182286e-06
0.8034884	5.055044e-06
0.8054691	4.962727e-06
0.8074506	5.166687e-06
0.8094242	5.26692e-06
0.8113964	5.258305e-06
0.8133685	5.195732e-06
0.8153368	5.389447e-06
0.8173122	5.515001e-06
0.8192824	5.310401e-06
0.8212515	5.171692e-06
0.8232135	5.099806e-06
0.8251814	5.173089e-06
0.8271567	5.137292e-06
0.8291233	5.131995e-06
0.8310845	5.148293e-06
0.833045	4.975416e-06
0.8350082	4.867499e-06
0.8369738	5.052076e-06
0.8389353	5.034264e-06
0.8408988	5.017675e-06
0.8428616	4.955102e-06
0.8448209	5.088572e-06
0.8467801	5.231705e-06
0.8487361	5.168724e-06
0.850695	4.880712e-06
0.8526568	4.904286e-06
0.8546155	4.833099e-06
0.8565652	4.989037e-06
0.8585166	4.96913e-06
0.8604739	5.128444e-06
0.8624191	5.185429e-06
0.8643678	4.649453e-06
0.8663273	4.961446e-06
0.8682782	5.071808e-06
0.8702291	5.137932e-06
0.8721744	5.045906e-06
0.8741164	4.972098e-06
0.8760662	4.978501e-06
0.8780107	5.233102e-06
0.8799558	5.104172e-06
0.8819008	4.922913e-06
0.8838379	5.066278e-06
0.8857831	5.028152e-06
0.8877296	4.890491e-06
0.8896686	4.970178e-06
0.8916049	5.142821e-06
0.893542	5.258247e-06
0.895483	4.95417e-06
0.8974144	4.99218e-06
0.8993546	5.248061e-06
0.9012991	5.316397e-06
0.9032275	5.102309e-06
0.90516	5.053356e-06
0.907092	5.14288e-06
0.9090222	5.162961e-06
0.9109572	4.946545e-06
0.9128821	5.222624e-06
0.9148098	5.118549e-06
0.9167438	5.032576e-06
0.9186718	5.017209e-06
0.9205992	5.305745e-06
0.9225218	5.133741e-06
0.9244469	5.311624e-06
0.9263723	5.121925e-06
0.9282964	5.091017e-06
0.9302211	5.244394e-06
0.932142	5.217968e-06
0.9340622	5.190435e-06
0.9359784	5.322217e-06
0.9378925	5.290145e-06
0.9398143	5.135371e-06
0.9417318	5.474722e-06
0.9436477	5.283102e-06
0.945563	5.435315e-06
0.9474755	5.411508e-06
0.9493924	5.215639e-06
0.951308	5.375827e-06
0.9532198	5.454291e-06
0.9551264	5.15487e-06
0.9570326	5.381997e-06
0.9589422	5.672569e-06
0.9608532	5.08083e-06
0.9627591	5.167502e-06
0.9646661	5.148351e-06
0.966577	5.558308e-06
0.9684773	5.553069e-06
0.9703789	5.702896e-06
0.972281	5.544804e-06
0.9741803	5.505339e-06
0.9760847	5.642476e-06
0.9779883	5.693932e-06
0.979886	5.569658e-06
0.9817798	5.462207e-06
0.9836776	5.627517e-06
0.9855772	5.571812e-06
0.9874668	5.489273e-06
0.9893585	5.589973e-06
0.9912512	5.889277e-06
0.9931454	5.556212e-06
0.995039	5.764421e-06
0.9969281	5.899696e-06
0.9988208	5.825423e-06
1.000712	5.691138e-06
1.002595	5.825772e-06
1.004481	5.767972e-06
1.006371	5.727459e-06
1.008257	5.635491e-06
1.010141	5.811511e-06
1.012024	5.822978e-06
1.013905	5.794514e-06
1.015786	5.65435e-06
1.017671	6.05575e-06
1.01955	5.829032e-06
1.021424	5.812617e-06
1.023303	5.818671e-06
1.025179	5.840673e-06
1.027055	5.940266e-06
1.028929	5.819835e-06
1.030807	5.994283e-06
1.032685	5.676935e-06
1.034549	5.892827e-06
1.036418	5.540787e-06
1.038292	5.959882e-06
1.040162	5.819951e-06
1.04203	6.027578e-06
1.043897	6.054412e-06
1.045763	6.012851e-06
1.047624	5.912851e-06
1.049489	6.188056e-06
1.051356	6.100861e-06
1.053221	6.122456e-06
1.055086	6.031361e-06
1.056945	5.943992e-06
1.058804	6.210641e-06
1.060665	6.222108e-06
1.062523	6.364484e-06
1.06438	5.994574e-06
1.066231	6.215705e-06
1.068082	6.01646e-06
1.06994	6.006914e-06
1.07179	6.12915e-06
1.073641	6.074435e-06
1.075494	6.064773e-06
1.077345	6.159942e-06
1.079195	6.288232e-06
1.081041	5.954178e-06
1.082892	6.309128e-06
1.084743	5.9827e-06
1.086593	6.231305e-06
1.088436	6.053946e-06
1.090268	6.115122e-06
1.092109	5.848939e-06
1.093957	6.152492e-06
1.095799	6.060814e-06
1.097639	6.178394e-06
1.099472	6.050454e-06
1.101312	5.981827e-06
1.103154	6.076647e-06
1.104988	6.068614e-06
1.106822	6.142538e-06
1.108652	5.807145e-06
1.110486	6.14539e-06
1.112318	6.181537e-06
1.114147	6.004237e-06
1.115981	6.060174e-06
1.117808	6.042188e-06
1.119632	5.987647e-06
1.121458	6.045389e-06
1.123282	6.084621e-06
1.125116	5.955924e-06
1.126937	6.203947e-06
1.12876	6.045564e-06
1.130585	6.119197e-06
1.132405	6.190268e-06
1.134226	5.873095e-06
1.136041	5.977345e-06
1.137863	5.899172e-06
1.139678	6.133283e-06
1.14149	6.061047e-06
1.143303	5.966867e-06
1.145116	5.925947e-06
1.146934	5.878275e-06
1.148751	6.02263e-06
1.150559	5.805108e-06
1.152364	5.859765e-06
1.154171	5.877868e-06
1.155983	5.808892e-06
1.157792	5.958544e-06
1.159598	5.871581e-06
1.161402	5.772745e-06
1.163205	5.822687e-06
1.165008	5.836424e-06
1.166811	5.898939e-06
1.168613	5.806738e-06
1.170416	5.845272e-06
1.172214	5.866459e-06
1.174003	5.870708e-06
1.1758	5.83654e-06
1.177602	5.832524e-06
1.179396	5.991315e-06
1.181192	5.515059e-06
1.182989	5.836249e-06
1.18478	5.757727e-06
1.186569	5.931826e-06
1.188353	5.649519e-06
1.190147	5.818962e-06
1.191933	5.689624e-06
1.193719	5.741487e-06
1.195504	5.791429e-06
1.197284	5.807087e-06
1.19907	5.577574e-06
1.200856	5.651615e-06
1.202641	5.824608e-06
1.20442	5.915412e-06
1.206196	5.770125e-06
1.207977	5.629496e-06
1.209756	5.568145e-06
1.211533	5.54556e-06
1.21331	5.74108e-06
1.215081	5.418435e-06
1.216857	5.673035e-06
1.21863	5.737122e-06
1.2204	5.603011e-06
1.222169	5.686132e-06
1.22394	5.658134e-06
1.22571	5.656737e-06
1.227472	5.618902e-06
1.229232	5.504815e-06
1.231006	5.572394e-06
1.232776	5.587586e-06
1.234541	5.817914e-06
1.2363	5.739043e-06
1.238059	5.591253e-06
1.239824	5.651207e-06
1.241581	5.860114e-06
1.243342	5.69335e-06
1.2451	5.689682e-06
1.246852	5.897309e-06
1.248607	5.836075e-06
1.250363	5.759706e-06
1.252118	5.532638e-06
1.253873	5.398062e-06
1.255627	5.557435e-06
1.257375	5.763723e-06
1.259119	5.740672e-06
1.260875	5.565351e-06
1.262631	5.627109e-06
1.26437	5.550857e-06
1.266116	5.584501e-06
1.267855	5.438982e-06
1.269597	5.433802e-06
1.271343	5.413604e-06
1.273085	5.592825e-06
1.274828	5.663722e-06
1.276561	5.58584e-06
1.278297	5.511683e-06
1.280036	5.351787e-06
1.281771	5.254638e-06
1.283511	5.290553e-06
1.285248	5.6352e-06
1.286978	5.16756e-06
1.288712	5.469134e-06
1.290438	5.43549e-06
1.292173	5.526759e-06
1.2939	5.371112e-06
1.295628	5.397887e-06
1.297354	5.689275e-06
1.299073	5.537935e-06
1.3008	5.520007e-06
1.302527	5.828799e-06
1.304251	5.472219e-06
1.305973	5.635899e-06
1.307689	5.64981e-06
1.309408	5.511683e-06
1.311127	5.418842e-06
1.312847	5.552021e-06
1.314566	5.401147e-06
1.316278	5.609123e-06
1.317987	5.867041e-06
1.319699	5.420065e-06
1.321416	5.49492e-06
1.323129	5.571928e-06
1.324839	5.527516e-06
1.326547	5.921465e-06
1.328252	5.539157e-06
1.329958	5.763955e-06
1.331667	5.460694e-06
1.333372	5.785027e-06
1.335075	5.43904e-06
1.336775	5.607319e-06
1.338477	5.877926e-06
1.340176	5.893875e-06
1.341874	5.421927e-06
1.343577	5.685724e-06
1.345276	5.65924e-06
1.346969	5.559996e-06
1.348664	5.755166e-06
1.350358	5.766575e-06
1.352049	5.718262e-06
1.353741	5.997135e-06
1.355436	5.66442e-06
1.357129	5.714595e-06
1.358814	5.849812e-06
1.360503	5.580834e-06
1.362193	5.654991e-06
1.363878	5.636248e-06
1.365562	5.702255e-06
1.367242	5.90086e-06
1.368924	5.747541e-06
1.370607	5.464884e-06
1.372288	5.652197e-06
1.373971	5.75732e-06
1.37565	5.811919e-06
1.377324	5.772221e-06
1.378999	5.531358e-06
1.380674	5.401671e-06
1.38235	5.457317e-06
1.384026	5.57676e-06
1.385698	5.615992e-06
1.387363	5.481415e-06
1.389029	5.426002e-06
1.390703	5.748705e-06
1.39237	5.724956e-06
1.394037	5.47478e-06
1.395705	5.740672e-06
1.397367	5.492242e-06
1.399034	5.691894e-06
1.400698	5.609822e-06
1.402359	5.7586e-06
1.40402	5.424023e-06
1.405678	5.686306e-06
1.407332	5.721813e-06
1.408992	5.691079e-06
1.410651	5.830661e-06
1.412306	5.243928e-06
1.413957	5.183509e-06
1.415606	5.484675e-06
1.417262	5.750102e-06
1.418916	5.359296e-06
1.420566	5.601207e-06
1.422213	5.300157e-06
1.423863	5.441951e-06
1.425512	5.703652e-06
1.427153	5.471637e-06
1.428799	5.401671e-06
1.430445	5.367794e-06
1.432085	5.375943e-06
1.433726	5.325186e-06
1.435365	5.180947e-06
1.437003	5.135546e-06
1.438642	5.385722e-06
1.440281	5.067792e-06
1.44192	5.317503e-06
1.443552	5.17955e-06
1.445185	5.184091e-06
1.44682	5.216571e-06
1.44845	5.135895e-06
1.45008	5.122856e-06
1.451711	5.214941e-06
1.453341	4.904694e-06
1.45497	5.362788e-06
1.456595	5.045091e-06
1.458219	4.88793e-06
1.459841	4.634494e-06
1.461465	4.978152e-06
1.46309	4.945672e-06
1.464712	4.78595e-06
1.466332	5.0487e-06
1.467949	5.011563e-06
1.469568	4.789559e-06
1.471187	4.935893e-06
1.472802	4.62844e-06
1.474418	4.840083e-06
1.476031	5.00516e-06
1.477643	4.769769e-06
1.479255	4.700036e-06
1.480866	4.619011e-06
1.482473	4.60539e-06
1.484081	4.675472e-06
1.485692	4.661269e-06
1.487299	4.733214e-06
1.488903	4.381873e-06
1.490508	4.578615e-06
1.492112	4.631933e-06
1.493713	4.693167e-06
1.495317	4.57908e-06
1.496919	4.744274e-06
1.498516	4.326575e-06
1.500111	4.413072e-06
1.501708	4.306319e-06
1.503304	4.270929e-06
1.504897	4.566275e-06
1.506492	4.252419e-06
1.508086	4.320522e-06
1.509676	4.476169e-06
1.511262	4.300848e-06
1.512849	4.32122e-06
1.514441	4.49433e-06
1.516031	4.114583e-06
1.517617	4.251255e-06
1.519202	4.300149e-06
1.520785	4.153699e-06
1.522371	4.167669e-06
1.523956	4.259171e-06
1.525532	3.926456e-06
1.52711	4.193513e-06
1.528688	3.923196e-06
1.530268	3.99549e-06
1.531846	4.192232e-06
1.533417	3.886642e-06
1.534993	3.828551e-06
1.536568	4.067668e-06
1.53814	3.937632e-06
1.539712	3.732741e-06
1.541283	3.942056e-06
1.542854	4.185014e-06
1.544421	3.857655e-06
1.545989	3.759167e-06
1.547552	3.964175e-06
1.549116	3.980589e-06
1.550681	3.742753e-06
1.552243	3.855443e-06
1.553805	3.896421e-06
1.555366	3.741821e-06
1.556926	4.051253e-06
1.558486	3.706082e-06
1.560044	3.705733e-06
1.5616	3.692228e-06
1.563154	3.951835e-06
1.564708	3.788271e-06
1.566261	3.723311e-06
1.567814	3.576977e-06
1.569367	3.603403e-06
1.570919	3.678608e-06
1.572469	3.323425e-06
1.57401	3.529247e-06
1.575554	3.272318e-06
1.577103	3.86301e-06
1.57865	3.49211e-06
1.580194	3.635301e-06
1.581739	3.687339e-06
1.583282	3.599795e-06
1.584817	3.428082e-06
1.586354	3.36708e-06
1.587894	3.518653e-06
1.589433	3.75486e-06
1.590967	3.707944e-06
1.592499	3.593042e-06
1.594036	3.596884e-06
1.595571	3.551366e-06
1.597102	3.671739e-06
1.598633	3.344263e-06
1.600163	3.532972e-06
1.601694	3.458699e-06
1.603223	3.359746e-06
1.604748	3.412715e-06
1.606274	3.64671e-06
1.607799	3.482215e-06
1.609326	3.527617e-06
1.610847	3.649271e-06
1.612364	3.447058e-06
1.613886	3.36871e-06
1.615406	3.257534e-06
1.616922	3.262889e-06
1.618442	3.57395e-06
1.619959	3.598863e-06
1.621474	3.190129e-06
1.622986	3.541587e-06
1.624498	3.45381e-06
1.626012	3.429945e-06
1.627523	3.110967e-06
1.629035	3.223657e-06
1.630542	3.331108e-06
1.632048	3.301306e-06
1.633555	3.179302e-06
1.635061	3.34403e-06
1.636565	3.43041e-06
1.638065	3.379537e-06
1.63957	2.835877e-06
1.641072	3.298279e-06
1.642572	3.312831e-06
1.644073	3.242283e-06
1.645573	3.249268e-06
1.647071	2.968824e-06
1.648566	3.318186e-06
1.650056	2.979068e-06
1.651552	3.066147e-06
1.653046	3.075809e-06
1.654537	3.335648e-06
1.656027	3.139256e-06
1.657517	3.192457e-06
1.659011	3.089895e-06
1.660498	2.917834e-06
1.661984	3.058231e-06
1.663468	3.349618e-06
1.664952	3.325986e-06
1.666439	3.124238e-06
1.667915	3.221096e-06
1.669397	3.030291e-06
1.670879	2.997811e-06
1.672357	3.198278e-06
1.673836	3.144145e-06
1.675313	3.027148e-06
1.676794	3.058231e-06
1.678267	2.956949e-06
1.679741	2.973946e-06
1.681216	2.840417e-06
1.682686	2.849731e-06
1.684155	2.87767e-06
1.685627	3.087451e-06
1.687095	2.969988e-06
1.688562	2.9488e-06
1.690028	2.562767e-06
1.691496	2.963701e-06
1.692961	3.339257e-06
1.694422	2.941466e-06
1.695885	2.764864e-06
1.697347	2.970221e-06
1.698808	2.662186e-06
1.700267	2.998393e-06
1.701728	2.800138e-06
1.703186	2.838671e-06
1.704641	2.626912e-06
1.706094	2.52726e-06
1.707551	2.662186e-06
1.709006	2.541114e-06
1.710457	2.33727e-06
1.711907	2.565677e-06
1.713355	2.492685e-06
1.714807	2.567889e-06
1.716256	2.502115e-06
1.717701	2.95171e-06
1.719147	2.679881e-06
1.720591	2.706656e-06
1.722033	2.938323e-06
1.723474	2.645887e-06
1.724916	2.609333e-06
1.72636	2.703047e-06
1.727799	2.754619e-06
1.729237	2.490357e-06
1.730676	2.407003e-06
1.732111	2.433546e-06
1.733547	2.597691e-06
1.734983	2.43471e-06
1.736416	2.54414e-06
1.737849	2.293848e-06
1.739278	2.355082e-06
1.740709	2.339482e-06
1.742137	2.39932e-06
1.743564	2.519693e-06
1.744995	2.216082e-06
1.746422	2.340414e-06
1.747846	2.296874e-06
1.749268	2.149493e-06
1.750692	2.163928e-06
1.752116	2.522254e-06
1.753534	1.759967e-06
1.754955	2.33762e-06
1.756372	2.250075e-06
1.757787	2.299668e-06
1.759206	2.026791e-06
1.760624	1.744367e-06
1.762039	1.820736e-06
1.763451	1.984881e-06
1.764864	1.914334e-06
1.766278	2.035638e-06
1.767688	1.871726e-06
1.7691	1.74623e-06
1.770511	1.695473e-06
1.771915	1.467066e-06
1.773321	1.491513e-06
1.774728	1.813052e-06
1.776131	1.837499e-06
1.777534	1.598615e-06
1.778934	1.639826e-06
1.780334	1.466367e-06
1.781736	1.929468e-06
1.783138	1.543434e-06
1.784536	1.79396e-06
1.785932	1.489185e-06
1.787329	1.592562e-06
1.788725	1.481967e-06
1.79012	1.403037e-06
1.791512	1.074281e-06
1.792905	1.370674e-06
1.7943	1.274049e-06
1.795688	1.349021e-06
1.797073	1.089647e-06
1.798462	1.25519e-06
1.79985	1.413049e-06
1.801234	1.255888e-06
1.802618	1.259614e-06
1.804005	1.308275e-06
1.805389	1.077075e-06
1.80677	8.489005e-07
1.808152	8.128118e-07
1.809532	1.00676e-06
1.810911	1.074513e-06
1.812289	9.890646e-07
1.813664	1.093838e-06
1.815039	9.702053e-07
1.816416	1.106178e-06
1.817791	6.416813e-07
1.819164	8.048955e-07
1.820532	6.796326e-07
1.821903	1.10385e-06
1.823274	7.336494e-07
1.824642	6.5309e-07
1.82601	6.917398e-07
1.827378	8.281786e-07
1.828746	5.383044e-07
1.830108	5.834736e-07
1.831472	5.762558e-07
1.832836	1.205364e-06
1.834195	8.121133e-07
1.835555	7.264316e-07
1.836913	7.469207e-07
1.838273	7.480849e-07
1.839637	6.470364e-07
1.840994	3.559981e-07
1.842348	5.790498e-07
1.843699	5.739275e-07
1.845052	4.603062e-07
1.846407	7.092021e-07
1.847757	3.222376e-07
1.849112	5.36209e-07
1.850464	4.942995e-07
1.851807	5.410984e-07
1.853151	3.094319e-07
1.854498	5.951151e-07
1.855847	6.719492e-07
1.857191	4.391186e-07
1.858533	1.501758e-07
1.859876	4.949979e-07
1.861216	4.060566e-07
1.862559	2.542511e-07
1.8639	4.300382e-07
1.865238	4.176982e-07
1.866575	1.611188e-07
1.867914	1.32015e-07
1.869248	4.172325e-07
1.870582	6.170012e-08
1.871916	2.966262e-07
1.87325	3.494788e-07
1.874583	2.33762e-07
1.875908	4.02797e-07
1.877236	2.516899e-07
1.878568	3.774185e-07
1.879896	4.649628e-07
1.881225	1.951121e-07
1.882552	3.019813e-07
1.883875	3.590249e-07
1.885197	2.181623e-07
1.886519	3.983732e-07
1.887841	3.005844e-07
1.889162	2.044253e-07
1.890483	6.286427e-09
1.891801	1.408625e-07
1.893116	1.075678e-07
1.894435	1.250301e-07
1.895753	-6.752089e-09
1.897069	-1.029111e-07
1.89838	1.299195e-07
1.899689	1.69035e-07
1.901001	-6.752089e-08
1.902315	3.613532e-07
1.903628	1.322478e-07
1.904937	2.069864e-07
1.906243	3.096648e-08
1.907547	3.073364e-08
1.908852	-1.44355e-07
1.910157	-1.632143e-07
1.911463	9.150244e-08
1.912768	-4.516914e-08
1.914069	-3.874302e-07
1.915366	7.683411e-08
1.916665	-1.878943e-07
1.917967	1.997687e-07
1.919268	2.495944e-07
1.920565	-2.46102e-07
1.921858	2.59839e-07
1.923154	1.587905e-07
1.924447	1.827721e-07
1.92574	-7.916242e-09
1.927034	-5.238689e-08
1.928323	-2.246816e-07
1.929615	-7.75326e-08
1.930904	5.005859e-08
1.932194	-7.939525e-08
1.93348	1.636799e-07
1.934768	-4.00003e-07
1.936055	-8.614734e-09
1.937336	-2.444722e-07
1.938618	-2.654269e-08
1.939902	-1.969747e-07
1.941184	-1.0035e-07
1.942465	-1.105946e-07
1.943743	-3.930181e-07
1.945022	5.331822e-08
1.946301	-2.435409e-07
1.947576	-4.121102e-08
1.948851	-4.484318e-07
1.950125	-5.941838e-07
1.951399	-2.272427e-07
1.952672	-3.455207e-07
1.953944	-3.995374e-07
1.955214	-4.698522e-07
1.956485	-5.194452e-07
1.957756	-5.061738e-07
1.959025	-5.338807e-07
1.960288	-5.129259e-07
1.961553	-1.303852e-08
1.96282	-9.080395e-08
1.964082	-5.497131e-07
1.965348	-1.823064e-07
1.96661	-2.528541e-07
1.967869	-4.335307e-07
1.96913	-5.061738e-07
1.970388	-1.830049e-07
1.971647	-2.55648e-07
1.972903	-6.486662e-07
1.974162	-4.596077e-07
1.97542	-3.636815e-07
1.97667	-8.181669e-07
1.977926	-7.790513e-07
1.979181	-3.527384e-07
1.98043	-1.084059e-06
1.981678	-5.6508e-07
1.982927	-2.796296e-07
1.98418	-1.951121e-07
1.985426	-3.664754e-07
1.986669	-4.277099e-07
1.987915	-6.696209e-07
1.989162	-6.018672e-07
1.990409	-4.696194e-07
1.991649	-6.356277e-07
1.992888	-5.660113e-07
1.994133	-6.954651e-07
1.995376	-5.511101e-07
1.996614	-7.653143e-07
1.997851	-7.778872e-07
1.999087	-7.075723e-07
2.00032	-7.49249e-07
2.001557	-9.206124e-07
2.002788	-9.227078e-07
2.004021	-7.788185e-07
2.005257	-1.02073e-06
2.00649	-1.052395e-06
2.00772	-7.257331e-07
2.008951	-8.833595e-07
2.01018	-5.627517e-07
2.011407	-6.700866e-07
2.012633	-8.123461e-07
2.01386	-1.054723e-06
2.015081	-1.286156e-06
2.016308	-9.84408e-07
2.01753	-1.074746e-06
2.01875	-1.142034e-06
2.019971	-7.611234e-07
