# Supplementary material for: RNA structures and dynamics with Å resolution revealed by x-ray free-electron lasers
Source: Sci Adv. 2023 Sep 27;9(39):eadj3509. doi: 10.1126/sciadv.adj3509 (PMC10530093; doi:10.1126/sciadv.adj3509)
Supplement: Supplementary file 2 — Datasets S1 to S23 [file sciadv.adj3509_datasets_s1_to_s23.zip › raw_data_for_paper/Data_FigS3_top_1Mg.txt]

1.67137251E-02  1.27793197E-02  4.15479072E-04
1.77920299E-02  1.28857020E-02  3.90676268E-04
1.88703347E-02  1.25299809E-02  3.52434366E-04
1.99486396E-02  1.34273028E-02  3.43660679E-04
2.10269444E-02  1.27968114E-02  3.03274633E-04
2.21052493E-02  1.34770534E-02  3.04937234E-04
2.31835541E-02  1.38162776E-02  2.94815091E-04
2.42618589E-02  1.38433751E-02  2.80873413E-04
2.53401638E-02  1.40749647E-02  2.76399045E-04
2.64184686E-02  1.38924166E-02  2.57045249E-04
2.74967735E-02  1.40767788E-02  2.61248380E-04
2.85750783E-02  1.42425865E-02  2.53251727E-04
2.96533832E-02  1.48429624E-02  2.44296488E-04
3.07316880E-02  1.46014208E-02  2.44755433E-04
3.18099928E-02  1.48917492E-02  2.37010962E-04
3.28882977E-02  1.59468398E-02  2.41027314E-04
3.39666025E-02  1.57533309E-02  2.28820459E-04
3.50449074E-02  1.57934623E-02  2.24787246E-04
3.61232122E-02  1.65735111E-02  2.29129608E-04
3.72015171E-02  1.62935965E-02  2.25390824E-04
3.82798219E-02  1.59383052E-02  2.23485378E-04
3.93581267E-02  1.66795400E-02  2.10713483E-04
4.04364316E-02  1.71874158E-02  2.17976890E-04
4.15147364E-02  1.70016647E-02  2.11995875E-04
4.25930413E-02  1.68227933E-02  2.11922186E-04
4.36713461E-02  1.70775661E-02  2.07630821E-04
4.47496509E-02  1.75008140E-02  2.04884668E-04
4.58279558E-02  1.70894215E-02  2.06232105E-04
4.69062606E-02  1.73586279E-02  2.00083600E-04
4.79845655E-02  1.72365040E-02  1.96278501E-04
4.90628703E-02  1.71936628E-02  1.95276581E-04
5.01411752E-02  1.75275708E-02  1.93690644E-04
5.12194800E-02  1.74245741E-02  1.97946933E-04
5.22977848E-02  1.72059654E-02  1.86031944E-04
5.33760897E-02  1.70261620E-02  1.87654513E-04
5.44543945E-02  1.73817173E-02  1.84290484E-04
5.55326994E-02  1.71529540E-02  1.86045479E-04
5.66110042E-02  1.68051871E-02  1.83669924E-04
5.76893091E-02  1.69487441E-02  1.75042838E-04
5.87676139E-02  1.69711984E-02  1.79482173E-04
5.98459187E-02  1.67009656E-02  1.73563826E-04
6.09242236E-02  1.67477484E-02  1.74437437E-04
6.20025284E-02  1.65215148E-02  1.71227075E-04
6.30808333E-02  1.60827810E-02  1.66461976E-04
6.41591381E-02  1.59432063E-02  1.71163288E-04
6.52374429E-02  1.60311800E-02  1.62545699E-04
6.63157478E-02  1.61732449E-02  1.63599509E-04
6.73940526E-02  1.56321716E-02  1.59216660E-04
6.84723575E-02  1.51143358E-02  1.57791886E-04
6.95506623E-02  1.49939281E-02  1.58642639E-04
7.06289672E-02  1.50381178E-02  1.52620788E-04
7.17072720E-02  1.45679077E-02  1.52308935E-04
7.27855768E-02  1.44930705E-02  1.49842710E-04
7.38638817E-02  1.41919126E-02  1.48672191E-04
7.49421865E-02  1.37084941E-02  1.46623807E-04
7.60204914E-02  1.38920879E-02  1.42394674E-04
7.70987962E-02  1.33681692E-02  1.44607406E-04
7.81771011E-02  1.32280744E-02  1.40465571E-04
7.92554059E-02  1.30174793E-02  1.39793146E-04
8.03337107E-02  1.30339175E-02  1.37047884E-04
8.14120156E-02  1.27521991E-02  1.35113299E-04
8.24903204E-02  1.23922206E-02  1.36394928E-04
8.35686253E-02  1.23691946E-02  1.31685974E-04
8.46469301E-02  1.21014501E-02  1.31242932E-04
8.57252349E-02  1.18240235E-02  1.27994784E-04
8.68035398E-02  1.15582286E-02  1.27998650E-04
8.78818446E-02  1.13223009E-02  1.28146034E-04
8.89601495E-02  1.11177853E-02  1.22029087E-04
9.00384543E-02  1.07633023E-02  1.22918014E-04
9.11167592E-02  1.07609584E-02  1.22623954E-04
9.21950640E-02  1.04520835E-02  1.20718183E-04
9.32733688E-02  1.03532651E-02  1.20857726E-04
9.43516737E-02  1.00703046E-02  1.19268002E-04
9.54299785E-02  9.84631343E-03  1.22136089E-04
9.65082834E-02  9.82769929E-03  1.20973085E-04
9.75865882E-02  9.72937513E-03  1.19518622E-04
9.86648931E-02  9.49316812E-03  1.17915722E-04
9.97431979E-02  9.22652204E-03  1.18140384E-04
1.00821503E-01  9.03917787E-03  1.19303722E-04
1.01899808E-01  9.03829356E-03  1.16679806E-04
1.02978112E-01  8.80646010E-03  1.16722018E-04
1.04056417E-01  8.35273234E-03  1.13801878E-04
1.05134722E-01  8.33342323E-03  1.16230173E-04
1.06213027E-01  8.00133939E-03  1.13996086E-04
1.07291332E-01  8.03706615E-03  1.11145541E-04
1.08369637E-01  7.84809719E-03  1.13521065E-04
1.09447941E-01  7.70059088E-03  1.09581805E-04
1.10526246E-01  7.55851741E-03  1.12841917E-04
1.11604551E-01  7.52133178E-03  1.05856047E-04
1.12682856E-01  7.36842984E-03  1.04509461E-04
1.13761161E-01  7.03527039E-03  1.05174227E-04
1.14839466E-01  7.05199194E-03  1.01445424E-04
1.15917771E-01  6.92828752E-03  1.01085678E-04
1.16996075E-01  6.93620948E-03  9.84568602E-05
1.18074380E-01  6.61271293E-03  1.00224411E-04
1.19152685E-01  6.39303231E-03  1.00747905E-04
1.20230990E-01  6.46080577E-03  9.82466231E-05
1.21309295E-01  6.20826553E-03  9.99886889E-05
1.22387600E-01  6.06997123E-03  9.79385174E-05
1.23465904E-01  6.07592448E-03  9.93999649E-05
1.24544209E-01  5.87356000E-03  9.79350184E-05
1.25622514E-01  5.94292962E-03  9.66337020E-05
1.26700819E-01  5.74384603E-03  9.74749332E-05
1.27779124E-01  5.53692138E-03  9.56205422E-05
1.28857429E-01  5.55389483E-03  9.68521948E-05
1.29935733E-01  5.35900033E-03  9.40873602E-05
1.31014038E-01  5.25314660E-03  9.39999697E-05
1.32092343E-01  5.30866927E-03  9.43582890E-05
1.33170648E-01  5.05590974E-03  9.29450916E-05
1.34248953E-01  4.84252701E-03  9.26882863E-05
1.35327258E-01  4.97134092E-03  9.12482445E-05
1.36405563E-01  4.79574730E-03  9.08078601E-05
1.37483867E-01  4.76104902E-03  8.86955631E-05
1.38562172E-01  4.60460390E-03  8.71580089E-05
1.39640477E-01  4.46972877E-03  8.54775503E-05
1.40718782E-01  4.41722896E-03  8.46360530E-05
1.41797087E-01  4.35069392E-03  8.43291240E-05
1.42875392E-01  4.33176244E-03  8.27419453E-05
1.43953696E-01  4.19227197E-03  8.22335312E-05
1.45032001E-01  4.16068472E-03  8.11184397E-05
1.46110306E-01  3.98427928E-03  8.05133748E-05
1.47188611E-01  3.85457825E-03  8.00331520E-05
1.48266916E-01  3.78263765E-03  7.77535869E-05
1.49345221E-01  3.75677548E-03  7.88556830E-05
1.50423525E-01  3.69106750E-03  7.72204055E-05
1.51501830E-01  3.57301580E-03  7.75726933E-05
1.52580135E-01  3.58779815E-03  7.59934379E-05
1.53658440E-01  3.55486013E-03  7.52614419E-05
1.54736745E-01  3.57704293E-03  7.61286279E-05
1.55815050E-01  3.51723933E-03  7.41005921E-05
1.56893355E-01  3.26990452E-03  7.37218535E-05
1.57971659E-01  3.20853245E-03  7.29307550E-05
1.59049964E-01  3.23671010E-03  7.19912663E-05
1.60128269E-01  3.24827314E-03  7.29095247E-05
1.61206574E-01  3.12314534E-03  7.06320418E-05
1.62284879E-01  3.17037863E-03  7.06575069E-05
1.63363184E-01  2.88759004E-03  7.03618560E-05
1.64441488E-01  2.88503352E-03  7.00267480E-05
1.65519793E-01  2.82168703E-03  7.01038312E-05
1.66598098E-01  2.66065681E-03  6.72456250E-05
1.67676403E-01  2.72325310E-03  6.88658947E-05
1.68754708E-01  2.74373999E-03  6.81769925E-05
1.69833013E-01  2.69361657E-03  6.73876487E-05
1.70911317E-01  2.73847321E-03  6.75673665E-05
1.71989622E-01  2.62133036E-03  6.63815628E-05
1.73067927E-01  2.58488988E-03  6.65680967E-05
1.74146232E-01  2.48621034E-03  6.56831741E-05
1.75224537E-01  2.45472759E-03  6.48857129E-05
1.76302842E-01  2.32495888E-03  6.50990754E-05
1.77381147E-01  2.36183755E-03  6.48273024E-05
1.78459451E-01  2.31217694E-03  6.39235699E-05
1.79537756E-01  2.34010673E-03  6.37164073E-05
1.80616061E-01  2.22833179E-03  6.41311434E-05
1.81694366E-01  2.29783966E-03  6.32454289E-05
1.82772671E-01  2.06011454E-03  6.29791937E-05
1.83850976E-01  2.08938181E-03  6.23206434E-05
1.84929280E-01  2.16644198E-03  6.13183829E-05
1.86007585E-01  2.04594802E-03  6.20171163E-05
1.87085890E-01  1.97974873E-03  6.14825555E-05
1.88164195E-01  1.83264553E-03  6.08305581E-05
1.89242500E-01  1.80943872E-03  6.00199369E-05
1.90320805E-01  1.81764486E-03  5.99790255E-05
1.91399109E-01  1.85609885E-03  6.05784938E-05
1.92477414E-01  1.76711544E-03  5.90315440E-05
1.93555719E-01  1.66267718E-03  5.93422573E-05
1.94634024E-01  1.71347475E-03  5.88599494E-05
1.95712329E-01  1.74074235E-03  5.93994352E-05
1.96790634E-01  1.60375715E-03  5.83046195E-05
1.97868939E-01  1.64613834E-03  5.76197381E-05
1.98947243E-01  1.58634893E-03  5.85452694E-05
2.00025548E-01  1.66968327E-03  5.73259942E-05
2.01103853E-01  1.58718643E-03  5.75950930E-05
2.02182158E-01  1.51578461E-03  5.62865970E-05
2.03260463E-01  1.41041755E-03  5.60425894E-05
2.04338768E-01  1.44707961E-03  5.71514874E-05
2.05417072E-01  1.45755834E-03  5.60551918E-05
2.06495377E-01  1.42362160E-03  5.58032604E-05
2.07573682E-01  1.39960224E-03  5.52816401E-05
2.08651987E-01  1.23220907E-03  5.56941861E-05
2.09730292E-01  1.36156162E-03  5.50300103E-05
2.10808597E-01  1.21582735E-03  5.44282723E-05
2.11886901E-01  1.29087951E-03  5.53180079E-05
2.12965206E-01  1.20979544E-03  5.42745666E-05
2.14043511E-01  1.22599449E-03  5.47647501E-05
2.15121816E-01  1.15691836E-03  5.32643185E-05
2.16200121E-01  1.14457518E-03  5.34764740E-05
2.17278426E-01  1.11833834E-03  5.37430817E-05
2.18356731E-01  1.17366506E-03  5.30286092E-05
2.19435035E-01  1.14197551E-03  5.31160008E-05
2.20513340E-01  1.09604912E-03  5.22482513E-05
2.21591645E-01  1.00415162E-03  5.24515660E-05
2.22669950E-01  1.01280069E-03  5.17442730E-05
2.23748255E-01  9.74291518E-04  5.15853036E-05
2.24826560E-01  1.06972048E-03  5.21791917E-05
2.25904864E-01  9.74071711E-04  5.10254237E-05
2.26983169E-01  1.02686069E-03  5.22661570E-05
2.28061474E-01  9.78260390E-04  5.07966318E-05
2.29139779E-01  9.40845520E-04  5.09603856E-05
2.30218084E-01  9.63306418E-04  5.13692514E-05
2.31296389E-01  9.31785343E-04  5.08293330E-05
2.32374693E-01  9.25125842E-04  5.04906617E-05
2.33452998E-01  8.70279708E-04  4.97658820E-05
2.34531303E-01  9.47108225E-04  5.03679597E-05
2.35609608E-01  9.18005519E-04  4.99870191E-05
2.36687913E-01  9.04786605E-04  4.94209563E-05
2.37766218E-01  8.89103276E-04  4.95970758E-05
2.38844523E-01  7.93903533E-04  4.87940581E-05
2.39922827E-01  8.97315477E-04  4.93632373E-05
2.41001132E-01  7.87888763E-04  4.85616437E-05
2.42079437E-01  7.11088947E-04  4.86071122E-05
2.43157742E-01  8.18386892E-04  4.90591070E-05
2.44236047E-01  7.47006637E-04  4.87990662E-05
2.45314352E-01  7.47316181E-04  4.87267015E-05
2.46392656E-01  7.66103411E-04  4.73307501E-05
2.47470961E-01  7.13581315E-04  4.79887712E-05
2.48549266E-01  7.19015746E-04  4.75726551E-05
2.49627571E-01  6.86597889E-04  4.83461585E-05
2.50705876E-01  6.66615650E-04  4.89033487E-05
2.51784181E-01  6.61844783E-04  4.84499368E-05
2.52862485E-01  6.61579200E-04  4.91080493E-05
2.53940790E-01  6.38890418E-04  4.79285738E-05
2.55019095E-01  6.51547421E-04  4.85932825E-05
2.56097400E-01  6.32046523E-04  4.83977776E-05
2.57175705E-01  6.02437975E-04  4.88112048E-05
2.58254010E-01  6.66135271E-04  4.91982958E-05
2.59332315E-01  6.48078172E-04  4.77217484E-05
2.60410619E-01  6.65699186E-04  4.89557406E-05
2.61488924E-01  5.26449332E-04  4.88853065E-05
2.62567229E-01  6.15622095E-04  4.90533554E-05
2.63645534E-01  5.91835113E-04  4.88721015E-05
2.64723839E-01  5.91208339E-04  4.88052797E-05
2.65802144E-01  5.16539676E-04  4.87831713E-05
2.66880448E-01  5.55147320E-04  4.86093246E-05
2.67958753E-01  5.83868107E-04  4.84612840E-05
2.69037058E-01  5.94964726E-04  4.78359348E-05
2.70115363E-01  5.51733027E-04  4.80953270E-05
2.71193668E-01  6.42705705E-04  4.84565188E-05
2.72271973E-01  5.59613165E-04  4.75643298E-05
2.73350277E-01  4.78794265E-04  4.81206733E-05
2.74428582E-01  5.32734471E-04  4.74585991E-05
2.75506887E-01  4.74051353E-04  4.79400641E-05
2.76585192E-01  4.82774716E-04  4.82630208E-05
2.77663497E-01  4.83623936E-04  4.83758609E-05
2.78741802E-01  5.34151019E-04  4.94536749E-05
2.79820107E-01  4.21385624E-04  4.84325685E-05
2.80898411E-01  3.25985135E-04  4.97412336E-05
2.81976716E-01  4.80479306E-04  4.87507290E-05
2.83055021E-01  4.92531561E-04  4.93768530E-05
2.84133326E-01  5.35324980E-04  4.93543926E-05
2.85211631E-01  4.51676537E-04  4.93043742E-05
2.86289936E-01  4.06309322E-04  4.99088540E-05
2.87368240E-01  4.49497904E-04  4.91546958E-05
2.88446545E-01  3.70925778E-04  5.00813841E-05
2.89524850E-01  4.34744039E-04  4.95417491E-05
2.90603155E-01  3.29907017E-04  5.00870683E-05
2.91681460E-01  4.52011508E-04  5.06423206E-05
2.92759765E-01  4.72282667E-04  5.01852540E-05
2.93838069E-01  3.76474333E-04  5.01254173E-05
2.94916374E-01  3.55739064E-04  4.94638230E-05
2.95994679E-01  4.61755968E-04  5.06451633E-05
2.97072984E-01  3.74116906E-04  5.01189323E-05
2.98151289E-01  3.17343671E-04  4.98911544E-05
2.99229594E-01  5.02560084E-04  5.04828888E-05
3.00307899E-01  3.35124079E-04  4.95262973E-05
3.01386203E-01  3.26657103E-04  5.01087182E-05
3.02464508E-01  3.79138414E-04  4.93863436E-05
3.03542813E-01  3.95185671E-04  5.00717938E-05
3.04621118E-01  2.78389489E-04  5.03409886E-05
3.05699423E-01  2.99309923E-04  4.95311597E-05
3.06777728E-01  3.31915264E-04  4.99781910E-05
3.07856032E-01  3.41337654E-04  4.94225819E-05
3.08934337E-01  4.10119327E-04  5.07238413E-05
3.10012642E-01  3.45102365E-04  5.01771308E-05
3.11090947E-01  2.85210189E-04  5.00186853E-05
3.12169252E-01  4.40706238E-04  5.05018355E-05
3.13247557E-01  2.74493261E-04  5.01098336E-05
3.14325861E-01  2.88465501E-04  5.08441828E-05
3.15404166E-01  3.72506114E-04  4.97089743E-05
3.16482471E-01  3.47756205E-04  5.06152424E-05
3.17560776E-01  4.02405632E-04  5.04328356E-05
3.18639081E-01  3.73297613E-04  5.06118385E-05
3.19717386E-01  2.86069199E-04  5.01473352E-05
3.20795691E-01  3.30679566E-04  5.07019755E-05
3.21873995E-01  2.57284205E-04  5.19779861E-05
3.22952300E-01  3.70484865E-04  5.14041151E-05
3.24030605E-01  2.87417058E-04  5.28744666E-05
3.25108910E-01  3.12725856E-04  5.26960072E-05
3.26187215E-01  2.72364365E-04  5.31896535E-05
3.27265520E-01  2.72313613E-04  5.40048093E-05
3.28343824E-01  2.58363260E-04  5.33665874E-05
3.29422129E-01  2.17323410E-04  5.49585456E-05
3.30500434E-01  3.53436501E-04  5.42266158E-05
3.31578739E-01  3.45185247E-04  5.47531424E-05
3.32657044E-01  2.64708278E-04  5.49390116E-05
3.33735349E-01  3.18302589E-04  5.46531551E-05
3.34813653E-01  2.20012782E-04  5.65846362E-05
3.35891958E-01  3.49821968E-04  5.48767580E-05
3.36970263E-01  2.50565254E-04  5.61976853E-05
3.38048568E-01  2.48857318E-04  5.57969385E-05
3.39126873E-01  3.19660372E-04  5.67940482E-05
3.40205178E-01  3.46245556E-04  5.66918963E-05
3.41283483E-01  2.78020993E-04  5.61436797E-05
3.42361787E-01  2.33024207E-04  5.81840179E-05
3.43440092E-01  2.64466715E-04  5.69349707E-05
3.44518397E-01  2.29214210E-04  5.81958366E-05
3.45596702E-01  2.86647554E-04  5.82954086E-05
3.46675007E-01  2.22146918E-04  6.00648716E-05
3.47753312E-01  3.16968751E-04  6.15145067E-05
3.48831616E-01  2.86086817E-04  6.15907525E-05
3.49909921E-01  2.85220901E-04  6.37638542E-05
3.50988226E-01  2.71502455E-04  6.30689691E-05
3.52066531E-01  2.53981892E-04  6.54824655E-05
3.53144836E-01  3.82314672E-04  6.49461059E-05
3.54223141E-01  2.76365318E-04  6.62884335E-05
3.55301445E-01  3.35927311E-04  6.73460449E-05
3.56379750E-01  2.37089824E-04  6.67861701E-05
3.57458055E-01  3.63477089E-04  6.86987952E-05
3.58536360E-01  3.26865358E-04  6.80638638E-05
3.59614665E-01  2.95241279E-04  7.05808345E-05
3.60692970E-01  2.93009002E-04  7.15424124E-05
3.61771275E-01  1.83866743E-04  7.01108966E-05
3.62849579E-01  1.54879255E-04  7.21213456E-05
3.63927884E-01  3.40626541E-04  7.30755543E-05
3.65006189E-01  1.64621363E-04  7.50923071E-05
3.66084494E-01  2.59217796E-04  7.36913504E-05
3.67162799E-01  2.73405200E-04  7.59732370E-05
3.68241104E-01  2.61583073E-04  7.63809431E-05
3.69319408E-01  2.24739970E-04  7.84608618E-05
3.70397713E-01  1.91677318E-04  7.82657420E-05
3.71476018E-01  1.34469035E-04  7.77741653E-05
3.72554323E-01  1.75594874E-04  8.20850911E-05
3.73632628E-01  4.17063721E-04  8.02515681E-05
3.74710933E-01  2.62188298E-04  8.29095782E-05
3.75789237E-01  1.46958023E-04  8.26751567E-05
3.76867542E-01  1.96339387E-04  8.62461807E-05
3.77945847E-01  2.97949183E-04  8.73046783E-05
3.79024152E-01  4.46734582E-04  8.57991423E-05
3.80102457E-01  1.73767422E-04  8.77291054E-05
3.81180762E-01  1.48161554E-05  8.85152564E-05
3.82259067E-01  3.53383400E-04  9.19485550E-05
3.83337371E-01  2.58494615E-04  9.07037619E-05
3.84415676E-01  2.91631907E-04  9.33322540E-05
3.85493981E-01  4.43202081E-04  9.62090488E-05
3.86572286E-01  2.88189259E-04  9.55329942E-05
3.87650591E-01  2.06849146E-04  9.93929263E-05
3.88728896E-01  1.73550522E-04  9.83888203E-05
3.89807200E-01  1.53168890E-04  1.01188799E-04
3.90885505E-01  3.08291131E-04  1.01655802E-04
3.91963810E-01  2.54590158E-04  1.05737267E-04
3.93042115E-01  1.68206919E-04  1.04654086E-04
3.94120420E-01  1.06919637E-04  1.09570812E-04
3.95198725E-01  1.39604412E-04  1.11580934E-04
3.96277029E-01  1.72482835E-04  1.12742660E-04
3.97355334E-01  2.87977629E-04  1.16896915E-04
3.98433639E-01  2.76358233E-04  1.17106147E-04
3.99511944E-01  1.85825426E-04  1.20434353E-04
4.00590249E-01  2.87675829E-04  1.23413602E-04
4.01668554E-01  1.00277204E-04  1.24237665E-04
4.02746859E-01  1.17527715E-04  1.31891619E-04
4.03825163E-01  1.61416383E-04  1.36232708E-04
4.04903468E-01  3.72988928E-04  1.38798670E-04
4.05981773E-01  3.46534189E-05  1.41927319E-04
4.07060078E-01  1.78749708E-04  1.47653023E-04
4.08138383E-01  2.81098583E-04  1.48296794E-04
4.09216688E-01  1.57049679E-04  1.57098823E-04
4.10294992E-01  3.93180703E-04  1.53410329E-04
4.11373297E-01  1.47336653E-05  1.57335865E-04
4.12451602E-01  3.04321742E-04  1.70296102E-04
4.13529907E-01  1.47697451E-04  1.71780541E-04
4.14608212E-01  3.31285558E-04  1.85343073E-04
4.15686517E-01  2.97001097E-04  1.93729085E-04
4.16764821E-01  1.11412642E-04  1.89441757E-04
4.17843126E-01  1.23494284E-04  2.03031744E-04
4.18921431E-01  3.79044187E-04  2.18740213E-04
4.19999736E-01  7.42857465E-05  2.16072926E-04
4.21078041E-01  1.63131318E-04  2.47025504E-04
4.22156346E-01  3.39322039E-04  2.64026231E-04
4.23234651E-01  8.12627869E-05  2.76903649E-04
4.24312955E-01  -3.24866617E-04  2.86758724E-04
4.25391260E-01  -6.65851849E-05  3.04625161E-04
4.26469565E-01  5.83338962E-04  3.19074768E-04
4.27547870E-01  -1.09862920E-04  3.21647506E-04
4.28626175E-01  2.81795207E-04  3.39580481E-04
4.29704480E-01  -1.66081613E-04  3.35115330E-04
4.30782784E-01  -2.19676181E-04  3.70308624E-04
4.31861089E-01  4.50285538E-04  4.13786061E-04
4.32939394E-01  5.24057613E-04  4.39986564E-04
4.34017699E-01  8.02375156E-04  4.51180024E-04
4.35096004E-01  -5.48450073E-05  5.61138290E-04
4.36174309E-01  -1.64213467E-04  5.29085833E-04
4.37252613E-01  -4.54058013E-05  6.92214540E-04
4.38330918E-01  4.27079492E-04  7.44688809E-04
4.39409223E-01  -2.07507545E-04  1.16430685E-03
4.40487528E-01  -1.18705515E-04  1.85821618E-03
