# Supplementary material for: RNA structures and dynamics with Å resolution revealed by x-ray free-electron lasers
Source: Sci Adv. 2023 Sep 27;9(39):eadj3509. doi: 10.1126/sciadv.adj3509 (PMC10530093; doi:10.1126/sciadv.adj3509)
Supplement: Supplementary file 2 — Datasets S1 to S23 [file sciadv.adj3509_datasets_s1_to_s23.zip › raw_data_for_paper/Data_FigS3_bottom_1Mg.txt]

1.67137251E-02  1.05928298E-02  4.90869955E-04
1.77920299E-02  1.28092727E-02  4.62109778E-04
1.88703347E-02  1.36764000E-02  4.06564860E-04
1.99486396E-02  1.38018592E-02  3.99892958E-04
2.10269444E-02  1.39845448E-02  3.47449707E-04
2.21052493E-02  1.46527886E-02  3.45609840E-04
2.31835541E-02  1.52935551E-02  3.36950583E-04
2.42618589E-02  1.58757552E-02  3.20393227E-04
2.53401638E-02  1.59932094E-02  3.16071675E-04
2.64184686E-02  1.64292464E-02  2.94697741E-04
2.74967735E-02  1.65820848E-02  2.99933042E-04
2.85750783E-02  1.68902112E-02  2.89861723E-04
2.96533832E-02  1.76756935E-02  2.77168605E-04
3.07316880E-02  1.79350617E-02  2.79706292E-04
3.18099928E-02  1.82099255E-02  2.71299673E-04
3.28882977E-02  1.92150182E-02  2.76932523E-04
3.39666025E-02  1.96085733E-02  2.66490267E-04
3.50449074E-02  2.02903188E-02  2.65181865E-04
3.61232122E-02  2.08737037E-02  2.67173948E-04
3.72015171E-02  2.17395242E-02  2.66982451E-04
3.82798219E-02  2.23297650E-02  2.65781705E-04
3.93581267E-02  2.31134722E-02  2.54749537E-04
4.04364316E-02  2.41189182E-02  2.63841569E-04
4.15147364E-02  2.46070881E-02  2.58399774E-04
4.25930413E-02  2.51869545E-02  2.61229224E-04
4.36713461E-02  2.62333086E-02  2.58242291E-04
4.47496509E-02  2.66605281E-02  2.53507130E-04
4.58279558E-02  2.75260116E-02  2.62283540E-04
4.69062606E-02  2.85400216E-02  2.55168809E-04
4.79845655E-02  2.89928233E-02  2.53423605E-04
4.90628703E-02  2.98791148E-02  2.55690517E-04
5.01411752E-02  3.10880335E-02  2.56800339E-04
5.12194800E-02  3.08593486E-02  2.61842850E-04
5.22977848E-02  3.14905803E-02  2.48062491E-04
5.33760897E-02  3.22981494E-02  2.53110331E-04
5.44543945E-02  3.27408160E-02  2.48493669E-04
5.55326994E-02  3.33474441E-02  2.54097922E-04
5.66110042E-02  3.39855424E-02  2.53913578E-04
5.76893091E-02  3.44550772E-02  2.43605689E-04
5.87676139E-02  3.46507692E-02  2.52144018E-04
5.98459187E-02  3.47426208E-02  2.42666691E-04
6.09242236E-02  3.55692029E-02  2.47746334E-04
6.20025284E-02  3.57998899E-02  2.42980310E-04
6.30808333E-02  3.55940740E-02  2.39424090E-04
6.41591381E-02  3.56109365E-02  2.45411358E-04
6.52374429E-02  3.57086197E-02  2.35068734E-04
6.63157478E-02  3.52243321E-02  2.34470880E-04
6.73940526E-02  3.53044710E-02  2.29811717E-04
6.84723575E-02  3.53461333E-02  2.30834074E-04
6.95506623E-02  3.44698384E-02  2.32741916E-04
7.06289672E-02  3.44977937E-02  2.21235918E-04
7.17072720E-02  3.41722028E-02  2.24290381E-04
7.27855768E-02  3.35702464E-02  2.18409629E-04
7.38638817E-02  3.35038756E-02  2.16493367E-04
7.49421865E-02  3.29404470E-02  2.17030351E-04
7.60204914E-02  3.23595637E-02  2.06946641E-04
7.70987962E-02  3.18533046E-02  2.11951501E-04
7.81771011E-02  3.09003726E-02  2.03687853E-04
7.92554059E-02  3.05077833E-02  2.02455145E-04
8.03337107E-02  3.04111180E-02  1.99048851E-04
8.14120156E-02  2.96863909E-02  1.95678970E-04
8.24903204E-02  2.88893112E-02  1.97637522E-04
8.35686253E-02  2.85666852E-02  1.90187824E-04
8.46469301E-02  2.76695137E-02  1.86833248E-04
8.57252349E-02  2.73566120E-02  1.83994137E-04
8.68035398E-02  2.67541226E-02  1.83308817E-04
8.78818446E-02  2.64558027E-02  1.82989098E-04
8.89601495E-02  2.59215019E-02  1.75173420E-04
9.00384543E-02  2.53312450E-02  1.76511770E-04
9.11167592E-02  2.48696881E-02  1.73349648E-04
9.21950640E-02  2.41142036E-02  1.71384566E-04
9.32733688E-02  2.36944913E-02  1.69888649E-04
9.43516737E-02  2.30042669E-02  1.67655594E-04
9.54299785E-02  2.27549369E-02  1.72446874E-04
9.65082834E-02  2.22775626E-02  1.68811471E-04
9.75865882E-02  2.16228839E-02  1.68203245E-04
9.86648931E-02  2.16127543E-02  1.64785924E-04
9.97431979E-02  2.07250872E-02  1.64961889E-04
1.00821503E-01  2.01607811E-02  1.65515803E-04
1.01899808E-01  1.98442740E-02  1.60141704E-04
1.02978112E-01  1.95791675E-02  1.60407114E-04
1.04056417E-01  1.93675037E-02  1.58241456E-04
1.05134722E-01  1.85640395E-02  1.58933792E-04
1.06213027E-01  1.85823787E-02  1.57613977E-04
1.07291332E-01  1.78877873E-02  1.51516793E-04
1.08369637E-01  1.78977053E-02  1.55756768E-04
1.09447941E-01  1.73535366E-02  1.50796388E-04
1.10526246E-01  1.72397751E-02  1.53857611E-04
1.11604551E-01  1.67695141E-02  1.44574051E-04
1.12682856E-01  1.66881441E-02  1.43147207E-04
1.13761161E-01  1.60203997E-02  1.43386521E-04
1.14839466E-01  1.58356439E-02  1.38012178E-04
1.15917771E-01  1.57313670E-02  1.37701535E-04
1.16996075E-01  1.50424086E-02  1.32991818E-04
1.18074380E-01  1.49525778E-02  1.35986170E-04
1.19152685E-01  1.46081804E-02  1.35596061E-04
1.20230990E-01  1.43452490E-02  1.32645420E-04
1.21309295E-01  1.42077358E-02  1.34469824E-04
1.22387600E-01  1.38166747E-02  1.31447565E-04
1.23465904E-01  1.36129381E-02  1.34174723E-04
1.24544209E-01  1.31385899E-02  1.30528258E-04
1.25622514E-01  1.29836826E-02  1.27942272E-04
1.26700819E-01  1.27921427E-02  1.29461714E-04
1.27779124E-01  1.26618475E-02  1.27356006E-04
1.28857429E-01  1.22735533E-02  1.27938961E-04
1.29935733E-01  1.20186935E-02  1.24154253E-04
1.31014038E-01  1.20113617E-02  1.25262730E-04
1.32092343E-01  1.14572223E-02  1.24150621E-04
1.33170648E-01  1.14310342E-02  1.23145407E-04
1.34248953E-01  1.12290096E-02  1.22413148E-04
1.35327258E-01  1.11233624E-02  1.20060567E-04
1.36405563E-01  1.06056282E-02  1.18204107E-04
1.37483867E-01  1.04829116E-02  1.15892908E-04
1.38562172E-01  1.04008446E-02  1.13281032E-04
1.39640477E-01  1.01267737E-02  1.11568330E-04
1.40718782E-01  9.89709025E-03  1.09767100E-04
1.41797087E-01  9.64173776E-03  1.09475439E-04
1.42875392E-01  9.72685030E-03  1.07639296E-04
1.43953696E-01  9.63663930E-03  1.07063344E-04
1.45032001E-01  9.30762268E-03  1.04503637E-04
1.46110306E-01  9.10279669E-03  1.04261568E-04
1.47188611E-01  8.89739537E-03  1.03699165E-04
1.48266916E-01  8.81980242E-03  1.01250761E-04
1.49345221E-01  8.55831403E-03  1.00744606E-04
1.50423525E-01  8.64891298E-03  9.97750587E-05
1.51501830E-01  8.41615799E-03  9.93764414E-05
1.52580135E-01  8.18146310E-03  9.72285782E-05
1.53658440E-01  7.90195094E-03  9.55880666E-05
1.54736745E-01  7.63543555E-03  9.72251920E-05
1.55815050E-01  7.84759370E-03  9.51251241E-05
1.56893355E-01  7.42724104E-03  9.36338868E-05
1.57971659E-01  7.42331772E-03  9.26634768E-05
1.59049964E-01  7.42160638E-03  9.16195512E-05
1.60128269E-01  7.16008816E-03  9.30207222E-05
1.61206574E-01  6.88572814E-03  8.90156660E-05
1.62284879E-01  6.91548165E-03  8.97186048E-05
1.63363184E-01  6.81531171E-03  8.91642868E-05
1.64441488E-01  6.74994429E-03  8.81867652E-05
1.65519793E-01  6.37958578E-03  8.77614397E-05
1.66598098E-01  6.43548152E-03  8.49560104E-05
1.67676403E-01  6.34318480E-03  8.66347573E-05
1.68754708E-01  6.08320846E-03  8.55850929E-05
1.69833013E-01  6.16388396E-03  8.42566802E-05
1.70911317E-01  6.02751157E-03  8.34212369E-05
1.71989622E-01  5.95366071E-03  8.28468956E-05
1.73067927E-01  5.75287883E-03  8.26234503E-05
1.74146232E-01  5.79131165E-03  8.12452679E-05
1.75224537E-01  5.69170540E-03  8.05348628E-05
1.76302842E-01  5.59561194E-03  8.05206100E-05
1.77381147E-01  5.29953030E-03  7.98752824E-05
1.78459451E-01  5.16754113E-03  7.89831501E-05
1.79537756E-01  5.21940666E-03  7.77603330E-05
1.80616061E-01  4.96427031E-03  7.84608429E-05
1.81694366E-01  4.99544707E-03  7.74580501E-05
1.82772671E-01  4.82242298E-03  7.69954538E-05
1.83850976E-01  4.72238937E-03  7.61830738E-05
1.84929280E-01  4.51138396E-03  7.44814984E-05
1.86007585E-01  4.71085280E-03  7.58539101E-05
1.87085890E-01  4.52243179E-03  7.52424644E-05
1.88164195E-01  4.48546590E-03  7.40113177E-05
1.89242500E-01  4.50912678E-03  7.35340773E-05
1.90320805E-01  4.27775370E-03  7.27119233E-05
1.91399109E-01  4.28083958E-03  7.42048989E-05
1.92477414E-01  4.22555179E-03  7.13748592E-05
1.93555719E-01  4.04270992E-03  7.15730244E-05
1.94634024E-01  4.09909657E-03  7.10137060E-05
1.95712329E-01  3.81009467E-03  7.12379624E-05
1.96790634E-01  3.82685205E-03  7.05463123E-05
1.97868939E-01  3.76980545E-03  6.92842766E-05
1.98947243E-01  3.67751807E-03  7.00156855E-05
2.00025548E-01  3.61537690E-03  6.86863604E-05
2.01103853E-01  3.46556415E-03  6.86049051E-05
2.02182158E-01  3.57246279E-03  6.78201657E-05
2.03260463E-01  3.45924613E-03  6.69219816E-05
2.04338768E-01  3.34253812E-03  6.85515871E-05
2.05417072E-01  3.26534068E-03  6.64060019E-05
2.06495377E-01  3.26258802E-03  6.64021838E-05
2.07573682E-01  3.23118708E-03  6.56049089E-05
2.08651987E-01  3.14179560E-03  6.59167234E-05
2.09730292E-01  3.08058319E-03  6.52313412E-05
2.10808597E-01  2.97160243E-03  6.38869089E-05
2.11886901E-01  2.92359899E-03  6.49583913E-05
2.12965206E-01  2.89790141E-03  6.43673040E-05
2.14043511E-01  2.95506504E-03  6.41289188E-05
2.15121816E-01  2.80298943E-03  6.27727415E-05
2.16200121E-01  2.74563333E-03  6.24852986E-05
2.17278426E-01  2.74432896E-03  6.30404435E-05
2.18356731E-01  2.68985990E-03  6.23677768E-05
2.19435035E-01  2.64061551E-03  6.25603794E-05
2.20513340E-01  2.66564394E-03  6.12146843E-05
2.21591645E-01  2.64241404E-03  6.19011880E-05
2.22669950E-01  2.61219478E-03  6.11551523E-05
2.23748255E-01  2.48968458E-03  6.04696142E-05
2.24826560E-01  2.51942248E-03  6.12278660E-05
2.25904864E-01  2.55005085E-03  5.98968787E-05
2.26983169E-01  2.40955008E-03  6.05549257E-05
2.28061474E-01  2.33381356E-03  5.91428565E-05
2.29139779E-01  2.35029935E-03  5.91592626E-05
2.30218084E-01  2.21517052E-03  5.94281679E-05
2.31296389E-01  2.15007899E-03  5.89400791E-05
2.32374693E-01  2.07737465E-03  5.87904255E-05
2.33452998E-01  2.10877099E-03  5.76219467E-05
2.34531303E-01  2.04623021E-03  5.80049918E-05
2.35609608E-01  2.07114653E-03  5.82460895E-05
2.36687913E-01  2.04215644E-03  5.75516715E-05
2.37766218E-01  1.99885249E-03  5.74059483E-05
2.38844523E-01  2.00628276E-03  5.63476875E-05
2.39922827E-01  1.92928358E-03  5.72687692E-05
2.41001132E-01  1.96018441E-03  5.59286166E-05
2.42079437E-01  1.83120889E-03  5.57751419E-05
2.43157742E-01  1.87133638E-03  5.58459858E-05
2.44236047E-01  1.80559290E-03  5.62337603E-05
2.45314352E-01  1.76062974E-03  5.62200358E-05
2.46392656E-01  1.69296268E-03  5.44176175E-05
2.47470961E-01  1.62788098E-03  5.54091389E-05
2.48549266E-01  1.74589170E-03  5.46214276E-05
2.49627571E-01  1.75377077E-03  5.55118777E-05
2.50705876E-01  1.63377295E-03  5.61070360E-05
2.51784181E-01  1.62718187E-03  5.49275551E-05
2.52862485E-01  1.52952523E-03  5.64274914E-05
2.53940790E-01  1.56503254E-03  5.50786706E-05
2.55019095E-01  1.51608727E-03  5.57775189E-05
2.56097400E-01  1.47362444E-03  5.54639165E-05
2.57175705E-01  1.35243114E-03  5.50238614E-05
2.58254010E-01  1.42827126E-03  5.60372377E-05
2.59332315E-01  1.43623748E-03  5.44795132E-05
2.60410619E-01  1.38196392E-03  5.60519883E-05
2.61488924E-01  1.48909900E-03  5.56616781E-05
2.62567229E-01  1.39911197E-03  5.58058421E-05
2.63645534E-01  1.42873639E-03  5.46650777E-05
2.64723839E-01  1.34285441E-03  5.46148860E-05
2.65802144E-01  1.39355396E-03  5.59465991E-05
2.66880448E-01  1.19635727E-03  5.41864734E-05
2.67958753E-01  1.26534099E-03  5.51980945E-05
2.69037058E-01  1.33096379E-03  5.46059994E-05
2.70115363E-01  1.27499354E-03  5.45701900E-05
2.71193668E-01  1.38797347E-03  5.44810816E-05
2.72271973E-01  1.23932484E-03  5.37505720E-05
2.73350277E-01  1.19984057E-03  5.53588282E-05
2.74428582E-01  1.33116240E-03  5.40484237E-05
2.75506887E-01  1.20547584E-03  5.42206225E-05
2.76585192E-01  1.21388275E-03  5.48504500E-05
2.77663497E-01  1.14999330E-03  5.45105345E-05
2.78741802E-01  1.16590214E-03  5.58700125E-05
2.79820107E-01  1.20039984E-03  5.46620410E-05
2.80898411E-01  1.19253740E-03  5.58454505E-05
2.81976716E-01  1.11112226E-03  5.51600439E-05
2.83055021E-01  1.04944359E-03  5.55626233E-05
2.84133326E-01  1.04650153E-03  5.59134751E-05
2.85211631E-01  1.09391341E-03  5.52574568E-05
2.86289936E-01  1.02163854E-03  5.61386618E-05
2.87368240E-01  1.02003444E-03  5.54637664E-05
2.88446545E-01  1.07231974E-03  5.63701140E-05
2.89524850E-01  1.06104524E-03  5.62452525E-05
2.90603155E-01  1.04866081E-03  5.61842452E-05
2.91681460E-01  1.03728927E-03  5.67110787E-05
2.92759765E-01  9.68045933E-04  5.61063571E-05
2.93838069E-01  1.00575526E-03  5.63810432E-05
2.94916374E-01  9.28234537E-04  5.52120841E-05
2.95994679E-01  9.58002066E-04  5.67368054E-05
2.97072984E-01  1.03412470E-03  5.60917620E-05
2.98151289E-01  1.07224316E-03  5.57832143E-05
2.99229594E-01  9.01235992E-04  5.64372032E-05
3.00307899E-01  9.93349055E-04  5.54840845E-05
3.01386203E-01  9.47755009E-04  5.63585091E-05
3.02464508E-01  9.33673031E-04  5.61009723E-05
3.03542813E-01  9.49259610E-04  5.60455382E-05
3.04621118E-01  9.79783049E-04  5.63536767E-05
3.05699423E-01  9.93185571E-04  5.61883612E-05
3.06777728E-01  1.03243624E-03  5.64832080E-05
3.07856032E-01  9.07155494E-04  5.50393398E-05
3.08934337E-01  8.59455335E-04  5.70671094E-05
3.10012642E-01  8.86147599E-04  5.58622481E-05
3.11090947E-01  9.52792317E-04  5.60561420E-05
3.12169252E-01  9.31670631E-04  5.63071185E-05
3.13247557E-01  8.76894331E-04  5.57058693E-05
3.14325861E-01  8.07055888E-04  5.68334090E-05
3.15404166E-01  8.64792130E-04  5.49879461E-05
3.16482471E-01  9.73044703E-04  5.69404560E-05
3.17560776E-01  7.78719381E-04  5.63663834E-05
3.18639081E-01  8.45103572E-04  5.64657026E-05
3.19717386E-01  8.40655616E-04  5.66200606E-05
3.20795691E-01  9.77069939E-04  5.65277775E-05
3.21873995E-01  8.04009560E-04  5.86546756E-05
3.22952300E-01  7.89850094E-04  5.74819118E-05
3.24030605E-01  8.63360056E-04  5.90210503E-05
3.25108910E-01  8.80782072E-04  5.92917021E-05
3.26187215E-01  8.98578866E-04  5.96807889E-05
3.27265520E-01  8.29472806E-04  6.05216576E-05
3.28343824E-01  8.49340457E-04  5.98504641E-05
3.29422129E-01  7.11456737E-04  6.11065670E-05
3.30500434E-01  7.28428317E-04  5.97670999E-05
3.31578739E-01  6.45477602E-04  6.16524352E-05
3.32657044E-01  7.26409137E-04  6.08697018E-05
3.33735349E-01  8.21723676E-04  6.15062829E-05
3.34813653E-01  8.37578862E-04  6.26438882E-05
3.35891958E-01  7.50510071E-04  6.11614720E-05
3.36970263E-01  7.16856039E-04  6.29110451E-05
3.38048568E-01  7.27772704E-04  6.22882618E-05
3.39126873E-01  7.42813603E-04  6.33294038E-05
3.40205178E-01  7.32035122E-04  6.35313864E-05
3.41283483E-01  6.69007881E-04  6.23090695E-05
3.42361787E-01  7.75526450E-04  6.48616240E-05
3.43440092E-01  6.67217237E-04  6.29918015E-05
3.44518397E-01  6.67058789E-04  6.55492397E-05
3.45596702E-01  6.30070951E-04  6.44752241E-05
3.46675007E-01  7.37861949E-04  6.76087322E-05
3.47753312E-01  5.60999907E-04  6.86860296E-05
3.48831616E-01  6.78235711E-04  6.91863584E-05
3.49909921E-01  7.17341959E-04  7.13302028E-05
3.50988226E-01  7.34542146E-04  6.97867138E-05
3.52066531E-01  6.82834504E-04  7.25744198E-05
3.53144836E-01  6.87256547E-04  7.17427513E-05
3.54223141E-01  7.51475954E-04  7.32515450E-05
3.55301445E-01  7.41996753E-04  7.54901426E-05
3.56379750E-01  7.97054280E-04  7.50996015E-05
3.57458055E-01  7.90979756E-04  7.65771518E-05
3.58536360E-01  6.72090800E-04  7.57722335E-05
3.59614665E-01  6.57474900E-04  7.84508276E-05
3.60692970E-01  7.32578470E-04  7.88266141E-05
3.61771275E-01  7.30025137E-04  7.89395833E-05
3.62849579E-01  8.27349519E-04  8.02395133E-05
3.63927884E-01  8.61382356E-04  8.12297590E-05
3.65006189E-01  6.68967289E-04  8.33528489E-05
3.66084494E-01  7.83943654E-04  8.23806718E-05
3.67162799E-01  6.29898683E-04  8.51260956E-05
3.68241104E-01  5.43458956E-04  8.48965859E-05
3.69319408E-01  7.19788704E-04  8.74312391E-05
3.70397713E-01  6.53304077E-04  8.55993334E-05
3.71476018E-01  6.80469058E-04  8.69525042E-05
3.72554323E-01  7.58283040E-04  9.16778929E-05
3.73632628E-01  8.09706649E-04  8.86751260E-05
3.74710933E-01  5.81217606E-04  9.15226640E-05
3.75789237E-01  8.86092303E-04  9.12844442E-05
3.76867542E-01  7.24768186E-04  9.47764694E-05
3.77945847E-01  7.96405288E-04  9.79044400E-05
3.79024152E-01  6.14192226E-04  9.49651521E-05
3.80102457E-01  7.82270675E-04  9.99420634E-05
3.81180762E-01  6.83805180E-04  9.77738309E-05
3.82259067E-01  8.11963112E-04  1.01307916E-04
3.83337371E-01  7.71040406E-04  1.01196736E-04
3.84415676E-01  6.12939860E-04  1.05171775E-04
3.85493981E-01  7.54844812E-04  1.06686203E-04
3.86572286E-01  9.37986763E-04  1.05598788E-04
3.87650591E-01  4.68034473E-04  1.10107053E-04
3.88728896E-01  7.60781272E-04  1.09774696E-04
3.89807200E-01  8.26133816E-04  1.12294150E-04
3.90885505E-01  7.27061834E-04  1.15129747E-04
3.91963810E-01  7.47281262E-04  1.14747632E-04
3.93042115E-01  7.98350070E-04  1.20054842E-04
3.94120420E-01  5.59229744E-04  1.22329234E-04
3.95198725E-01  5.49139321E-04  1.23396225E-04
3.96277029E-01  5.67362327E-04  1.25125380E-04
3.97355334E-01  5.38199238E-04  1.28226024E-04
3.98433639E-01  5.97142789E-04  1.31993673E-04
3.99511944E-01  3.92677380E-04  1.33288291E-04
4.00590249E-01  4.81255456E-04  1.38867685E-04
4.01668554E-01  7.32555093E-04  1.43347163E-04
4.02746859E-01  6.79608691E-04  1.46383288E-04
4.03825163E-01  7.11373672E-04  1.49743176E-04
4.04903468E-01  4.64075478E-04  1.51409506E-04
4.05981773E-01  3.06158317E-04  1.56630265E-04
4.07060078E-01  6.21563319E-04  1.60311421E-04
4.08138383E-01  8.52564101E-04  1.65163826E-04
4.09216688E-01  2.70833884E-04  1.72420278E-04
4.10294992E-01  6.40411824E-04  1.73174439E-04
4.11373297E-01  6.44217337E-04  1.77360206E-04
4.12451602E-01  2.25585892E-04  1.85454784E-04
4.13529907E-01  9.47001980E-04  1.89895178E-04
4.14608212E-01  6.13415220E-04  1.96163675E-04
4.15686517E-01  4.75052380E-04  2.09458605E-04
4.16764821E-01  5.40397935E-04  2.15997239E-04
4.17843126E-01  2.11729092E-04  2.27948353E-04
4.18921431E-01  4.93154149E-04  2.44537232E-04
4.19999736E-01  4.95318257E-04  2.48818455E-04
4.21078041E-01  4.77053264E-04  2.57559118E-04
4.22156346E-01  9.97647883E-06  2.79910584E-04
4.23234651E-01  6.56391375E-04  3.06039375E-04
4.24312955E-01  1.44358647E-04  3.21482597E-04
4.25391260E-01  3.67757227E-04  3.40705738E-04
4.26469565E-01  3.51290058E-04  3.54502847E-04
4.27547870E-01  4.44658992E-04  3.66469189E-04
4.28626175E-01  -2.09065919E-04  3.93297377E-04
4.29704480E-01  8.16182543E-04  3.80983967E-04
4.30782784E-01  -3.39981381E-04  4.13233633E-04
4.31861089E-01  2.19623138E-04  4.18193673E-04
4.32939394E-01  5.01120086E-04  4.72866601E-04
4.34017699E-01  2.32373171E-04  4.99276920E-04
4.35096004E-01  1.60795056E-03  6.23489835E-04
4.36174309E-01  6.06370372E-05  5.59290067E-04
4.37252613E-01  1.06821045E-03  8.11593501E-04
4.38330918E-01  1.28973306E-03  8.52891584E-04
4.39409223E-01  9.31905116E-04  1.42351094E-03
4.40487528E-01  3.01520348E-03  2.17275582E-03
