# Supplementary material for: RNA structures and dynamics with Å resolution revealed by x-ray free-electron lasers
Source: Sci Adv. 2023 Sep 27;9(39):eadj3509. doi: 10.1126/sciadv.adj3509 (PMC10530093; doi:10.1126/sciadv.adj3509)
Supplement: Supplementary file 2 — Datasets S1 to S23 [file sciadv.adj3509_datasets_s1_to_s23.zip › raw_data_for_paper/rA30]

   3.1600000e-01   3.0382417e-01
   3.2000000e-01   3.0364623e-01
   3.2300000e-01   2.9296672e-01
   3.2700000e-01   2.9566328e-01
   3.3000000e-01   2.9122591e-01
   3.3400000e-01   2.8212822e-01
   3.3800000e-01   2.7858899e-01
   3.4100000e-01   2.5988921e-01
   3.4500000e-01   2.5145463e-01
   3.4800000e-01   2.5464748e-01
   3.5200000e-01   2.5177310e-01
   3.5500000e-01   2.3861658e-01
   3.5900000e-01   2.4385630e-01
   3.6200000e-01   2.3778253e-01
   3.6600000e-01   2.2949239e-01
   3.6900000e-01   2.3056733e-01
   3.7300000e-01   2.1783712e-01
   3.7600000e-01   2.1242254e-01
   3.8000000e-01   2.1486938e-01
   3.8300000e-01   2.1173715e-01
   3.8700000e-01   2.0546375e-01
   3.9100000e-01   2.0355452e-01
   3.9400000e-01   1.9183601e-01
   3.9800000e-01   1.8923580e-01
   4.0100000e-01   1.8959443e-01
   4.0500000e-01   1.7806964e-01
   4.0800000e-01   1.7963928e-01
   4.1200000e-01   1.7536073e-01
   4.1500000e-01   1.7797535e-01
   4.1900000e-01   1.6533922e-01
   4.2200000e-01   1.6766884e-01
   4.2600000e-01   1.5836961e-01
   4.2900000e-01   1.6152627e-01
   4.3300000e-01   1.5620172e-01
   4.3600000e-01   1.5604687e-01
   4.4000000e-01   1.5676236e-01
   4.4400000e-01   1.5069487e-01
   4.4700000e-01   1.4566439e-01
   4.5100000e-01   1.4585892e-01
   4.5400000e-01   1.4141805e-01
   4.5800000e-01   1.3737678e-01
   4.6100000e-01   1.2844147e-01
   4.6500000e-01   1.3583605e-01
   4.6800000e-01   1.2955594e-01
   4.7200000e-01   1.2509742e-01
   4.7500000e-01   1.2024823e-01
   4.7900000e-01   1.2129561e-01
   4.8200000e-01   1.1831105e-01
   4.8600000e-01   1.1846203e-01
   4.9000000e-01   1.1543707e-01
   4.9300000e-01   1.2017291e-01
   4.9700000e-01   1.0838829e-01
   5.0000000e-01   1.1479314e-01
   5.0400000e-01   1.0948551e-01
   5.0700000e-01   9.9301390e-02
   5.1100000e-01   1.0283256e-01
   5.1400000e-01   1.0534796e-01
   5.1800000e-01   1.0142517e-01
   5.2100000e-01   1.0243339e-01
   5.2500000e-01   9.7814858e-02
   5.2800000e-01   1.0314316e-01
   5.3200000e-01   9.4692887e-02
   5.3500000e-01   9.7587523e-02
   5.3900000e-01   9.5992845e-02
   5.4300000e-01   9.3438403e-02
   5.4600000e-01   9.5007676e-02
   5.5000000e-01   8.9873351e-02
   5.5300000e-01   8.6860657e-02
   5.5700000e-01   9.1646300e-02
   5.6000000e-01   8.7838938e-02
   5.6400000e-01   8.7208388e-02
   5.6700000e-01   8.9098983e-02
   5.7100000e-01   8.3332720e-02
   5.7400000e-01   8.6233099e-02
   5.7800000e-01   8.4468843e-02
   5.8100000e-01   8.3619400e-02
   5.8500000e-01   8.1915326e-02
   5.8800000e-01   7.8483599e-02
   5.9200000e-01   7.6343461e-02
   5.9600000e-01   8.0451707e-02
   5.9900000e-01   7.6505472e-02
   6.0300000e-01   8.0430414e-02
   6.0600000e-01   7.6856658e-02
   6.1000000e-01   7.4147068e-02
   6.1300000e-01   7.1372150e-02
   6.1700000e-01   7.5992620e-02
   6.2000000e-01   7.1127964e-02
   6.2400000e-01   7.4773187e-02
   6.2700000e-01   7.3409513e-02
   6.3100000e-01   7.5552088e-02
   6.3400000e-01   7.0898007e-02
   6.3800000e-01   7.3604400e-02
   6.4100000e-01   7.3203667e-02
   6.4500000e-01   6.9490993e-02
   6.4900000e-01   7.1801064e-02
   6.5200000e-01   6.7850362e-02
   6.5600000e-01   6.7392094e-02
   6.5900000e-01   6.9855437e-02
   6.6300000e-01   6.7660720e-02
   6.6600000e-01   6.4304556e-02
   6.7000000e-01   6.7833933e-02
   6.7300000e-01   6.8834036e-02
   6.7700000e-01   6.5927534e-02
   6.8000000e-01   6.6486031e-02
   6.8400000e-01   6.5380625e-02
   6.8700000e-01   6.4683637e-02
   6.9100000e-01   6.3016268e-02
   6.9400000e-01   6.5583654e-02
   6.9800000e-01   6.4601703e-02
   7.0200000e-01   6.5960251e-02
   7.0500000e-01   6.6671978e-02
   7.0900000e-01   6.4014742e-02
   7.1200000e-01   6.2530169e-02
   7.1600000e-01   6.1791314e-02
   7.1900000e-01   6.2037556e-02
   7.2300000e-01   6.0036533e-02
   7.2600000e-01   6.1051174e-02
   7.3000000e-01   5.9285761e-02
   7.3300000e-01   5.7204778e-02
   7.3700000e-01   5.8889810e-02
   7.4000000e-01   6.1792677e-02
   7.4400000e-01   6.4227931e-02
   7.4800000e-01   5.7257137e-02
   7.5100000e-01   6.1371490e-02
   7.5500000e-01   6.0004019e-02
   7.5800000e-01   5.9367763e-02
   7.6200000e-01   6.1415768e-02
   7.6500000e-01   5.8167047e-02
   7.6900000e-01   5.7207792e-02
   7.7200000e-01   5.8995624e-02
   7.7600000e-01   5.9226490e-02
   7.7900000e-01   6.1643350e-02
   7.8300000e-01   5.5190056e-02
   7.8600000e-01   5.6317522e-02
   7.9000000e-01   6.0052030e-02
   7.9300000e-01   5.7198849e-02
   7.9700000e-01   5.8326761e-02
   8.0100000e-01   5.5780041e-02
   8.0400000e-01   5.4608972e-02
   8.0800000e-01   5.9606168e-02
   8.1100000e-01   5.6065760e-02
   8.1500000e-01   6.2641281e-02
   8.1800000e-01   5.8425275e-02
   8.2200000e-01   5.5381104e-02
   8.2500000e-01   5.7404162e-02
   8.2900000e-01   5.8238502e-02
   8.3200000e-01   5.6451297e-02
   8.3600000e-01   5.8965467e-02
   8.3900000e-01   5.7825895e-02
   8.4300000e-01   5.5345506e-02
   8.4600000e-01   5.7531253e-02
   8.5000000e-01   5.4801517e-02
   8.5400000e-01   5.9680146e-02
   8.5700000e-01   5.8482484e-02
   8.6100000e-01   5.9611250e-02
   8.6400000e-01   5.7158508e-02
   8.6800000e-01   5.7456457e-02
   8.7100000e-01   6.0902984e-02
   8.7500000e-01   5.7912802e-02
   8.7800000e-01   5.9708155e-02
   8.8200000e-01   5.7246715e-02
   8.8500000e-01   5.8266528e-02
   8.8900000e-01   6.0758603e-02
   8.9200000e-01   5.6744181e-02
   8.9600000e-01   6.1297534e-02
   8.9900000e-01   6.2911290e-02
   9.0300000e-01   5.9322755e-02
   9.0700000e-01   5.9952040e-02
   9.1000000e-01   5.9421725e-02
   9.1400000e-01   5.6500059e-02
   9.1700000e-01   5.8773816e-02
   9.2100000e-01   5.8259812e-02
   9.2400000e-01   6.0532474e-02
   9.2800000e-01   6.0454756e-02
   9.3100000e-01   6.1698676e-02
   9.3500000e-01   5.9657421e-02
   9.3800000e-01   5.9161862e-02
   9.4200000e-01   6.0754304e-02
   9.4500000e-01   5.9209261e-02
   9.4900000e-01   5.9058288e-02
   9.5300000e-01   5.9111125e-02
   9.5600000e-01   6.2705254e-02
   9.6000000e-01   5.8952785e-02
   9.6300000e-01   5.8757154e-02
   9.6700000e-01   5.7580045e-02
   9.7000000e-01   6.1472076e-02
   9.7400000e-01   6.2167101e-02
   9.7700000e-01   5.9761212e-02
   9.8100000e-01   6.4620358e-02
   9.8400000e-01   6.3567758e-02
   9.8800000e-01   6.6276937e-02
   9.9100000e-01   6.0727764e-02
   9.9500000e-01   6.2413320e-02
   9.9800000e-01   6.0523584e-02
   1.0020000e+00   6.0412837e-02
   1.0060000e+00   6.3861622e-02
   1.0090000e+00   5.9646223e-02
   1.0130000e+00   6.5367314e-02
   1.0160000e+00   6.3105135e-02
   1.0200000e+00   6.6257889e-02
   1.0230000e+00   6.5347626e-02
   1.0270000e+00   6.1980426e-02
   1.0300000e+00   6.2514387e-02
   1.0340000e+00   6.4918395e-02
   1.0370000e+00   6.3493327e-02
   1.0410000e+00   6.1331007e-02
   1.0440000e+00   6.5710577e-02
   1.0480000e+00   6.3735489e-02
   1.0510000e+00   6.2290715e-02
   1.0550000e+00   6.1088139e-02
   1.0590000e+00   5.9801655e-02
   1.0620000e+00   6.3423740e-02
   1.0660000e+00   6.5256353e-02
   1.0690000e+00   6.0913679e-02
   1.0730000e+00   6.3283440e-02
   1.0760000e+00   6.6574008e-02
   1.0800000e+00   6.1688038e-02
   1.0830000e+00   6.3496490e-02
   1.0870000e+00   6.1622639e-02
   1.0900000e+00   6.2219630e-02
   1.0940000e+00   6.0796855e-02
   1.0970000e+00   6.4836317e-02
   1.1010000e+00   6.3365491e-02
   1.1040000e+00   6.4380318e-02
   1.1080000e+00   6.4856445e-02
   1.1120000e+00   6.5265285e-02
   1.1150000e+00   6.4002855e-02
   1.1190000e+00   6.4223646e-02
   1.1220000e+00   6.3890068e-02
   1.1260000e+00   6.2300866e-02
   1.1290000e+00   6.4626442e-02
   1.1330000e+00   6.3072746e-02
   1.1360000e+00   6.4241642e-02
   1.1400000e+00   6.1034736e-02
   1.1430000e+00   6.4501298e-02
   1.1470000e+00   6.3054129e-02
   1.1500000e+00   6.3400705e-02
   1.1540000e+00   6.3138584e-02
   1.1570000e+00   6.2783060e-02
   1.1610000e+00   6.3602044e-02
   1.1650000e+00   6.6224144e-02
   1.1680000e+00   6.3099948e-02
   1.1720000e+00   6.2506485e-02
   1.1750000e+00   6.5374735e-02
   1.1790000e+00   6.2841401e-02
   1.1820000e+00   6.2749681e-02
   1.1860000e+00   6.0710580e-02
   1.1890000e+00   6.5215847e-02
   1.1930000e+00   6.5912364e-02
   1.1960000e+00   6.1811383e-02
   1.2000000e+00   6.3199332e-02
   1.2030000e+00   6.1582169e-02
   1.2070000e+00   6.0771781e-02
   1.2110000e+00   6.6669659e-02
   1.2140000e+00   6.3485259e-02
   1.2180000e+00   6.2769780e-02
   1.2210000e+00   6.3250385e-02
   1.2250000e+00   6.1221248e-02
   1.2280000e+00   6.2606903e-02
   1.2320000e+00   6.0475439e-02
   1.2350000e+00   5.8437526e-02
   1.2390000e+00   5.9508130e-02
   1.2420000e+00   6.3500808e-02
   1.2460000e+00   5.9451245e-02
   1.2490000e+00   6.3152030e-02
   1.2530000e+00   6.4289254e-02
   1.2560000e+00   6.3313431e-02
   1.2600000e+00   6.2017314e-02
   1.2640000e+00   6.3868013e-02
   1.2670000e+00   6.1764936e-02
   1.2710000e+00   5.9567907e-02
   1.2740000e+00   6.3503146e-02
   1.2780000e+00   5.9057066e-02
   1.2810000e+00   6.1430910e-02
   1.2850000e+00   5.8898862e-02
   1.2880000e+00   6.0591483e-02
   1.2920000e+00   5.9955208e-02
   1.2950000e+00   6.0799213e-02
   1.2990000e+00   6.0725347e-02
   1.3020000e+00   5.9896385e-02
   1.3060000e+00   5.9166924e-02
   1.3090000e+00   6.0530639e-02
   1.3130000e+00   6.0068050e-02
   1.3170000e+00   6.2488154e-02
   1.3200000e+00   5.6870990e-02
   1.3240000e+00   6.0048328e-02
   1.3270000e+00   6.2388171e-02
   1.3310000e+00   5.7284311e-02
   1.3340000e+00   6.1150737e-02
   1.3380000e+00   5.8823364e-02
   1.3410000e+00   5.9592109e-02
   1.3450000e+00   5.9304089e-02
   1.3480000e+00   6.1502725e-02
   1.3520000e+00   6.0935814e-02
   1.3550000e+00   6.2054454e-02
   1.3590000e+00   5.8595863e-02
   1.3620000e+00   6.0185176e-02
   1.3660000e+00   5.7039107e-02
   1.3700000e+00   6.1537583e-02
   1.3730000e+00   6.1546402e-02
   1.3770000e+00   6.1011564e-02
   1.3800000e+00   6.1127408e-02
   1.3840000e+00   6.0174097e-02
   1.3870000e+00   6.0066430e-02
   1.3910000e+00   5.6838202e-02
   1.3940000e+00   6.0070028e-02
   1.3980000e+00   5.9974092e-02
   1.4010000e+00   6.0852742e-02
   1.4050000e+00   6.3914876e-02
   1.4080000e+00   6.1610199e-02
   1.4120000e+00   5.6414598e-02
   1.4150000e+00   5.9171659e-02
   1.4190000e+00   6.2642257e-02
   1.4230000e+00   6.4604922e-02
   1.4260000e+00   6.2449148e-02
   1.4300000e+00   6.2932802e-02
   1.4330000e+00   6.4027179e-02
   1.4370000e+00   5.8505447e-02
   1.4400000e+00   5.7406973e-02
   1.4440000e+00   5.8924202e-02
   1.4470000e+00   6.0468672e-02
   1.4510000e+00   6.3652648e-02
   1.4540000e+00   6.1059832e-02
   1.4580000e+00   6.2446260e-02
   1.4610000e+00   6.2592650e-02
   1.4650000e+00   6.2903334e-02
   1.4690000e+00   6.2687296e-02
   1.4720000e+00   6.0987475e-02
   1.4760000e+00   5.7002631e-02
   1.4790000e+00   5.9891538e-02
   1.4830000e+00   6.5506156e-02
   1.4860000e+00   5.9666676e-02
   1.4900000e+00   6.1283800e-02
   1.4930000e+00   6.3357913e-02
   1.4970000e+00   6.2384097e-02
   1.5000000e+00   6.1741669e-02
   1.5040000e+00   5.9669453e-02
   1.5070000e+00   6.1989890e-02
   1.5110000e+00   6.1678070e-02
   1.5140000e+00   6.1229629e-02
   1.5180000e+00   6.3230388e-02
   1.5220000e+00   6.4301148e-02
   1.5250000e+00   6.0893544e-02
   1.5290000e+00   6.3864256e-02
   1.5320000e+00   5.8024529e-02
   1.5360000e+00   6.1055810e-02
   1.5390000e+00   5.8028780e-02
   1.5430000e+00   6.3159546e-02
   1.5460000e+00   6.1147739e-02
   1.5500000e+00   6.4419880e-02
   1.5530000e+00   6.0829357e-02
   1.5570000e+00   6.1141558e-02
   1.5600000e+00   5.7968054e-02
   1.5640000e+00   5.7369981e-02
   1.5670000e+00   6.0974194e-02
   1.5710000e+00   5.8645979e-02
   1.5750000e+00   6.0613488e-02
   1.5780000e+00   5.2421922e-02
   1.5820000e+00   5.8129789e-02
   1.5850000e+00   5.9446031e-02
   1.5890000e+00   6.0785545e-02
   1.5920000e+00   5.4161339e-02
   1.5960000e+00   5.9907798e-02
   1.5990000e+00   5.9032798e-02
   1.6030000e+00   5.7737295e-02
   1.6060000e+00   5.6611745e-02
   1.6100000e+00   5.6777075e-02
   1.6130000e+00   5.5874232e-02
   1.6170000e+00   6.1741761e-02
   1.6200000e+00   5.8575146e-02
   1.6240000e+00   5.9852010e-02
   1.6280000e+00   5.7743300e-02
   1.6310000e+00   5.7880439e-02
   1.6350000e+00   5.7790190e-02
   1.6380000e+00   5.6094700e-02
   1.6420000e+00   5.3769545e-02
   1.6450000e+00   5.3435728e-02
   1.6490000e+00   5.7342665e-02
   1.6520000e+00   5.2823851e-02
   1.6560000e+00   5.3496471e-02
   1.6590000e+00   5.5494897e-02
   1.6630000e+00   5.4924354e-02
   1.6660000e+00   5.5249433e-02
   1.6700000e+00   5.3285898e-02
   1.6740000e+00   5.0968881e-02
   1.6770000e+00   5.4048815e-02
   1.6810000e+00   5.2639783e-02
   1.6840000e+00   5.2681272e-02
   1.6880000e+00   5.3327737e-02
   1.6910000e+00   5.0538134e-02
   1.6950000e+00   5.3175896e-02
   1.6980000e+00   5.2416764e-02
   1.7020000e+00   4.9480234e-02
   1.7050000e+00   4.9366920e-02
   1.7090000e+00   4.8110229e-02
   1.7120000e+00   5.1625436e-02
   1.7160000e+00   4.8499294e-02
   1.7190000e+00   5.3536920e-02
   1.7230000e+00   4.7933719e-02
   1.7270000e+00   4.7804058e-02
   1.7300000e+00   4.6541111e-02
   1.7340000e+00   4.6720899e-02
   1.7370000e+00   5.3754996e-02
   1.7410000e+00   4.6739385e-02
   1.7440000e+00   4.2831124e-02
   1.7480000e+00   4.8947585e-02
   1.7510000e+00   4.5816986e-02
   1.7550000e+00   4.4283503e-02
   1.7580000e+00   4.4003861e-02
   1.7620000e+00   4.3724444e-02
   1.7650000e+00   4.4690416e-02
   1.7690000e+00   4.0001568e-02
   1.7720000e+00   3.8694200e-02
   1.7760000e+00   4.4906900e-02
   1.7800000e+00   3.8696244e-02
   1.7830000e+00   4.0253455e-02
   1.7870000e+00   4.6934175e-02
   1.7900000e+00   3.6621328e-02
   1.7940000e+00   3.8725536e-02
   1.7970000e+00   3.8434260e-02
   1.8010000e+00   4.5044515e-02
   1.8040000e+00   4.6362562e-02
   1.8080000e+00   4.1132422e-02
   1.8110000e+00   3.9431828e-02
   1.8150000e+00   3.6553749e-02
   1.8180000e+00   3.7091799e-02
   1.8220000e+00   4.3355007e-02
   1.8250000e+00   3.0931607e-02
   1.8290000e+00   4.5660109e-02
   1.8330000e+00   3.4674121e-02
   1.8360000e+00   4.1745301e-02
   1.8400000e+00   3.7328356e-02
   1.8430000e+00   4.0657555e-02
   1.8470000e+00   3.0465294e-02
   1.8500000e+00   3.5527384e-02
   1.8540000e+00   3.5850998e-02
   1.8570000e+00   3.5537174e-02
   1.8610000e+00   3.8832370e-02
   1.8640000e+00   2.9989573e-02
   1.8680000e+00   3.4948211e-02
   1.8710000e+00   3.3508766e-02
   1.8750000e+00   3.0147727e-02
   1.8780000e+00   3.4977048e-02
   1.8820000e+00   2.7818532e-02
   1.8860000e+00   3.1261073e-02
   1.8890000e+00   3.4550249e-02
   1.8930000e+00   3.0893359e-02
   1.8960000e+00   3.4179045e-02
   1.9000000e+00   3.4695400e-02
   1.9030000e+00   3.5792060e-02
   1.9070000e+00   3.8141659e-02
   1.9100000e+00   3.0373182e-02
   1.9140000e+00   2.3384331e-02
   1.9170000e+00   2.8826435e-02
   1.9210000e+00   2.7576786e-02
   1.9240000e+00   2.3584661e-02
   1.9280000e+00   2.6007661e-02
   1.9320000e+00   2.4709436e-02
   1.9350000e+00   2.3834255e-02
   1.9390000e+00   2.0048799e-02
   1.9420000e+00   2.3082473e-02
