# Supplementary material for: RNA structures and dynamics with Å resolution revealed by x-ray free-electron lasers
Source: Sci Adv. 2023 Sep 27;9(39):eadj3509. doi: 10.1126/sciadv.adj3509 (PMC10530093; doi:10.1126/sciadv.adj3509)
Supplement: Supplementary file 3 — Simulation generated pdb files for the two structures shown in Fig. 1 [file sciadv.adj3509_pdb_files.zip]

Archive with 2 entries (2 files):
- adj3509_Duplex_model_from_Fig1.pdb
- adj3509_Triplex_model_from_Fig1.pdb
