# Supplementary material for: RNA structures and dynamics with Å resolution revealed by x-ray free-electron lasers
Source: Sci Adv. 2023 Sep 27;9(39):eadj3509. doi: 10.1126/sciadv.adj3509 (PMC10530093; doi:10.1126/sciadv.adj3509)
Supplement: Supplementary file 3 — Simulation generated pdb files for the two structures shown in Fig. 1 [file sciadv.adj3509_pdb_files.zip › adj3509_Duplex_model_from_Fig1.pdb]

CRYST1   69.360   69.360  148.629  90.00  90.00  90.00 P 1           0
ATOM      1  C5'   G     1     122.842 100.100 114.929  1.00  0.00           C  
ATOM      2  O5'   G     1     122.407 101.386 114.428  1.00  0.00           O  
ATOM      3  C4'   G     1     121.709  99.461 115.809  1.00  0.00           C  
ATOM      4  O4'   G     1     121.409 100.300 116.917  1.00  0.00           O  
ATOM      5  C3'   G     1     120.378  99.118 115.134  1.00  0.00           C  
ATOM      6  O3'   G     1     120.336  97.942 114.337  1.00  0.00           O  
ATOM      7  C2'   G     1     119.502  99.052 116.328  1.00  0.00           C  
ATOM      8  O2'   G     1     119.622  97.735 116.947  1.00  0.00           O  
ATOM      9  C1'   G     1     120.066 100.161 117.210  1.00  0.00           C  
ATOM     10  N1    G     1     115.718 102.500 118.492  1.00  0.00           N  
ATOM     11  C2    G     1     115.988 101.166 118.478  1.00  0.00           C  
ATOM     12  N2    G     1     115.159 100.336 118.985  1.00  0.00           N  
ATOM     13  N3    G     1     117.175 100.651 118.071  1.00  0.00           N  
ATOM     14  C4    G     1     117.935 101.562 117.452  1.00  0.00           C  
ATOM     15  C5    G     1     117.651 102.876 117.224  1.00  0.00           C  
ATOM     16  C6    G     1     116.465 103.445 117.766  1.00  0.00           C  
ATOM     17  O6    G     1     115.966 104.608 117.622  1.00  0.00           O  
ATOM     18  N7    G     1     118.634 103.419 116.377  1.00  0.00           N  
ATOM     19  C8    G     1     119.573 102.541 116.333  1.00  0.00           C  
ATOM     20  N9    G     1     119.251 101.357 117.007  1.00  0.00           N  
ATOM     21 2HO'   G     1     119.885  97.131 116.238  1.00  0.00           H  
ATOM     22  H1    G     1     114.965 102.869 119.064  1.00  0.00           H  
ATOM     23  H8    G     1     120.519 102.663 115.831  1.00  0.00           H  
ATOM     24  H1'   G     1     119.889  99.877 118.246  1.00  0.00           H  
ATOM     25 1H2'   G     1     118.469  99.243 116.042  1.00  0.00           H  
ATOM     26  H21   G     1     114.337 100.729 119.413  1.00  0.00           H  
ATOM     27  H3'   G     1     120.082  99.978 114.536  1.00  0.00           H  
ATOM     28  H22   G     1     115.449  99.364 119.044  1.00  0.00           H  
ATOM     29  H4'   G     1     122.159  98.613 116.338  1.00  0.00           H  
ATOM     30 1H5'   G     1     123.654 100.128 115.665  1.00  0.00           H  
ATOM     31 2H5'   G     1     123.114  99.411 114.134  1.00  0.00           H  
ATOM     32  H5T   G     1     121.753 101.223 113.744  1.00  0.00           H  
ATOM     33  P     G     2     119.512  97.962 112.962  1.00  0.00           P  
ATOM     34  O1P   G     2     119.868  96.762 112.159  1.00  0.00           O  
ATOM     35  O2P   G     2     119.646  99.275 112.318  1.00  0.00           O1-
ATOM     36  C5'   G     2     117.640  96.680 114.086  1.00  0.00           C  
ATOM     37  O5'   G     2     118.027  97.893 113.520  1.00  0.00           O  
ATOM     38  C4'   G     2     116.208  96.685 114.605  1.00  0.00           C  
ATOM     39  O4'   G     2     116.173  97.654 115.675  1.00  0.00           O  
ATOM     40  C3'   G     2     115.077  97.039 113.623  1.00  0.00           C  
ATOM     41  O3'   G     2     114.556  95.983 112.842  1.00  0.00           O  
ATOM     42  C2'   G     2     113.969  97.419 114.588  1.00  0.00           C  
ATOM     43  O2'   G     2     113.371  96.298 115.294  1.00  0.00           O  
ATOM     44  C1'   G     2     114.829  98.079 115.654  1.00  0.00           C  
ATOM     45  N1    G     2     112.393 102.573 116.118  1.00  0.00           N  
ATOM     46  C2    G     2     112.024 101.357 116.412  1.00  0.00           C  
ATOM     47  N2    G     2     110.879 101.122 117.028  1.00  0.00           N  
ATOM     48  N3    G     2     112.721 100.222 116.244  1.00  0.00           N  
ATOM     49  C4    G     2     113.924 100.467 115.666  1.00  0.00           C  
ATOM     50  C5    G     2     114.451 101.705 115.283  1.00  0.00           C  
ATOM     51  C6    G     2     113.635 102.881 115.421  1.00  0.00           C  
ATOM     52  O6    G     2     113.837 104.064 114.964  1.00  0.00           O  
ATOM     53  N7    G     2     115.640 101.576 114.530  1.00  0.00           N  
ATOM     54  C8    G     2     115.807 100.258 114.554  1.00  0.00           C  
ATOM     55  N9    G     2     114.847  99.528 115.246  1.00  0.00           N  
ATOM     56 2HO'   G     2     112.792  96.603 115.992  1.00  0.00           H  
ATOM     57  H1    G     2     111.782 103.335 116.376  1.00  0.00           H  
ATOM     58  H8    G     2     116.659  99.715 114.175  1.00  0.00           H  
ATOM     59  H1'   G     2     114.485  97.946 116.680  1.00  0.00           H  
ATOM     60 1H2'   G     2     113.269  98.103 114.104  1.00  0.00           H  
ATOM     61  H21   G     2     110.135 101.798 116.977  1.00  0.00           H  
ATOM     62  H3'   G     2     115.462  97.888 113.053  1.00  0.00           H  
ATOM     63  H22   G     2     110.625 100.177 117.272  1.00  0.00           H  
ATOM     64  H4'   G     2     115.979  95.697 115.005  1.00  0.00           H  
ATOM     65 1H5'   G     2     118.289  96.302 114.875  1.00  0.00           H  
ATOM     66 2H5'   G     2     117.700  95.911 113.319  1.00  0.00           H  
ATOM     67  P     G     3     113.836  96.187 111.483  1.00  0.00           P  
ATOM     68  O1P   G     3     113.587  94.875 110.870  1.00  0.00           O  
ATOM     69  O2P   G     3     114.630  97.130 110.654  1.00  0.00           O1-
ATOM     70  C5'   G     3     111.450  96.166 112.651  1.00  0.00           C  
ATOM     71  O5'   G     3     112.547  96.869 111.958  1.00  0.00           O  
ATOM     72  C4'   G     3     110.375  97.238 112.967  1.00  0.00           C  
ATOM     73  O4'   G     3     110.821  98.266 113.872  1.00  0.00           O  
ATOM     74  C3'   G     3     109.980  98.071 111.781  1.00  0.00           C  
ATOM     75  O3'   G     3     109.186  97.268 110.953  1.00  0.00           O  
ATOM     76  C2'   G     3     109.207  99.192 112.454  1.00  0.00           C  
ATOM     77  O2'   G     3     108.025  98.650 113.063  1.00  0.00           O  
ATOM     78  C1'   G     3     110.124  99.483 113.663  1.00  0.00           C  
ATOM     79  N1    G     3     110.186 104.462 112.863  1.00  0.00           N  
ATOM     80  C2    G     3     109.270 103.628 113.345  1.00  0.00           C  
ATOM     81  N2    G     3     108.111 104.150 113.741  1.00  0.00           N  
ATOM     82  N3    G     3     109.356 102.320 113.565  1.00  0.00           N  
ATOM     83  C4    G     3     110.578 101.887 113.231  1.00  0.00           C  
ATOM     84  C5    G     3     111.639 102.595 112.742  1.00  0.00           C  
ATOM     85  C6    G     3     111.471 103.989 112.583  1.00  0.00           C  
ATOM     86  O6    G     3     112.308 104.795 112.304  1.00  0.00           O  
ATOM     87  N7    G     3     112.753 101.723 112.406  1.00  0.00           N  
ATOM     88  C8    G     3     112.300 100.604 112.791  1.00  0.00           C  
ATOM     89  N9    G     3     111.016 100.599 113.311  1.00  0.00           N  
ATOM     90 2HO'   G     3     107.464  99.380 113.325  1.00  0.00           H  
ATOM     91  H1    G     3     109.995 105.454 112.829  1.00  0.00           H  
ATOM     92  H8    G     3     112.896  99.709 112.606  1.00  0.00           H  
ATOM     93  H1'   G     3     109.651  99.727 114.611  1.00  0.00           H  
ATOM     94 1H2'   G     3     108.973 100.028 111.791  1.00  0.00           H  
ATOM     95  H21   G     3     107.918 105.133 113.637  1.00  0.00           H  
ATOM     96  H3'   G     3     110.895  98.411 111.286  1.00  0.00           H  
ATOM     97  H22   G     3     107.469 103.455 114.106  1.00  0.00           H  
ATOM     98  H4'   G     3     109.532  96.701 113.405  1.00  0.00           H  
ATOM     99 1H5'   G     3     111.622  95.818 113.671  1.00  0.00           H  
ATOM    100 2H5'   G     3     111.067  95.459 111.914  1.00  0.00           H  
ATOM    101  P     C     4     108.888  97.661 109.461  1.00  0.00           P  
ATOM    102  O1P   C     4     108.101  96.530 108.842  1.00  0.00           O  
ATOM    103  O2P   C     4     110.146  97.923 108.739  1.00  0.00           O1-
ATOM    104  C5'   C     4     106.681  99.057 109.908  1.00  0.00           C  
ATOM    105  O5'   C     4     108.032  99.076 109.496  1.00  0.00           O  
ATOM    106  C4'   C     4     106.162 100.458 110.082  1.00  0.00           C  
ATOM    107  O4'   C     4     107.111 101.250 110.769  1.00  0.00           O  
ATOM    108  C3'   C     4     105.970 101.193 108.716  1.00  0.00           C  
ATOM    109  O3'   C     4     104.888 100.793 107.933  1.00  0.00           O  
ATOM    110  C2'   C     4     105.958 102.660 109.186  1.00  0.00           C  
ATOM    111  O2'   C     4     104.678 103.041 109.720  1.00  0.00           O  
ATOM    112  C1'   C     4     106.856 102.619 110.484  1.00  0.00           C  
ATOM    113  N1    C     4     108.104 103.351 110.054  1.00  0.00           N  
ATOM    114  C2    C     4     108.142 104.733 109.912  1.00  0.00           C  
ATOM    115  O2    C     4     107.062 105.348 109.828  1.00  0.00           O  
ATOM    116  N3    C     4     109.284 105.420 109.647  1.00  0.00           N  
ATOM    117  C4    C     4     110.391 104.691 109.412  1.00  0.00           C  
ATOM    118  N4    C     4     111.435 105.433 109.357  1.00  0.00           N  
ATOM    119  C5    C     4     110.475 103.300 109.656  1.00  0.00           C  
ATOM    120  C6    C     4     109.300 102.703 109.979  1.00  0.00           C  
ATOM    121 2HO'   C     4     103.997 103.024 109.037  1.00  0.00           H  
ATOM    122  H5    C     4     111.368 102.707 109.744  1.00  0.00           H  
ATOM    123  H6    C     4     109.283 101.627 110.090  1.00  0.00           H  
ATOM    124  H1'   C     4     106.298 103.072 111.300  1.00  0.00           H  
ATOM    125 1H2'   C     4     106.403 103.277 108.406  1.00  0.00           H  
ATOM    126  H3'   C     4     106.874 100.953 108.154  1.00  0.00           H  
ATOM    127  H4'   C     4     105.171 100.461 110.534  1.00  0.00           H  
ATOM    128  H41   C     4     112.343 104.999 109.313  1.00  0.00           H  
ATOM    129 1H5'   C     4     106.546  98.583 110.889  1.00  0.00           H  
ATOM    130 2H5'   C     4     106.125  98.469 109.180  1.00  0.00           H  
ATOM    131  H42   C     4     111.335 106.438 109.329  1.00  0.00           H  
ATOM    132  P     U     5     104.890 100.977 106.378  1.00  0.00           P  
ATOM    133  O1P   U     5     103.696 100.395 105.720  1.00  0.00           O  
ATOM    134  O2P   U     5     106.242 100.535 105.986  1.00  0.00           O1-
ATOM    135  C5'   U     5     103.638 103.278 106.285  1.00  0.00           C  
ATOM    136  O5'   U     5     104.836 102.531 106.363  1.00  0.00           O  
ATOM    137  C4'   U     5     103.808 104.809 106.295  1.00  0.00           C  
ATOM    138  O4'   U     5     104.790 105.115 107.240  1.00  0.00           O  
ATOM    139  C3'   U     5     104.243 105.424 104.974  1.00  0.00           C  
ATOM    140  O3'   U     5     103.202 105.404 104.022  1.00  0.00           O  
ATOM    141  C2'   U     5     104.612 106.815 105.585  1.00  0.00           C  
ATOM    142  O2'   U     5     103.426 107.560 105.757  1.00  0.00           O  
ATOM    143  C1'   U     5     105.225 106.419 106.948  1.00  0.00           C  
ATOM    144  N1    U     5     106.741 106.396 106.894  1.00  0.00           N  
ATOM    145  C2    U     5     107.450 107.591 106.950  1.00  0.00           C  
ATOM    146  O2    U     5     106.841 108.626 107.075  1.00  0.00           O  
ATOM    147  N3    U     5     108.822 107.582 106.675  1.00  0.00           N  
ATOM    148  C4    U     5     109.484 106.462 106.300  1.00  0.00           C  
ATOM    149  O4    U     5     110.630 106.585 105.908  1.00  0.00           O  
ATOM    150  C5    U     5     108.779 105.296 106.357  1.00  0.00           C  
ATOM    151  C6    U     5     107.462 105.260 106.635  1.00  0.00           C  
ATOM    152 2HO'   U     5     103.328 107.928 104.873  1.00  0.00           H  
ATOM    153  H3    U     5     109.212 108.465 106.409  1.00  0.00           H  
ATOM    154  H5    U     5     109.302 104.389 106.114  1.00  0.00           H  
ATOM    155  H6    U     5     106.866 104.360 106.592  1.00  0.00           H  
ATOM    156  H1'   U     5     104.869 107.198 107.633  1.00  0.00           H  
ATOM    157 1H2'   U     5     105.345 107.354 104.984  1.00  0.00           H  
ATOM    158  H3'   U     5     105.154 104.999 104.559  1.00  0.00           H  
ATOM    159  H4'   U     5     102.857 105.239 106.632  1.00  0.00           H  
ATOM    160 1H5'   U     5     102.995 103.018 107.120  1.00  0.00           H  
ATOM    161 2H5'   U     5     103.188 102.912 105.364  1.00  0.00           H  
ATOM    162  P     A     6     103.517 105.227 102.505  1.00  0.00           P  
ATOM    163  O1P   A     6     104.450 104.039 102.320  1.00  0.00           O  
ATOM    164  O2P   A     6     102.193 105.162 101.848  1.00  0.00           O1-
ATOM    165  C5'   A     6     103.392 107.791 102.039  1.00  0.00           C  
ATOM    166  O5'   A     6     104.210 106.548 102.209  1.00  0.00           O  
ATOM    167  C4'   A     6     104.156 109.070 102.107  1.00  0.00           C  
ATOM    168  O4'   A     6     104.983 109.137 103.216  1.00  0.00           O  
ATOM    169  C3'   A     6     105.028 109.268 100.883  1.00  0.00           C  
ATOM    170  O3'   A     6     104.404 109.748  99.717  1.00  0.00           O  
ATOM    171  C2'   A     6     106.016 110.251 101.480  1.00  0.00           C  
ATOM    172  O2'   A     6     105.452 111.616 101.433  1.00  0.00           O  
ATOM    173  C1'   A     6     106.212 109.887 102.960  1.00  0.00           C  
ATOM    174  N1    A     6     111.299 110.044 102.571  1.00  0.00           N  
ATOM    175  C2    A     6     110.399 111.002 102.628  1.00  0.00           C  
ATOM    176  N3    A     6     109.090 110.871 102.739  1.00  0.00           N  
ATOM    177  C4    A     6     108.737 109.576 102.977  1.00  0.00           C  
ATOM    178  C5    A     6     109.520 108.456 102.865  1.00  0.00           C  
ATOM    179  C6    A     6     110.907 108.790 102.633  1.00  0.00           C  
ATOM    180  N6    A     6     111.833 107.891 102.356  1.00  0.00           N  
ATOM    181  N7    A     6     108.764 107.294 103.096  1.00  0.00           N  
ATOM    182  C8    A     6     107.549 107.728 103.248  1.00  0.00           C  
ATOM    183  N9    A     6     107.468 109.101 103.143  1.00  0.00           N  
ATOM    184 2HO'   A     6     104.926 111.718 100.638  1.00  0.00           H  
ATOM    185  H2    A     6     110.814 111.976 102.406  1.00  0.00           H  
ATOM    186  H8    A     6     106.669 107.116 103.422  1.00  0.00           H  
ATOM    187  H1'   A     6     106.320 110.756 103.603  1.00  0.00           H  
ATOM    188 1H2'   A     6     106.992 110.305 101.002  1.00  0.00           H  
ATOM    189  H3'   A     6     105.585 108.350 100.688  1.00  0.00           H  
ATOM    190  H4'   A     6     103.467 109.912 102.054  1.00  0.00           H  
ATOM    191 1H5'   A     6     102.606 107.694 102.793  1.00  0.00           H  
ATOM    192 2H5'   A     6     102.849 107.849 101.102  1.00  0.00           H  
ATOM    193  H61   A     6     111.525 106.948 102.514  1.00  0.00           H  
ATOM    194  H62   A     6     112.794 108.190 102.318  1.00  0.00           H  
ATOM    195  P     G     7     105.102 109.779  98.271  1.00  0.00           P  
ATOM    196  O1P   G     7     105.983 108.575  98.128  1.00  0.00           O  
ATOM    197  O2P   G     7     104.040 109.891  97.239  1.00  0.00           O1-
ATOM    198  C5'   G     7     105.501 112.374  98.117  1.00  0.00           C  
ATOM    199  O5'   G     7     106.028 111.020  98.186  1.00  0.00           O  
ATOM    200  C4'   G     7     106.646 113.339  98.392  1.00  0.00           C  
ATOM    201  O4'   G     7     107.440 113.070  99.591  1.00  0.00           O  
ATOM    202  C3'   G     7     107.626 113.364  97.189  1.00  0.00           C  
ATOM    203  O3'   G     7     107.100 114.376  96.304  1.00  0.00           O  
ATOM    204  C2'   G     7     108.969 113.653  97.840  1.00  0.00           C  
ATOM    205  O2'   G     7     109.213 115.051  97.997  1.00  0.00           O  
ATOM    206  C1'   G     7     108.873 113.155  99.238  1.00  0.00           C  
ATOM    207  N1    G     7     113.450 110.722  99.162  1.00  0.00           N  
ATOM    208  C2    G     7     113.145 112.039  99.287  1.00  0.00           C  
ATOM    209  N2    G     7     114.143 112.891  99.263  1.00  0.00           N  
ATOM    210  N3    G     7     111.917 112.552  99.405  1.00  0.00           N  
ATOM    211  C4    G     7     110.940 111.605  99.402  1.00  0.00           C  
ATOM    212  C5    G     7     111.141 110.269  99.292  1.00  0.00           C  
ATOM    213  C6    G     7     112.487 109.729  99.215  1.00  0.00           C  
ATOM    214  O6    G     7     112.828 108.573  99.279  1.00  0.00           O  
ATOM    215  N7    G     7     109.942 109.569  99.198  1.00  0.00           N  
ATOM    216  C8    G     7     109.064 110.527  99.234  1.00  0.00           C  
ATOM    217  N9    G     7     109.565 111.803  99.298  1.00  0.00           N  
ATOM    218 2HO'   G     7     109.714 115.409  97.258  1.00  0.00           H  
ATOM    219  H1    G     7     114.438 110.518  99.199  1.00  0.00           H  
ATOM    220  H8    G     7     108.029 110.340  99.024  1.00  0.00           H  
ATOM    221  H1'   G     7     109.367 113.865  99.888  1.00  0.00           H  
ATOM    222 1H2'   G     7     109.799 113.126  97.373  1.00  0.00           H  
ATOM    223  H21   G     7     113.934 113.863  99.068  1.00  0.00           H  
ATOM    224  H3'   G     7     107.634 112.357  96.781  1.00  0.00           H  
ATOM    225  H22   G     7     115.107 112.619  99.367  1.00  0.00           H  
ATOM    226  H4'   G     7     106.229 114.350  98.464  1.00  0.00           H  
ATOM    227 1H5'   G     7     104.595 112.568  98.697  1.00  0.00           H  
ATOM    228 2H5'   G     7     105.326 112.606  97.068  1.00  0.00           H  
ATOM    229  P     A     8     107.530 114.317  94.738  1.00  0.00           P  
ATOM    230  O1P   A     8     107.406 112.924  94.222  1.00  0.00           O  
ATOM    231  O2P   A     8     106.934 115.453  93.916  1.00  0.00           O1-
ATOM    232  C5'   A     8     109.581 116.000  94.674  1.00  0.00           C  
ATOM    233  O5'   A     8     109.133 114.674  94.745  1.00  0.00           O  
ATOM    234  C4'   A     8     111.082 115.982  94.793  1.00  0.00           C  
ATOM    235  O4'   A     8     111.521 115.347  95.899  1.00  0.00           O  
ATOM    236  C3'   A     8     111.822 115.414  93.576  1.00  0.00           C  
ATOM    237  O3'   A     8     111.889 116.275  92.474  1.00  0.00           O  
ATOM    238  C2'   A     8     113.205 115.056  94.151  1.00  0.00           C  
ATOM    239  O2'   A     8     114.115 116.110  94.356  1.00  0.00           O  
ATOM    240  C1'   A     8     112.742 114.574  95.553  1.00  0.00           C  
ATOM    241  N1    A     8     115.256 109.978  96.131  1.00  0.00           N  
ATOM    242  C2    A     8     115.710 111.231  95.986  1.00  0.00           C  
ATOM    243  N3    A     8     114.984 112.371  95.834  1.00  0.00           N  
ATOM    244  C4    A     8     113.650 112.119  95.738  1.00  0.00           C  
ATOM    245  C5    A     8     113.039 110.896  95.784  1.00  0.00           C  
ATOM    246  C6    A     8     113.915 109.839  95.983  1.00  0.00           C  
ATOM    247  N6    A     8     113.551 108.612  96.155  1.00  0.00           N  
ATOM    248  N7    A     8     111.657 111.063  95.699  1.00  0.00           N  
ATOM    249  C8    A     8     111.443 112.364  95.647  1.00  0.00           C  
ATOM    250  N9    A     8     112.595 113.106  95.726  1.00  0.00           N  
ATOM    251 2HO'   A     8     113.860 116.973  94.017  1.00  0.00           H  
ATOM    252  H2    A     8     116.725 111.550  96.136  1.00  0.00           H  
ATOM    253  H8    A     8     110.468 112.797  95.504  1.00  0.00           H  
ATOM    254  H1'   A     8     113.486 114.891  96.292  1.00  0.00           H  
ATOM    255 1H2'   A     8     113.606 114.160  93.676  1.00  0.00           H  
ATOM    256  H3'   A     8     111.412 114.466  93.227  1.00  0.00           H  
ATOM    257  H4'   A     8     111.445 117.000  94.958  1.00  0.00           H  
ATOM    258 1H5'   A     8     109.221 116.661  95.463  1.00  0.00           H  
ATOM    259 2H5'   A     8     109.324 116.341  93.668  1.00  0.00           H  
ATOM    260  H61   A     8     112.611 108.364  96.437  1.00  0.00           H  
ATOM    261  H62   A     8     114.291 108.045  96.555  1.00  0.00           H  
ATOM    262  P     G     9     112.232 115.655  91.027  1.00  0.00           P  
ATOM    263  O1P   G     9     111.188 114.639  90.772  1.00  0.00           O  
ATOM    264  O2P   G     9     112.322 116.802  90.143  1.00  0.00           O1-
ATOM    265  C5'   G     9     114.957 115.806  91.132  1.00  0.00           C  
ATOM    266  O5'   G     9     113.724 115.008  91.064  1.00  0.00           O  
ATOM    267  C4'   G     9     116.223 114.922  91.198  1.00  0.00           C  
ATOM    268  O4'   G     9     116.169 114.145  92.385  1.00  0.00           O  
ATOM    269  C3'   G     9     116.441 113.974  89.947  1.00  0.00           C  
ATOM    270  O3'   G     9     117.063 114.643  88.849  1.00  0.00           O  
ATOM    271  C2'   G     9     117.333 112.952  90.659  1.00  0.00           C  
ATOM    272  O2'   G     9     118.716 113.385  90.714  1.00  0.00           O  
ATOM    273  C1'   G     9     116.716 112.872  92.047  1.00  0.00           C  
ATOM    274  N1    G     9     116.235 107.864  93.091  1.00  0.00           N  
ATOM    275  C2    G     9     117.259 108.720  93.186  1.00  0.00           C  
ATOM    276  N2    G     9     118.450 108.235  93.333  1.00  0.00           N  
ATOM    277  N3    G     9     117.176 110.051  92.967  1.00  0.00           N  
ATOM    278  C4    G     9     115.992 110.503  92.617  1.00  0.00           C  
ATOM    279  C5    G     9     114.864 109.711  92.503  1.00  0.00           C  
ATOM    280  C6    G     9     114.921 108.300  92.838  1.00  0.00           C  
ATOM    281  O6    G     9     114.000 107.500  93.062  1.00  0.00           O  
ATOM    282  N7    G     9     113.823 110.535  92.109  1.00  0.00           N  
ATOM    283  C8    G     9     114.351 111.774  92.078  1.00  0.00           C  
ATOM    284  N9    G     9     115.694 111.807  92.199  1.00  0.00           N  
ATOM    285 2HO'   G     9     119.119 113.123  89.879  1.00  0.00           H  
ATOM    286  H1    G     9     116.405 106.874  93.126  1.00  0.00           H  
ATOM    287  H8    G     9     113.854 112.681  91.766  1.00  0.00           H  
ATOM    288  H1'   G     9     117.588 112.619  92.650  1.00  0.00           H  
ATOM    289 1H2'   G     9     117.301 112.021  90.098  1.00  0.00           H  
ATOM    290  H21   G     9     119.166 108.946  93.266  1.00  0.00           H  
ATOM    291  H3'   G     9     115.453 113.558  89.729  1.00  0.00           H  
ATOM    292  H22   G     9     118.666 107.259  93.516  1.00  0.00           H  
ATOM    293  H4'   G     9     117.098 115.567  91.237  1.00  0.00           H  
ATOM    294 1H5'   G     9     114.907 116.461  91.992  1.00  0.00           H  
ATOM    295 2H5'   G     9     115.096 116.439  90.262  1.00  0.00           H  
ATOM    296  P     A    10     117.182 113.926  87.419  1.00  0.00           P  
ATOM    297  O1P   A    10     115.869 113.288  87.216  1.00  0.00           O  
ATOM    298  O2P   A    10     117.710 114.851  86.404  1.00  0.00           O1-
ATOM    299  C5'   A    10     119.628 112.874  87.463  1.00  0.00           C  
ATOM    300  O5'   A    10     118.260 112.720  87.606  1.00  0.00           O  
ATOM    301  C4'   A    10     120.276 111.605  88.103  1.00  0.00           C  
ATOM    302  O4'   A    10     119.644 111.141  89.235  1.00  0.00           O  
ATOM    303  C3'   A    10     120.540 110.347  87.200  1.00  0.00           C  
ATOM    304  O3'   A    10     121.678 110.451  86.385  1.00  0.00           O  
ATOM    305  C2'   A    10     120.778 109.262  88.259  1.00  0.00           C  
ATOM    306  O2'   A    10     122.135 109.439  88.801  1.00  0.00           O  
ATOM    307  C1'   A    10     119.836 109.700  89.329  1.00  0.00           C  
ATOM    308  N1    A    10     116.996 105.470  90.186  1.00  0.00           N  
ATOM    309  C2    A    10     118.273 105.721  90.296  1.00  0.00           C  
ATOM    310  N3    A    10     118.975 106.823  90.035  1.00  0.00           N  
ATOM    311  C4    A    10     118.127 107.879  89.654  1.00  0.00           C  
ATOM    312  C5    A    10     116.787 107.694  89.442  1.00  0.00           C  
ATOM    313  C6    A    10     116.208 106.455  89.787  1.00  0.00           C  
ATOM    314  N6    A    10     114.947 106.131  89.812  1.00  0.00           N  
ATOM    315  N7    A    10     116.256 108.908  89.022  1.00  0.00           N  
ATOM    316  C8    A    10     117.274 109.727  88.934  1.00  0.00           C  
ATOM    317  N9    A    10     118.462 109.165  89.297  1.00  0.00           N  
ATOM    318 2HO'   A    10     122.607 109.721  88.007  1.00  0.00           H  
ATOM    319  H2    A    10     118.840 104.863  90.657  1.00  0.00           H  
ATOM    320  H8    A    10     117.236 110.738  88.561  1.00  0.00           H  
ATOM    321  H1'   A    10     120.270 109.461  90.301  1.00  0.00           H  
ATOM    322 1H2'   A    10     120.663 108.236  87.917  1.00  0.00           H  
ATOM    323  H3'   A    10     119.683 110.156  86.557  1.00  0.00           H  
ATOM    324  H4'   A    10     121.281 111.926  88.364  1.00  0.00           H  
ATOM    325 1H5'   A    10     119.920 113.773  87.996  1.00  0.00           H  
ATOM    326 2H5'   A    10     119.940 113.051  86.431  1.00  0.00           H  
ATOM    327  H61   A    10     114.258 106.803  89.507  1.00  0.00           H  
ATOM    328  H62   A    10     114.844 105.239  90.282  1.00  0.00           H  
ATOM    329  P     G    11     121.646 109.604  84.956  1.00  0.00           P  
ATOM    330  O1P   G    11     120.415 109.873  84.215  1.00  0.00           O  
ATOM    331  O2P   G    11     122.882 109.845  84.264  1.00  0.00           O1-
ATOM    332  C5'   G    11     122.765 107.549  85.947  1.00  0.00           C  
ATOM    333  O5'   G    11     121.668 108.072  85.325  1.00  0.00           O  
ATOM    334  C4'   G    11     122.410 106.054  86.231  1.00  0.00           C  
ATOM    335  O4'   G    11     121.497 105.838  87.277  1.00  0.00           O  
ATOM    336  C3'   G    11     121.833 105.245  85.018  1.00  0.00           C  
ATOM    337  O3'   G    11     122.839 104.978  83.996  1.00  0.00           O  
ATOM    338  C2'   G    11     121.273 103.994  85.733  1.00  0.00           C  
ATOM    339  O2'   G    11     122.293 103.137  86.117  1.00  0.00           O  
ATOM    340  C1'   G    11     120.731 104.636  87.063  1.00  0.00           C  
ATOM    341  N1    G    11     115.875 103.069  87.275  1.00  0.00           N  
ATOM    342  C2    G    11     117.037 102.365  87.429  1.00  0.00           C  
ATOM    343  N2    G    11     116.848 101.038  87.263  1.00  0.00           N  
ATOM    344  N3    G    11     118.264 102.922  87.401  1.00  0.00           N  
ATOM    345  C4    G    11     118.218 104.231  87.099  1.00  0.00           C  
ATOM    346  C5    G    11     117.144 104.946  86.699  1.00  0.00           C  
ATOM    347  C6    G    11     115.844 104.313  86.827  1.00  0.00           C  
ATOM    348  O6    G    11     114.705 104.823  86.799  1.00  0.00           O  
ATOM    349  N7    G    11     117.481 106.195  86.359  1.00  0.00           N  
ATOM    350  C8    G    11     118.786 106.218  86.392  1.00  0.00           C  
ATOM    351  N9    G    11     119.308 105.031  86.915  1.00  0.00           N  
ATOM    352 2HO'   G    11     122.999 103.259  85.469  1.00  0.00           H  
ATOM    353  H1    G    11     114.957 102.715  87.478  1.00  0.00           H  
ATOM    354  H8    G    11     119.447 107.039  86.145  1.00  0.00           H  
ATOM    355  H1'   G    11     120.767 103.862  87.833  1.00  0.00           H  
ATOM    356 1H2'   G    11     120.493 103.470  85.194  1.00  0.00           H  
ATOM    357  H21   G    11     117.680 100.491  87.056  1.00  0.00           H  
ATOM    358  H3'   G    11     120.953 105.756  84.624  1.00  0.00           H  
ATOM    359  H22   G    11     115.946 100.676  86.992  1.00  0.00           H  
ATOM    360  H4'   G    11     123.279 105.491  86.583  1.00  0.00           H  
ATOM    361 1H5'   G    11     122.963 108.142  86.848  1.00  0.00           H  
ATOM    362 2H5'   G    11     123.655 107.508  85.318  1.00  0.00           H  
ATOM    363  P     A    12     122.425 104.689  82.486  1.00  0.00           P  
ATOM    364  O1P   A    12     121.711 105.876  82.055  1.00  0.00           O  
ATOM    365  O2P   A    12     123.704 104.362  81.734  1.00  0.00           O1-
ATOM    366  C5'   A    12     121.988 102.139  82.696  1.00  0.00           C  
ATOM    367  O5'   A    12     121.452 103.465  82.585  1.00  0.00           O  
ATOM    368  C4'   A    12     120.922 101.044  82.829  1.00  0.00           C  
ATOM    369  O4'   A    12     120.105 101.213  83.984  1.00  0.00           O  
ATOM    370  C3'   A    12     119.938 100.829  81.650  1.00  0.00           C  
ATOM    371  O3'   A    12     120.541 100.263  80.461  1.00  0.00           O  
ATOM    372  C2'   A    12     119.003  99.951  82.452  1.00  0.00           C  
ATOM    373  O2'   A    12     119.425  98.634  82.661  1.00  0.00           O  
ATOM    374  C1'   A    12     118.810 100.741  83.760  1.00  0.00           C  
ATOM    375  N1    A    12     113.910 102.301  83.890  1.00  0.00           N  
ATOM    376  C2    A    12     114.505 101.151  83.969  1.00  0.00           C  
ATOM    377  N3    A    12     115.792 100.741  83.914  1.00  0.00           N  
ATOM    378  C4    A    12     116.555 101.850  83.730  1.00  0.00           C  
ATOM    379  C5    A    12     116.125 103.177  83.733  1.00  0.00           C  
ATOM    380  C6    A    12     114.755 103.297  83.814  1.00  0.00           C  
ATOM    381  N6    A    12     114.047 104.396  83.849  1.00  0.00           N  
ATOM    382  N7    A    12     117.223 104.032  83.522  1.00  0.00           N  
ATOM    383  C8    A    12     118.215 103.185  83.335  1.00  0.00           C  
ATOM    384  N9    A    12     117.908 101.929  83.673  1.00  0.00           N  
ATOM    385 2HO'   A    12     118.970  98.236  83.405  1.00  0.00           H  
ATOM    386  H2    A    12     113.851 100.296  84.022  1.00  0.00           H  
ATOM    387  H8    A    12     119.239 103.460  83.141  1.00  0.00           H  
ATOM    388  H1'   A    12     118.459  99.996  84.486  1.00  0.00           H  
ATOM    389 1H2'   A    12     118.029  99.946  81.958  1.00  0.00           H  
ATOM    390  H3'   A    12     119.335 101.706  81.413  1.00  0.00           H  
ATOM    391  H4'   A    12     121.574 100.166  82.852  1.00  0.00           H  
ATOM    392 1H5'   A    12     122.588 102.117  83.612  1.00  0.00           H  
ATOM    393 2H5'   A    12     122.627 102.037  81.817  1.00  0.00           H  
ATOM    394  H61   A    12     114.490 105.255  84.140  1.00  0.00           H  
ATOM    395  H62   A    12     113.044 104.277  83.882  1.00  0.00           H  
ATOM    396  P     G    13     119.831 100.707  79.138  1.00  0.00           P  
ATOM    397  O1P   G    13     119.331 102.124  79.172  1.00  0.00           O  
ATOM    398  O2P   G    13     120.744 100.288  78.011  1.00  0.00           O1-
ATOM    399  C5'   G    13     118.568  98.418  79.144  1.00  0.00           C  
ATOM    400  O5'   G    13     118.549  99.810  79.067  1.00  0.00           O  
ATOM    401  C4'   G    13     117.194  97.906  79.545  1.00  0.00           C  
ATOM    402  O4'   G    13     116.707  98.314  80.867  1.00  0.00           O  
ATOM    403  C3'   G    13     116.063  98.236  78.602  1.00  0.00           C  
ATOM    404  O3'   G    13     116.086  97.251  77.521  1.00  0.00           O  
ATOM    405  C2'   G    13     114.846  98.049  79.507  1.00  0.00           C  
ATOM    406  O2'   G    13     114.502  96.669  79.647  1.00  0.00           O  
ATOM    407  C1'   G    13     115.306  98.658  80.784  1.00  0.00           C  
ATOM    408  N1    G    13     111.673 102.164  81.296  1.00  0.00           N  
ATOM    409  C2    G    13     111.580 100.831  81.304  1.00  0.00           C  
ATOM    410  N2    G    13     110.440 100.250  81.516  1.00  0.00           N  
ATOM    411  N3    G    13     112.691 100.097  81.138  1.00  0.00           N  
ATOM    412  C4    G    13     113.812 100.737  80.951  1.00  0.00           C  
ATOM    413  C5    G    13     113.953 102.124  80.854  1.00  0.00           C  
ATOM    414  C6    G    13     112.754 102.934  81.080  1.00  0.00           C  
ATOM    415  O6    G    13     112.593 104.146  80.939  1.00  0.00           O  
ATOM    416  N7    G    13     115.310 102.405  80.639  1.00  0.00           N  
ATOM    417  C8    G    13     115.904 101.176  80.622  1.00  0.00           C  
ATOM    418  N9    G    13     115.070 100.147  80.776  1.00  0.00           N  
ATOM    419 2HO'   G    13     115.158  96.144  79.191  1.00  0.00           H  
ATOM    420  H1    G    13     110.800 102.655  81.442  1.00  0.00           H  
ATOM    421  H8    G    13     116.963 101.030  80.428  1.00  0.00           H  
ATOM    422  H1'   G    13     114.769  98.226  81.621  1.00  0.00           H  
ATOM    423 1H2'   G    13     113.944  98.572  79.174  1.00  0.00           H  
ATOM    424  H21   G    13     110.534  99.257  81.645  1.00  0.00           H  
ATOM    425  H3'   G    13     116.165  99.233  78.179  1.00  0.00           H  
ATOM    426  H22   G    13     109.656 100.799  81.850  1.00  0.00           H  
ATOM    427  H4'   G    13     117.353  96.830  79.545  1.00  0.00           H  
ATOM    428 1H5'   G    13     119.181  98.107  79.990  1.00  0.00           H  
ATOM    429 2H5'   G    13     118.915  97.861  78.283  1.00  0.00           H  
ATOM    430  P     A    14     115.563  97.524  76.045  1.00  0.00           P  
ATOM    431  O1P   A    14     116.041  98.830  75.580  1.00  0.00           O  
ATOM    432  O2P   A    14     115.724  96.291  75.271  1.00  0.00           O1-
ATOM    433  C5'   A    14     113.097  96.692  76.371  1.00  0.00           C  
ATOM    434  O5'   A    14     114.027  97.755  76.254  1.00  0.00           O  
ATOM    435  C4'   A    14     111.756  97.146  76.904  1.00  0.00           C  
ATOM    436  O4'   A    14     111.879  97.932  78.093  1.00  0.00           O  
ATOM    437  C3'   A    14     110.985  98.052  75.996  1.00  0.00           C  
ATOM    438  O3'   A    14     110.380  97.195  75.033  1.00  0.00           O  
ATOM    439  C2'   A    14     109.898  98.678  76.937  1.00  0.00           C  
ATOM    440  O2'   A    14     108.862  97.825  77.395  1.00  0.00           O  
ATOM    441  C1'   A    14     110.833  98.878  78.058  1.00  0.00           C  
ATOM    442  N1    A    14     109.869 103.900  78.287  1.00  0.00           N  
ATOM    443  C2    A    14     109.130 102.851  78.343  1.00  0.00           C  
ATOM    444  N3    A    14     109.433 101.596  78.161  1.00  0.00           N  
ATOM    445  C4    A    14     110.732 101.442  77.942  1.00  0.00           C  
ATOM    446  C5    A    14     111.691 102.439  77.819  1.00  0.00           C  
ATOM    447  C6    A    14     111.212 103.744  78.044  1.00  0.00           C  
ATOM    448  N6    A    14     111.891 104.915  77.940  1.00  0.00           N  
ATOM    449  N7    A    14     112.945 101.829  77.612  1.00  0.00           N  
ATOM    450  C8    A    14     112.730 100.536  77.681  1.00  0.00           C  
ATOM    451  N9    A    14     111.432 100.243  77.850  1.00  0.00           N  
ATOM    452 2HO'   A    14     108.127  98.419  77.580  1.00  0.00           H  
ATOM    453  H2    A    14     108.108 103.117  78.513  1.00  0.00           H  
ATOM    454  H8    A    14     113.489  99.771  77.614  1.00  0.00           H  
ATOM    455  H1'   A    14     110.299  98.853  79.002  1.00  0.00           H  
ATOM    456 1H2'   A    14     109.584  99.617  76.486  1.00  0.00           H  
ATOM    457  H3'   A    14     111.625  98.843  75.608  1.00  0.00           H  
ATOM    458  H4'   A    14     111.124  96.265  76.984  1.00  0.00           H  
ATOM    459 1H5'   A    14     113.506  95.959  77.071  1.00  0.00           H  
ATOM    460 2H5'   A    14     112.944  96.285  75.369  1.00  0.00           H  
ATOM    461  H61   A    14     112.849 105.080  77.652  1.00  0.00           H  
ATOM    462  H62   A    14     111.235 105.659  78.109  1.00  0.00           H  
ATOM    463  P     A    15     109.846  97.767  73.607  1.00  0.00           P  
ATOM    464  O1P   A    15     110.918  98.695  73.041  1.00  0.00           O  
ATOM    465  O2P   A    15     109.396  96.611  72.735  1.00  0.00           O1-
ATOM    466  C5'   A    15     107.273  98.126  74.219  1.00  0.00           C  
ATOM    467  O5'   A    15     108.590  98.657  73.953  1.00  0.00           O  
ATOM    468  C4'   A    15     106.335  99.315  74.464  1.00  0.00           C  
ATOM    469  O4'   A    15     106.786 100.076  75.541  1.00  0.00           O  
ATOM    470  C3'   A    15     106.145 100.173  73.297  1.00  0.00           C  
ATOM    471  O3'   A    15     105.262  99.630  72.331  1.00  0.00           O  
ATOM    472  C2'   A    15     105.610 101.509  74.061  1.00  0.00           C  
ATOM    473  O2'   A    15     104.310 101.513  74.602  1.00  0.00           O  
ATOM    474  C1'   A    15     106.424 101.425  75.381  1.00  0.00           C  
ATOM    475  N1    A    15     108.161 106.297  75.677  1.00  0.00           N  
ATOM    476  C2    A    15     106.924 105.792  75.769  1.00  0.00           C  
ATOM    477  N3    A    15     106.497 104.505  75.690  1.00  0.00           N  
ATOM    478  C4    A    15     107.597 103.661  75.508  1.00  0.00           C  
ATOM    479  C5    A    15     108.895 104.086  75.236  1.00  0.00           C  
ATOM    480  C6    A    15     109.162 105.447  75.380  1.00  0.00           C  
ATOM    481  N6    A    15     110.357 106.006  75.133  1.00  0.00           N  
ATOM    482  N7    A    15     109.660 102.936  74.903  1.00  0.00           N  
ATOM    483  C8    A    15     108.859 101.957  75.078  1.00  0.00           C  
ATOM    484  N9    A    15     107.580 102.285  75.358  1.00  0.00           N  
ATOM    485 2HO'   A    15     103.689 101.602  73.872  1.00  0.00           H  
ATOM    486  H2    A    15     106.070 106.385  76.061  1.00  0.00           H  
ATOM    487  H8    A    15     109.161 100.925  74.921  1.00  0.00           H  
ATOM    488  H1'   A    15     105.858 101.740  76.260  1.00  0.00           H  
ATOM    489 1H2'   A    15     105.850 102.423  73.524  1.00  0.00           H  
ATOM    490  H3'   A    15     107.156 100.251  72.890  1.00  0.00           H  
ATOM    491  H4'   A    15     105.359  98.902  74.697  1.00  0.00           H  
ATOM    492 1H5'   A    15     107.397  97.564  75.138  1.00  0.00           H  
ATOM    493 2H5'   A    15     106.862  97.497  73.419  1.00  0.00           H  
ATOM    494  H61   A    15     111.163 105.413  75.065  1.00  0.00           H  
ATOM    495  H62   A    15     110.593 106.975  75.263  1.00  0.00           H  
ATOM    496  P     A    16     105.397  99.907  70.805  1.00  0.00           P  
ATOM    497  O1P   A    16     106.820  99.800  70.360  1.00  0.00           O  
ATOM    498  O2P   A    16     104.378  99.075  70.150  1.00  0.00           O1-
ATOM    499  C5'   A    16     103.415 101.756  70.696  1.00  0.00           C  
ATOM    500  O5'   A    16     104.840 101.446  70.700  1.00  0.00           O  
ATOM    501  C4'   A    16     103.070 103.221  71.045  1.00  0.00           C  
ATOM    502  O4'   A    16     103.707 103.602  72.326  1.00  0.00           O  
ATOM    503  C3'   A    16     103.436 104.317  70.061  1.00  0.00           C  
ATOM    504  O3'   A    16     102.630 104.285  68.943  1.00  0.00           O  
ATOM    505  C2'   A    16     103.457 105.515  70.982  1.00  0.00           C  
ATOM    506  O2'   A    16     102.193 106.058  71.275  1.00  0.00           O  
ATOM    507  C1'   A    16     104.148 104.921  72.226  1.00  0.00           C  
ATOM    508  N1    A    16     108.098 108.132  72.589  1.00  0.00           N  
ATOM    509  C2    A    16     106.787 108.329  72.782  1.00  0.00           C  
ATOM    510  N3    A    16     105.843 107.401  72.628  1.00  0.00           N  
ATOM    511  C4    A    16     106.334 106.210  72.288  1.00  0.00           C  
ATOM    512  C5    A    16     107.640 105.898  72.058  1.00  0.00           C  
ATOM    513  C6    A    16     108.544 106.944  72.253  1.00  0.00           C  
ATOM    514  N6    A    16     109.879 106.906  72.149  1.00  0.00           N  
ATOM    515  N7    A    16     107.782 104.563  71.590  1.00  0.00           N  
ATOM    516  C8    A    16     106.542 104.179  71.610  1.00  0.00           C  
ATOM    517  N9    A    16     105.634 105.061  72.054  1.00  0.00           N  
ATOM    518 2HO'   A    16     101.537 105.729  70.651  1.00  0.00           H  
ATOM    519  H2    A    16     106.477 109.288  73.176  1.00  0.00           H  
ATOM    520  H8    A    16     106.202 103.210  71.265  1.00  0.00           H  
ATOM    521  H1'   A    16     103.963 105.590  73.064  1.00  0.00           H  
ATOM    522 1H2'   A    16     104.025 106.318  70.518  1.00  0.00           H  
ATOM    523  H3'   A    16     104.470 104.130  69.754  1.00  0.00           H  
ATOM    524  H4'   A    16     102.019 103.231  71.330  1.00  0.00           H  
ATOM    525 1H5'   A    16     103.005 101.221  71.549  1.00  0.00           H  
ATOM    526 2H5'   A    16     102.990 101.459  69.729  1.00  0.00           H  
ATOM    527  H61   A    16     110.332 106.044  71.864  1.00  0.00           H  
ATOM    528  H62   A    16     110.439 107.679  72.487  1.00  0.00           H  
ATOM    529  P     G    17     103.032 104.933  67.555  1.00  0.00           P  
ATOM    530  O1P   G    17     104.361 104.436  67.171  1.00  0.00           O  
ATOM    531  O2P   G    17     101.951 104.892  66.574  1.00  0.00           O1-
ATOM    532  C5'   G    17     102.238 107.415  68.089  1.00  0.00           C  
ATOM    533  O5'   G    17     103.247 106.452  67.853  1.00  0.00           O  
ATOM    534  C4'   G    17     102.708 108.758  68.590  1.00  0.00           C  
ATOM    535  O4'   G    17     103.643 108.700  69.664  1.00  0.00           O  
ATOM    536  C3'   G    17     103.360 109.410  67.439  1.00  0.00           C  
ATOM    537  O3'   G    17     102.509 109.792  66.371  1.00  0.00           O  
ATOM    538  C2'   G    17     104.141 110.479  68.255  1.00  0.00           C  
ATOM    539  O2'   G    17     103.296 111.548  68.648  1.00  0.00           O  
ATOM    540  C1'   G    17     104.681 109.641  69.382  1.00  0.00           C  
ATOM    541  N1    G    17     109.797 109.986  69.184  1.00  0.00           N  
ATOM    542  C2    G    17     108.847 110.943  69.566  1.00  0.00           C  
ATOM    543  N2    G    17     109.327 112.147  69.747  1.00  0.00           N  
ATOM    544  N3    G    17     107.520 110.729  69.663  1.00  0.00           N  
ATOM    545  C4    G    17     107.232 109.435  69.254  1.00  0.00           C  
ATOM    546  C5    G    17     108.141 108.409  68.880  1.00  0.00           C  
ATOM    547  C6    G    17     109.548 108.676  68.902  1.00  0.00           C  
ATOM    548  O6    G    17     110.521 107.976  68.928  1.00  0.00           O  
ATOM    549  N7    G    17     107.467 107.171  68.749  1.00  0.00           N  
ATOM    550  C8    G    17     106.200 107.519  68.919  1.00  0.00           C  
ATOM    551  N9    G    17     105.963 108.874  69.133  1.00  0.00           N  
ATOM    552 2HO'   G    17     103.798 112.248  69.086  1.00  0.00           H  
ATOM    553  H1    G    17     110.779 110.245  69.252  1.00  0.00           H  
ATOM    554  H8    G    17     105.371 106.834  68.884  1.00  0.00           H  
ATOM    555  H1'   G    17     104.856 110.345  70.191  1.00  0.00           H  
ATOM    556 1H2'   G    17     105.004 110.842  67.685  1.00  0.00           H  
ATOM    557  H21   G    17     108.634 112.868  69.917  1.00  0.00           H  
ATOM    558  H3'   G    17     104.155 108.748  67.096  1.00  0.00           H  
ATOM    559  H22   G    17     110.303 112.368  69.632  1.00  0.00           H  
ATOM    560  H4'   G    17     101.897 109.443  68.875  1.00  0.00           H  
ATOM    561 1H5'   G    17     101.607 107.008  68.883  1.00  0.00           H  
ATOM    562 2H5'   G    17     101.550 107.584  67.258  1.00  0.00           H  
ATOM    563  P     A    18     103.165 110.260  64.977  1.00  0.00           P  
ATOM    564  O1P   A    18     103.923 109.034  64.569  1.00  0.00           O  
ATOM    565  O2P   A    18     102.089 110.835  64.136  1.00  0.00           O1-
ATOM    566  C5'   A    18     103.675 112.791  65.494  1.00  0.00           C  
ATOM    567  O5'   A    18     104.146 111.481  65.219  1.00  0.00           O  
ATOM    568  C4'   A    18     104.887 113.710  65.903  1.00  0.00           C  
ATOM    569  O4'   A    18     105.743 113.148  66.938  1.00  0.00           O  
ATOM    570  C3'   A    18     105.842 113.903  64.713  1.00  0.00           C  
ATOM    571  O3'   A    18     105.424 114.825  63.805  1.00  0.00           O  
ATOM    572  C2'   A    18     107.068 114.462  65.469  1.00  0.00           C  
ATOM    573  O2'   A    18     106.835 115.812  65.753  1.00  0.00           O  
ATOM    574  C1'   A    18     107.168 113.426  66.609  1.00  0.00           C  
ATOM    575  N1    A    18     111.668 110.973  66.003  1.00  0.00           N  
ATOM    576  C2    A    18     111.375 112.246  66.166  1.00  0.00           C  
ATOM    577  N3    A    18     110.181 112.811  66.205  1.00  0.00           N  
ATOM    578  C4    A    18     109.195 111.894  66.154  1.00  0.00           C  
ATOM    579  C5    A    18     109.364 110.582  65.937  1.00  0.00           C  
ATOM    580  C6    A    18     110.657 110.096  65.927  1.00  0.00           C  
ATOM    581  N6    A    18     111.041 108.847  65.821  1.00  0.00           N  
ATOM    582  N7    A    18     108.126 109.964  65.881  1.00  0.00           N  
ATOM    583  C8    A    18     107.227 110.956  65.981  1.00  0.00           C  
ATOM    584  N9    A    18     107.790 112.156  66.176  1.00  0.00           N  
ATOM    585 2HO'   A    18     106.696 116.276  64.928  1.00  0.00           H  
ATOM    586  H2    A    18     112.266 112.856  66.232  1.00  0.00           H  
ATOM    587  H8    A    18     106.156 110.760  66.043  1.00  0.00           H  
ATOM    588  H1'   A    18     107.674 113.852  67.480  1.00  0.00           H  
ATOM    589 1H2'   A    18     108.008 114.352  64.932  1.00  0.00           H  
ATOM    590  H3'   A    18     106.051 112.888  64.352  1.00  0.00           H  
ATOM    591  H4'   A    18     104.528 114.639  66.347  1.00  0.00           H  
ATOM    592 1H5'   A    18     102.963 112.727  66.316  1.00  0.00           H  
ATOM    593 2H5'   A    18     103.141 113.229  64.662  1.00  0.00           H  
ATOM    594  H61   A    18     110.446 108.025  65.903  1.00  0.00           H  
ATOM    595  H62   A    18     112.035 108.676  65.850  1.00  0.00           H  
ATOM    596  P     G    19     105.975 114.843  62.267  1.00  0.00           P  
ATOM    597  O1P   G    19     105.762 113.508  61.680  1.00  0.00           O  
ATOM    598  O2P   G    19     105.295 115.944  61.638  1.00  0.00           O1-
ATOM    599  C5'   G    19     108.109 116.353  62.327  1.00  0.00           C  
ATOM    600  O5'   G    19     107.569 115.049  62.405  1.00  0.00           O  
ATOM    601  C4'   G    19     109.575 116.472  62.557  1.00  0.00           C  
ATOM    602  O4'   G    19     109.941 115.589  63.642  1.00  0.00           O  
ATOM    603  C3'   G    19     110.497 116.037  61.388  1.00  0.00           C  
ATOM    604  O3'   G    19     110.660 117.105  60.425  1.00  0.00           O  
ATOM    605  C2'   G    19     111.784 115.523  62.079  1.00  0.00           C  
ATOM    606  O2'   G    19     112.751 116.500  62.507  1.00  0.00           O  
ATOM    607  C1'   G    19     111.116 114.832  63.320  1.00  0.00           C  
ATOM    608  N1    G    19     113.361 110.339  62.827  1.00  0.00           N  
ATOM    609  C2    G    19     113.844 111.586  63.121  1.00  0.00           C  
ATOM    610  N2    G    19     115.142 111.667  63.318  1.00  0.00           N  
ATOM    611  N3    G    19     113.131 112.699  63.147  1.00  0.00           N  
ATOM    612  C4    G    19     111.832 112.416  63.016  1.00  0.00           C  
ATOM    613  C5    G    19     111.168 111.224  62.697  1.00  0.00           C  
ATOM    614  C6    G    19     112.033 109.991  62.694  1.00  0.00           C  
ATOM    615  O6    G    19     111.756 108.814  62.492  1.00  0.00           O  
ATOM    616  N7    G    19     109.840 111.326  62.483  1.00  0.00           N  
ATOM    617  C8    G    19     109.688 112.617  62.648  1.00  0.00           C  
ATOM    618  N9    G    19     110.839 113.353  62.978  1.00  0.00           N  
ATOM    619 2HO'   G    19     113.558 116.150  62.124  1.00  0.00           H  
ATOM    620  H1    G    19     113.963 109.560  62.578  1.00  0.00           H  
ATOM    621  H8    G    19     108.737 113.097  62.446  1.00  0.00           H  
ATOM    622  H1'   G    19     111.792 114.905  64.177  1.00  0.00           H  
ATOM    623 1H2'   G    19     112.360 114.792  61.514  1.00  0.00           H  
ATOM    624  H21   G    19     115.521 112.554  63.625  1.00  0.00           H  
ATOM    625  H3'   G    19     110.029 115.138  60.976  1.00  0.00           H  
ATOM    626  H22   G    19     115.769 110.879  63.248  1.00  0.00           H  
ATOM    627  H4'   G    19     109.799 117.490  62.852  1.00  0.00           H  
ATOM    628 1H5'   G    19     107.625 116.842  63.182  1.00  0.00           H  
ATOM    629 2H5'   G    19     107.753 116.790  61.394  1.00  0.00           H  
ATOM    630  P     A    20     111.002 116.817  58.929  1.00  0.00           P  
ATOM    631  O1P   A    20     110.039 115.766  58.527  1.00  0.00           O  
ATOM    632  O2P   A    20     111.063 118.063  58.084  1.00  0.00           O1-
ATOM    633  C5'   A    20     113.715 116.807  59.195  1.00  0.00           C  
ATOM    634  O5'   A    20     112.531 116.091  58.869  1.00  0.00           O  
ATOM    635  C4'   A    20     114.888 115.853  59.593  1.00  0.00           C  
ATOM    636  O4'   A    20     114.434 114.932  60.504  1.00  0.00           O  
ATOM    637  C3'   A    20     115.456 115.074  58.423  1.00  0.00           C  
ATOM    638  O3'   A    20     116.347 115.736  57.469  1.00  0.00           O  
ATOM    639  C2'   A    20     116.203 113.963  59.178  1.00  0.00           C  
ATOM    640  O2'   A    20     117.444 114.375  59.823  1.00  0.00           O  
ATOM    641  C1'   A    20     115.177 113.711  60.268  1.00  0.00           C  
ATOM    642  N1    A    20     115.002 108.634  59.512  1.00  0.00           N  
ATOM    643  C2    A    20     116.022 109.393  59.812  1.00  0.00           C  
ATOM    644  N3    A    20     115.953 110.738  59.995  1.00  0.00           N  
ATOM    645  C4    A    20     114.697 111.292  59.716  1.00  0.00           C  
ATOM    646  C5    A    20     113.582 110.583  59.335  1.00  0.00           C  
ATOM    647  C6    A    20     113.765 109.171  59.402  1.00  0.00           C  
ATOM    648  N6    A    20     112.800 108.278  59.301  1.00  0.00           N  
ATOM    649  N7    A    20     112.440 111.342  59.274  1.00  0.00           N  
ATOM    650  C8    A    20     112.931 112.559  59.596  1.00  0.00           C  
ATOM    651  N9    A    20     114.294 112.588  59.816  1.00  0.00           N  
ATOM    652 2HO'   A    20     117.920 115.115  59.421  1.00  0.00           H  
ATOM    653  H2    A    20     116.922 108.816  59.980  1.00  0.00           H  
ATOM    654  H8    A    20     112.344 113.467  59.550  1.00  0.00           H  
ATOM    655  H1'   A    20     115.738 113.478  61.172  1.00  0.00           H  
ATOM    656 1H2'   A    20     116.356 113.072  58.568  1.00  0.00           H  
ATOM    657  H3'   A    20     114.565 114.711  57.911  1.00  0.00           H  
ATOM    658  H4'   A    20     115.711 116.425  60.023  1.00  0.00           H  
ATOM    659 1H5'   A    20     113.519 117.434  60.072  1.00  0.00           H  
ATOM    660 2H5'   A    20     113.985 117.440  58.347  1.00  0.00           H  
ATOM    661  H61   A    20     111.889 108.606  59.017  1.00  0.00           H  
ATOM    662  H62   A    20     112.906 107.271  59.269  1.00  0.00           H  
ATOM    663  P     G    21     116.491 115.335  55.978  1.00  0.00           P  
ATOM    664  O1P   G    21     115.160 115.033  55.527  1.00  0.00           O  
ATOM    665  O2P   G    21     117.222 116.409  55.231  1.00  0.00           O1-
ATOM    666  C5'   G    21     118.686 114.144  56.489  1.00  0.00           C  
ATOM    667  O5'   G    21     117.383 114.085  55.992  1.00  0.00           O  
ATOM    668  C4'   G    21     119.294 112.691  56.567  1.00  0.00           C  
ATOM    669  O4'   G    21     118.411 111.993  57.368  1.00  0.00           O  
ATOM    670  C3'   G    21     119.301 112.029  55.218  1.00  0.00           C  
ATOM    671  O3'   G    21     120.387 112.355  54.390  1.00  0.00           O  
ATOM    672  C2'   G    21     119.303 110.532  55.641  1.00  0.00           C  
ATOM    673  O2'   G    21     120.464 110.030  56.190  1.00  0.00           O  
ATOM    674  C1'   G    21     118.298 110.665  56.795  1.00  0.00           C  
ATOM    675  N1    G    21     115.109 106.800  56.172  1.00  0.00           N  
ATOM    676  C2    G    21     116.486 106.895  56.245  1.00  0.00           C  
ATOM    677  N2    G    21     116.981 105.731  56.128  1.00  0.00           N  
ATOM    678  N3    G    21     117.221 107.976  56.422  1.00  0.00           N  
ATOM    679  C4    G    21     116.425 109.086  56.353  1.00  0.00           C  
ATOM    680  C5    G    21     115.034 109.176  56.293  1.00  0.00           C  
ATOM    681  C6    G    21     114.273 107.920  56.216  1.00  0.00           C  
ATOM    682  O6    G    21     113.051 107.731  56.037  1.00  0.00           O  
ATOM    683  N7    G    21     114.641 110.505  56.284  1.00  0.00           N  
ATOM    684  C8    G    21     115.760 111.124  56.438  1.00  0.00           C  
ATOM    685  N9    G    21     116.885 110.364  56.460  1.00  0.00           N  
ATOM    686 2HO'   G    21     120.174 109.123  56.309  1.00  0.00           H  
ATOM    687  H1    G    21     114.653 105.909  56.061  1.00  0.00           H  
ATOM    688  H8    G    21     115.921 112.190  56.408  1.00  0.00           H  
ATOM    689  H1'   G    21     118.615 109.963  57.573  1.00  0.00           H  
ATOM    690 1H2'   G    21     118.901 110.005  54.778  1.00  0.00           H  
ATOM    691  H21   G    21     117.992 105.713  56.186  1.00  0.00           H  
ATOM    692  H3'   G    21     118.421 112.322  54.648  1.00  0.00           H  
ATOM    693  H22   G    21     116.455 104.936  55.797  1.00  0.00           H  
ATOM    694  H4'   G    21     120.284 112.769  57.014  1.00  0.00           H  
ATOM    695 1H5'   G    21     118.639 114.450  57.536  1.00  0.00           H  
ATOM    696 2H5'   G    21     119.175 114.916  55.908  1.00  0.00           H  
ATOM    697  P     A    22     120.307 112.014  52.776  1.00  0.00           P  
ATOM    698  O1P   A    22     119.122 112.739  52.384  1.00  0.00           O  
ATOM    699  O2P   A    22     121.585 112.448  52.245  1.00  0.00           O1-
ATOM    700  C5'   A    22     121.281 109.562  52.666  1.00  0.00           C  
ATOM    701  O5'   A    22     120.225 110.441  52.718  1.00  0.00           O  
ATOM    702  C4'   A    22     120.763 108.107  52.612  1.00  0.00           C  
ATOM    703  O4'   A    22     119.825 107.779  53.621  1.00  0.00           O  
ATOM    704  C3'   A    22     120.056 107.747  51.326  1.00  0.00           C  
ATOM    705  O3'   A    22     121.076 107.695  50.296  1.00  0.00           O  
ATOM    706  C2'   A    22     119.294 106.524  51.743  1.00  0.00           C  
ATOM    707  O2'   A    22     120.111 105.373  51.577  1.00  0.00           O  
ATOM    708  C1'   A    22     118.892 106.899  53.168  1.00  0.00           C  
ATOM    709  N1    A    22     113.897 105.656  53.299  1.00  0.00           N  
ATOM    710  C2    A    22     115.009 104.942  53.254  1.00  0.00           C  
ATOM    711  N3    A    22     116.275 105.367  53.256  1.00  0.00           N  
ATOM    712  C4    A    22     116.358 106.766  53.212  1.00  0.00           C  
ATOM    713  C5    A    22     115.291 107.608  53.152  1.00  0.00           C  
ATOM    714  C6    A    22     114.016 106.951  53.206  1.00  0.00           C  
ATOM    715  N6    A    22     112.794 107.396  53.109  1.00  0.00           N  
ATOM    716  N7    A    22     115.812 108.924  53.046  1.00  0.00           N  
ATOM    717  C8    A    22     117.082 108.783  53.040  1.00  0.00           C  
ATOM    718  N9    A    22     117.513 107.474  53.179  1.00  0.00           N  
ATOM    719 2HO'   A    22     119.934 105.001  50.710  1.00  0.00           H  
ATOM    720  H2    A    22     114.789 103.891  53.198  1.00  0.00           H  
ATOM    721  H8    A    22     117.801 109.585  53.019  1.00  0.00           H  
ATOM    722  H1'   A    22     118.750 106.016  53.791  1.00  0.00           H  
ATOM    723 1H2'   A    22     118.432 106.443  51.077  1.00  0.00           H  
ATOM    724  H3'   A    22     119.330 108.523  51.069  1.00  0.00           H  
ATOM    725  H4'   A    22     121.588 107.402  52.706  1.00  0.00           H  
ATOM    726 1H5'   A    22     121.831 109.630  53.601  1.00  0.00           H  
ATOM    727 2H5'   A    22     122.002 109.679  51.847  1.00  0.00           H  
ATOM    728  H61   A    22     112.622 108.389  53.024  1.00  0.00           H  
ATOM    729  H62   A    22     112.048 106.726  53.210  1.00  0.00           H  
ATOM    730  P     G    23     120.754 107.516  48.678  1.00  0.00           P  
ATOM    731  O1P   G    23     119.714 108.492  48.293  1.00  0.00           O  
ATOM    732  O2P   G    23     121.976 107.367  47.901  1.00  0.00           O1-
ATOM    733  C5'   G    23     120.700 104.776  48.460  1.00  0.00           C  
ATOM    734  O5'   G    23     120.048 106.095  48.657  1.00  0.00           O  
ATOM    735  C4'   G    23     119.704 103.650  48.547  1.00  0.00           C  
ATOM    736  O4'   G    23     118.819 103.733  49.670  1.00  0.00           O  
ATOM    737  C3'   G    23     118.648 103.620  47.404  1.00  0.00           C  
ATOM    738  O3'   G    23     119.115 102.902  46.264  1.00  0.00           O  
ATOM    739  C2'   G    23     117.523 102.737  47.986  1.00  0.00           C  
ATOM    740  O2'   G    23     117.935 101.382  48.093  1.00  0.00           O  
ATOM    741  C1'   G    23     117.510 103.282  49.409  1.00  0.00           C  
ATOM    742  N1    G    23     112.517 104.440  49.567  1.00  0.00           N  
ATOM    743  C2    G    23     113.136 103.245  49.471  1.00  0.00           C  
ATOM    744  N2    G    23     112.424 102.188  49.595  1.00  0.00           N  
ATOM    745  N3    G    23     114.486 103.100  49.460  1.00  0.00           N  
ATOM    746  C4    G    23     115.191 104.220  49.340  1.00  0.00           C  
ATOM    747  C5    G    23     114.678 105.515  49.407  1.00  0.00           C  
ATOM    748  C6    G    23     113.195 105.646  49.475  1.00  0.00           C  
ATOM    749  O6    G    23     112.445 106.639  49.636  1.00  0.00           O  
ATOM    750  N7    G    23     115.741 106.374  49.409  1.00  0.00           N  
ATOM    751  C8    G    23     116.820 105.668  49.347  1.00  0.00           C  
ATOM    752  N9    G    23     116.508 104.342  49.359  1.00  0.00           N  
ATOM    753 2HO'   G    23     118.838 101.229  47.807  1.00  0.00           H  
ATOM    754  H1    G    23     111.528 104.389  49.795  1.00  0.00           H  
ATOM    755  H8    G    23     117.826 106.046  49.271  1.00  0.00           H  
ATOM    756  H1'   G    23     117.093 102.522  50.057  1.00  0.00           H  
ATOM    757 1H2'   G    23     116.584 102.854  47.439  1.00  0.00           H  
ATOM    758  H21   G    23     112.994 101.370  49.728  1.00  0.00           H  
ATOM    759  H3'   G    23     118.374 104.636  47.106  1.00  0.00           H  
ATOM    760  H22   G    23     111.435 102.197  49.797  1.00  0.00           H  
ATOM    761  H4'   G    23     120.214 102.688  48.392  1.00  0.00           H  
ATOM    762 1H5'   G    23     121.427 104.619  49.259  1.00  0.00           H  
ATOM    763 2H5'   G    23     121.220 104.668  47.498  1.00  0.00           H  
ATOM    764  P     A    24     118.382 103.116  44.827  1.00  0.00           P  
ATOM    765  O1P   A    24     118.073 104.529  44.557  1.00  0.00           O  
ATOM    766  O2P   A    24     119.181 102.435  43.830  1.00  0.00           O1-
ATOM    767  C5'   A    24     116.876 100.952  44.936  1.00  0.00           C  
ATOM    768  O5'   A    24     117.006 102.343  44.950  1.00  0.00           O  
ATOM    769  C4'   A    24     115.465 100.489  45.263  1.00  0.00           C  
ATOM    770  O4'   A    24     114.974 101.113  46.498  1.00  0.00           O  
ATOM    771  C3'   A    24     114.457 100.793  44.179  1.00  0.00           C  
ATOM    772  O3'   A    24     114.605  99.919  43.058  1.00  0.00           O  
ATOM    773  C2'   A    24     113.144 100.549  45.056  1.00  0.00           C  
ATOM    774  O2'   A    24     112.842  99.207  45.387  1.00  0.00           O  
ATOM    775  C1'   A    24     113.564 101.275  46.394  1.00  0.00           C  
ATOM    776  N1    A    24     109.900 104.932  46.837  1.00  0.00           N  
ATOM    777  C2    A    24     109.897 103.659  46.904  1.00  0.00           C  
ATOM    778  N3    A    24     110.897 102.807  46.717  1.00  0.00           N  
ATOM    779  C4    A    24     112.041 103.402  46.325  1.00  0.00           C  
ATOM    780  C5    A    24     112.280 104.741  46.208  1.00  0.00           C  
ATOM    781  C6    A    24     111.087 105.510  46.512  1.00  0.00           C  
ATOM    782  N6    A    24     111.006 106.833  46.494  1.00  0.00           N  
ATOM    783  N7    A    24     113.622 104.995  46.023  1.00  0.00           N  
ATOM    784  C8    A    24     114.111 103.749  45.991  1.00  0.00           C  
ATOM    785  N9    A    24     113.230 102.758  46.271  1.00  0.00           N  
ATOM    786 2HO'   A    24     112.074  99.245  45.959  1.00  0.00           H  
ATOM    787  H2    A    24     108.963 103.162  47.129  1.00  0.00           H  
ATOM    788  H8    A    24     115.158 103.485  46.051  1.00  0.00           H  
ATOM    789  H1'   A    24     113.002 100.824  47.211  1.00  0.00           H  
ATOM    790 1H2'   A    24     112.272 101.134  44.766  1.00  0.00           H  
ATOM    791  H3'   A    24     114.613 101.835  43.887  1.00  0.00           H  
ATOM    792  H4'   A    24     115.441  99.406  45.353  1.00  0.00           H  
ATOM    793 1H5'   A    24     117.585 100.479  45.625  1.00  0.00           H  
ATOM    794 2H5'   A    24     117.264 100.632  43.968  1.00  0.00           H  
ATOM    795  H61   A    24     111.758 107.446  46.197  1.00  0.00           H  
ATOM    796  H62   A    24     110.103 107.247  46.696  1.00  0.00           H  
ATOM    797  P     G    25     113.992 100.316  41.696  1.00  0.00           P  
ATOM    798  O1P   G    25     114.119 101.750  41.522  1.00  0.00           O  
ATOM    799  O2P   G    25     114.589  99.432  40.638  1.00  0.00           O1-
ATOM    800  C5'   G    25     111.944  98.716  42.096  1.00  0.00           C  
ATOM    801  O5'   G    25     112.384 100.074  41.868  1.00  0.00           O  
ATOM    802  C4'   G    25     110.528  98.839  42.632  1.00  0.00           C  
ATOM    803  O4'   G    25     110.502  99.744  43.718  1.00  0.00           O  
ATOM    804  C3'   G    25     109.609  99.452  41.584  1.00  0.00           C  
ATOM    805  O3'   G    25     109.050  98.433  40.778  1.00  0.00           O  
ATOM    806  C2'   G    25     108.494 100.028  42.433  1.00  0.00           C  
ATOM    807  O2'   G    25     107.647  99.133  43.158  1.00  0.00           O  
ATOM    808  C1'   G    25     109.308 100.526  43.581  1.00  0.00           C  
ATOM    809  N1    G    25     107.407 105.334  43.672  1.00  0.00           N  
ATOM    810  C2    G    25     106.747 104.151  43.804  1.00  0.00           C  
ATOM    811  N2    G    25     105.428 104.288  43.813  1.00  0.00           N  
ATOM    812  N3    G    25     107.268 102.942  43.864  1.00  0.00           N  
ATOM    813  C4    G    25     108.676 103.003  43.642  1.00  0.00           C  
ATOM    814  C5    G    25     109.403 104.159  43.403  1.00  0.00           C  
ATOM    815  C6    G    25     108.749 105.400  43.464  1.00  0.00           C  
ATOM    816  O6    G    25     109.216 106.463  43.094  1.00  0.00           O  
ATOM    817  N7    G    25     110.751 103.871  43.091  1.00  0.00           N  
ATOM    818  C8    G    25     110.781 102.545  43.102  1.00  0.00           C  
ATOM    819  N9    G    25     109.603 101.971  43.487  1.00  0.00           N  
ATOM    820 2HO'   G    25     107.322  98.505  42.504  1.00  0.00           H  
ATOM    821  H1    G    25     106.953 106.231  43.608  1.00  0.00           H  
ATOM    822  H8    G    25     111.686 101.975  42.929  1.00  0.00           H  
ATOM    823  H1'   G    25     108.741 100.393  44.500  1.00  0.00           H  
ATOM    824 1H2'   G    25     107.972 100.850  41.936  1.00  0.00           H  
ATOM    825  H21   G    25     104.884 103.438  43.760  1.00  0.00           H  
ATOM    826  H3'   G    25     110.060 100.316  41.102  1.00  0.00           H  
ATOM    827  H22   G    25     104.947 105.178  43.761  1.00  0.00           H  
ATOM    828  H4'   G    25     110.257  97.833  42.954  1.00  0.00           H  
ATOM    829 1H5'   G    25     112.454  98.257  42.939  1.00  0.00           H  
ATOM    830 2H5'   G    25     111.992  98.123  41.181  1.00  0.00           H  
ATOM    831  P     A    26     108.424  98.710  39.318  1.00  0.00           P  
ATOM    832  O1P   A    26     109.399  99.505  38.498  1.00  0.00           O  
ATOM    833  O2P   A    26     107.931  97.479  38.714  1.00  0.00           O1-
ATOM    834  C5'   A    26     106.033  99.169  40.297  1.00  0.00           C  
ATOM    835  O5'   A    26     107.145  99.652  39.578  1.00  0.00           O  
ATOM    836  C4'   A    26     105.065 100.330  40.542  1.00  0.00           C  
ATOM    837  O4'   A    26     105.529 101.311  41.452  1.00  0.00           O  
ATOM    838  C3'   A    26     104.638 101.056  39.241  1.00  0.00           C  
ATOM    839  O3'   A    26     103.676 100.389  38.592  1.00  0.00           O  
ATOM    840  C2'   A    26     104.088 102.334  39.860  1.00  0.00           C  
ATOM    841  O2'   A    26     102.788 102.022  40.350  1.00  0.00           O  
ATOM    842  C1'   A    26     105.071 102.516  40.997  1.00  0.00           C  
ATOM    843  N1    A    26     106.687 107.276  39.968  1.00  0.00           N  
ATOM    844  C2    A    26     105.549 106.745  40.484  1.00  0.00           C  
ATOM    845  N3    A    26     105.277 105.492  40.799  1.00  0.00           N  
ATOM    846  C4    A    26     106.336 104.711  40.523  1.00  0.00           C  
ATOM    847  C5    A    26     107.521 105.048  40.021  1.00  0.00           C  
ATOM    848  C6    A    26     107.705 106.433  39.911  1.00  0.00           C  
ATOM    849  N6    A    26     108.936 106.924  39.617  1.00  0.00           N  
ATOM    850  N7    A    26     108.288 103.917  39.830  1.00  0.00           N  
ATOM    851  C8    A    26     107.454 102.864  40.012  1.00  0.00           C  
ATOM    852  N9    A    26     106.271 103.325  40.546  1.00  0.00           N  
ATOM    853 2HO'   A    26     102.227 101.792  39.606  1.00  0.00           H  
ATOM    854  H2    A    26     104.728 107.445  40.450  1.00  0.00           H  
ATOM    855  H8    A    26     107.743 101.824  40.016  1.00  0.00           H  
ATOM    856  H1'   A    26     104.556 103.146  41.723  1.00  0.00           H  
ATOM    857 1H2'   A    26     103.978 103.245  39.264  1.00  0.00           H  
ATOM    858  H3'   A    26     105.469 101.323  38.585  1.00  0.00           H  
ATOM    859  H4'   A    26     104.115  99.956  40.907  1.00  0.00           H  
ATOM    860 1H5'   A    26     106.291  98.722  41.255  1.00  0.00           H  
ATOM    861 2H5'   A    26     105.483  98.504  39.633  1.00  0.00           H  
ATOM    862  H61   A    26     109.654 106.223  39.457  1.00  0.00           H  
ATOM    863  H62   A    26     109.127 107.911  39.661  1.00  0.00           H  
ATOM    864  P     A    27     103.162 100.668  37.066  1.00  0.00           P  
ATOM    865  O1P   A    27     104.364 100.523  36.190  1.00  0.00           O  
ATOM    866  O2P   A    27     101.993  99.763  36.886  1.00  0.00           O1-
ATOM    867  C5'   A    27     101.246 102.466  37.341  1.00  0.00           C  
ATOM    868  O5'   A    27     102.626 102.168  37.057  1.00  0.00           O  
ATOM    869  C4'   A    27     100.904 103.944  37.168  1.00  0.00           C  
ATOM    870  O4'   A    27     101.827 104.619  37.959  1.00  0.00           O  
ATOM    871  C3'   A    27     101.110 104.526  35.768  1.00  0.00           C  
ATOM    872  O3'   A    27     100.048 104.413  34.831  1.00  0.00           O  
ATOM    873  C2'   A    27     101.248 105.951  36.105  1.00  0.00           C  
ATOM    874  O2'   A    27      99.987 106.479  36.397  1.00  0.00           O  
ATOM    875  C1'   A    27     101.943 105.940  37.437  1.00  0.00           C  
ATOM    876  N1    A    27     105.466 109.480  36.824  1.00  0.00           N  
ATOM    877  C2    A    27     104.135 109.507  36.806  1.00  0.00           C  
ATOM    878  N3    A    27     103.262 108.539  36.906  1.00  0.00           N  
ATOM    879  C4    A    27     103.901 107.341  36.898  1.00  0.00           C  
ATOM    880  C5    A    27     105.282 107.084  36.838  1.00  0.00           C  
ATOM    881  C6    A    27     106.107 108.244  36.844  1.00  0.00           C  
ATOM    882  N6    A    27     107.407 108.322  36.730  1.00  0.00           N  
ATOM    883  N7    A    27     105.555 105.723  36.892  1.00  0.00           N  
ATOM    884  C8    A    27     104.387 105.195  37.099  1.00  0.00           C  
ATOM    885  N9    A    27     103.343 106.150  37.155  1.00  0.00           N  
ATOM    886 2HO'   A    27      99.360 105.793  36.148  1.00  0.00           H  
ATOM    887  H2    A    27     103.800 110.538  36.864  1.00  0.00           H  
ATOM    888  H8    A    27     104.200 104.134  37.081  1.00  0.00           H  
ATOM    889  H1'   A    27     101.556 106.644  38.170  1.00  0.00           H  
ATOM    890 1H2'   A    27     101.830 106.447  35.329  1.00  0.00           H  
ATOM    891  H3'   A    27     102.030 104.119  35.334  1.00  0.00           H  
ATOM    892  H4'   A    27      99.898 104.147  37.533  1.00  0.00           H  
ATOM    893 1H5'   A    27     100.978 102.226  38.375  1.00  0.00           H  
ATOM    894 2H5'   A    27     100.637 101.837  36.694  1.00  0.00           H  
ATOM    895  H61   A    27     107.977 107.484  36.751  1.00  0.00           H  
ATOM    896  H62   A    27     107.893 109.192  36.909  1.00  0.00           H  
ATOM    897  P     A    28     100.223 104.477  33.258  1.00  0.00           P  
ATOM    898  O1P   A    28     101.382 103.591  32.868  1.00  0.00           O  
ATOM    899  O2P   A    28      98.908 104.110  32.662  1.00  0.00           O1-
ATOM    900  C5'   A    28      99.587 107.011  33.052  1.00  0.00           C  
ATOM    901  O5'   A    28     100.619 105.983  32.972  1.00  0.00           O  
ATOM    902  C4'   A    28     100.065 108.533  32.893  1.00  0.00           C  
ATOM    903  O4'   A    28     101.052 108.787  33.854  1.00  0.00           O  
ATOM    904  C3'   A    28     100.701 108.940  31.566  1.00  0.00           C  
ATOM    905  O3'   A    28      99.783 109.165  30.452  1.00  0.00           O  
ATOM    906  C2'   A    28     101.501 110.117  31.916  1.00  0.00           C  
ATOM    907  O2'   A    28     100.697 111.277  31.921  1.00  0.00           O  
ATOM    908  C1'   A    28     101.987 109.750  33.358  1.00  0.00           C  
ATOM    909  N1    A    28     106.920 111.072  33.066  1.00  0.00           N  
ATOM    910  C2    A    28     105.797 111.729  32.886  1.00  0.00           C  
ATOM    911  N3    A    28     104.580 111.280  33.051  1.00  0.00           N  
ATOM    912  C4    A    28     104.509 109.972  33.360  1.00  0.00           C  
ATOM    913  C5    A    28     105.546 109.077  33.449  1.00  0.00           C  
ATOM    914  C6    A    28     106.753 109.756  33.290  1.00  0.00           C  
ATOM    915  N6    A    28     107.937 109.278  33.327  1.00  0.00           N  
ATOM    916  N7    A    28     105.211 107.771  33.695  1.00  0.00           N  
ATOM    917  C8    A    28     103.856 107.920  33.626  1.00  0.00           C  
ATOM    918  N9    A    28     103.375 109.190  33.468  1.00  0.00           N  
ATOM    919 2HO'   A    28     100.880 111.658  31.051  1.00  0.00           H  
ATOM    920  H2    A    28     105.977 112.793  32.935  1.00  0.00           H  
ATOM    921  H8    A    28     103.065 107.186  33.676  1.00  0.00           H  
ATOM    922  H1'   A    28     101.893 110.639  33.985  1.00  0.00           H  
ATOM    923 1H2'   A    28     102.357 110.216  31.248  1.00  0.00           H  
ATOM    924  H3'   A    28     101.376 108.102  31.349  1.00  0.00           H  
ATOM    925  H4'   A    28      99.184 109.133  33.116  1.00  0.00           H  
ATOM    926 1H5'   A    28      99.047 107.014  33.989  1.00  0.00           H  
ATOM    927 2H5'   A    28      98.925 106.882  32.201  1.00  0.00           H  
ATOM    928  H61   A    28     108.012 108.284  33.498  1.00  0.00           H  
ATOM    929  H62   A    28     108.646 109.862  32.911  1.00  0.00           H  
ATOM    930  P     G    29     100.272 108.973  28.994  1.00  0.00           P  
ATOM    931  O1P   G    29     101.109 107.773  28.864  1.00  0.00           O  
ATOM    932  O2P   G    29      99.085 109.158  28.154  1.00  0.00           O1-
ATOM    933  C5'   G    29     100.701 111.440  28.528  1.00  0.00           C  
ATOM    934  O5'   G    29     101.237 110.149  28.651  1.00  0.00           O  
ATOM    935  C4'   G    29     101.690 112.577  28.653  1.00  0.00           C  
ATOM    936  O4'   G    29     102.482 112.488  29.794  1.00  0.00           O  
ATOM    937  C3'   G    29     102.726 112.732  27.446  1.00  0.00           C  
ATOM    938  O3'   G    29     102.076 113.437  26.397  1.00  0.00           O  
ATOM    939  C2'   G    29     103.822 113.561  28.187  1.00  0.00           C  
ATOM    940  O2'   G    29     103.396 114.881  28.380  1.00  0.00           O  
ATOM    941  C1'   G    29     103.833 112.880  29.537  1.00  0.00           C  
ATOM    942  N1    G    29     108.877 112.003  29.564  1.00  0.00           N  
ATOM    943  C2    G    29     108.175 113.117  29.349  1.00  0.00           C  
ATOM    944  N2    G    29     108.946 114.111  28.906  1.00  0.00           N  
ATOM    945  N3    G    29     106.874 113.312  29.421  1.00  0.00           N  
ATOM    946  C4    G    29     106.257 112.098  29.700  1.00  0.00           C  
ATOM    947  C5    G    29     106.873 110.853  29.761  1.00  0.00           C  
ATOM    948  C6    G    29     108.305 110.798  29.771  1.00  0.00           C  
ATOM    949  O6    G    29     109.060 109.838  30.043  1.00  0.00           O  
ATOM    950  N7    G    29     105.903 109.815  29.902  1.00  0.00           N  
ATOM    951  C8    G    29     104.798 110.505  29.814  1.00  0.00           C  
ATOM    952  N9    G    29     104.910 111.887  29.697  1.00  0.00           N  
ATOM    953 2HO'   G    29     102.990 115.214  27.583  1.00  0.00           H  
ATOM    954  H1    G    29     109.882 112.061  29.577  1.00  0.00           H  
ATOM    955  H8    G    29     103.848 110.015  29.719  1.00  0.00           H  
ATOM    956  H1'   G    29     103.896 113.680  30.279  1.00  0.00           H  
ATOM    957 1H2'   G    29     104.802 113.447  27.718  1.00  0.00           H  
ATOM    958  H21   G    29     108.438 114.962  28.712  1.00  0.00           H  
ATOM    959  H3'   G    29     103.167 111.770  27.195  1.00  0.00           H  
ATOM    960  H22   G    29     109.954 114.016  28.828  1.00  0.00           H  
ATOM    961  H4'   G    29     101.088 113.479  28.739  1.00  0.00           H  
ATOM    962 1H5'   G    29     100.025 111.602  29.363  1.00  0.00           H  
ATOM    963 2H5'   G    29     100.111 111.550  27.627  1.00  0.00           H  
ATOM    964  P     U    30     102.662 113.503  24.910  1.00  0.00           P  
ATOM    965  O1P   U    30     101.780 114.564  24.291  1.00  0.00           O  
ATOM    966  O2P   U    30     102.584 112.129  24.383  1.00  0.00           O1-
ATOM    967  C5'   U    30     104.529 115.291  25.186  1.00  0.00           C  
ATOM    968  O5'   U    30     104.145 113.985  24.832  1.00  0.00           O  
ATOM    969  C4'   U    30     105.999 115.382  25.032  1.00  0.00           C  
ATOM    970  O4'   U    30     106.614 114.535  26.023  1.00  0.00           O  
ATOM    971  C3'   U    30     106.614 114.895  23.708  1.00  0.00           C  
ATOM    972  O3'   U    30     106.379 115.803  22.607  1.00  0.00           O  
ATOM    973  C2'   U    30     108.074 114.800  24.135  1.00  0.00           C  
ATOM    974  O2'   U    30     108.659 116.108  24.135  1.00  0.00           O  
ATOM    975  C1'   U    30     107.935 114.245  25.573  1.00  0.00           C  
ATOM    976  N1    U    30     108.275 112.858  25.872  1.00  0.00           N  
ATOM    977  C2    U    30     109.594 112.686  26.303  1.00  0.00           C  
ATOM    978  O2    U    30     110.475 113.495  26.212  1.00  0.00           O  
ATOM    979  N3    U    30     109.996 111.368  26.553  1.00  0.00           N  
ATOM    980  C4    U    30     109.152 110.284  26.372  1.00  0.00           C  
ATOM    981  O4    U    30     109.645 109.163  26.439  1.00  0.00           O  
ATOM    982  C5    U    30     107.750 110.608  26.167  1.00  0.00           C  
ATOM    983  C6    U    30     107.343 111.813  25.850  1.00  0.00           C  
ATOM    984 2HO'   U    30     108.110 116.665  23.583  1.00  0.00           H  
ATOM    985  H3    U    30     110.956 111.165  26.792  1.00  0.00           H  
ATOM    986  H5    U    30     106.998 109.827  26.192  1.00  0.00           H  
ATOM    987  H6    U    30     106.294 112.035  25.677  1.00  0.00           H  
ATOM    988  H1'   U    30     108.606 114.847  26.184  1.00  0.00           H  
ATOM    989 1H2'   U    30     108.714 114.159  23.532  1.00  0.00           H  
ATOM    990  H3'   U    30     106.321 113.870  23.477  1.00  0.00           H  
ATOM    991  H4'   U    30     106.288 116.410  25.213  1.00  0.00           H  
ATOM    992 1H5'   U    30     104.243 115.380  26.233  1.00  0.00           H  
ATOM    993 2H5'   U    30     103.910 116.032  24.680  1.00  0.00           H  
ATOM    994  P     U    31     106.714 115.295  21.098  1.00  0.00           P  
ATOM    995  O1P   U    31     106.789 116.519  20.300  1.00  0.00           O  
ATOM    996  O2P   U    31     105.694 114.254  20.770  1.00  0.00           O1-
ATOM    997  C5'   U    31     109.418 115.431  20.972  1.00  0.00           C  
ATOM    998  O5'   U    31     108.173 114.743  21.043  1.00  0.00           O  
ATOM    999  C4'   U    31     110.678 114.539  21.028  1.00  0.00           C  
ATOM   1000  O4'   U    31     110.743 113.758  22.247  1.00  0.00           O  
ATOM   1001  C3'   U    31     110.750 113.549  19.874  1.00  0.00           C  
ATOM   1002  O3'   U    31     111.292 114.314  18.797  1.00  0.00           O  
ATOM   1003  C2'   U    31     111.426 112.300  20.423  1.00  0.00           C  
ATOM   1004  O2'   U    31     112.864 112.272  20.224  1.00  0.00           O  
ATOM   1005  C1'   U    31     111.265 112.415  21.977  1.00  0.00           C  
ATOM   1006  N1    U    31     110.603 111.316  22.507  1.00  0.00           N  
ATOM   1007  C2    U    31     111.375 110.193  22.767  1.00  0.00           C  
ATOM   1008  O2    U    31     112.606 110.067  22.644  1.00  0.00           O  
ATOM   1009  N3    U    31     110.683 109.114  23.240  1.00  0.00           N  
ATOM   1010  C4    U    31     109.338 108.960  23.252  1.00  0.00           C  
ATOM   1011  O4    U    31     108.904 107.836  23.394  1.00  0.00           O  
ATOM   1012  C5    U    31     108.617 110.137  22.921  1.00  0.00           C  
ATOM   1013  C6    U    31     109.238 111.268  22.607  1.00  0.00           C  
ATOM   1014 2HO'   U    31     112.954 112.289  19.265  1.00  0.00           H  
ATOM   1015  H3    U    31     111.266 108.290  23.311  1.00  0.00           H  
ATOM   1016  H5    U    31     107.555 109.989  22.785  1.00  0.00           H  
ATOM   1017  H6    U    31     108.780 112.186  22.273  1.00  0.00           H  
ATOM   1018  H1'   U    31     112.271 112.367  22.404  1.00  0.00           H  
ATOM   1019 1H2'   U    31     110.848 111.469  20.032  1.00  0.00           H  
ATOM   1020  H3'   U    31     109.716 113.292  19.629  1.00  0.00           H  
ATOM   1021  H4'   U    31     111.484 115.276  20.977  1.00  0.00           H  
ATOM   1022 1H5'   U    31     109.512 116.090  21.833  1.00  0.00           H  
ATOM   1023 2H5'   U    31     109.487 116.049  20.085  1.00  0.00           H  
ATOM   1024  P     U    32     111.471 113.644  17.326  1.00  0.00           P  
ATOM   1025  O1P   U    32     111.883 114.779  16.432  1.00  0.00           O  
ATOM   1026  O2P   U    32     110.295 112.878  16.926  1.00  0.00           O1-
ATOM   1027  C5'   U    32     113.300 112.030  16.235  1.00  0.00           C  
ATOM   1028  O5'   U    32     112.749 112.647  17.384  1.00  0.00           O  
ATOM   1029  C4'   U    32     114.819 112.182  16.193  1.00  0.00           C  
ATOM   1030  O4'   U    32     115.075 113.586  16.310  1.00  0.00           O  
ATOM   1031  C3'   U    32     115.685 111.470  17.319  1.00  0.00           C  
ATOM   1032  O3'   U    32     116.839 110.933  16.731  1.00  0.00           O  
ATOM   1033  C2'   U    32     115.938 112.592  18.321  1.00  0.00           C  
ATOM   1034  O2'   U    32     117.044 112.376  19.133  1.00  0.00           O  
ATOM   1035  C1'   U    32     115.969 113.789  17.374  1.00  0.00           C  
ATOM   1036  N1    U    32     115.885 115.043  18.195  1.00  0.00           N  
ATOM   1037  C2    U    32     117.062 115.829  18.255  1.00  0.00           C  
ATOM   1038  O2    U    32     118.152 115.456  17.893  1.00  0.00           O  
ATOM   1039  N3    U    32     116.887 117.126  18.733  1.00  0.00           N  
ATOM   1040  C4    U    32     115.760 117.537  19.431  1.00  0.00           C  
ATOM   1041  O4    U    32     115.808 118.523  20.166  1.00  0.00           O  
ATOM   1042  C5    U    32     114.637 116.577  19.335  1.00  0.00           C  
ATOM   1043  C6    U    32     114.679 115.365  18.771  1.00  0.00           C  
ATOM   1044 2HO'   U    32     116.987 112.895  19.944  1.00  0.00           H  
ATOM   1045  H3    U    32     117.746 117.661  18.817  1.00  0.00           H  
ATOM   1046  H5    U    32     113.762 116.906  19.872  1.00  0.00           H  
ATOM   1047  H6    U    32     113.852 114.692  18.687  1.00  0.00           H  
ATOM   1048  H1'   U    32     116.933 113.828  16.856  1.00  0.00           H  
ATOM   1049 1H2'   U    32     115.055 112.699  18.964  1.00  0.00           H  
ATOM   1050  H3'   U    32     115.185 110.715  17.932  1.00  0.00           H  
ATOM   1051  H4'   U    32     115.223 111.828  15.242  1.00  0.00           H  
ATOM   1052 1H5'   U    32     112.872 112.614  15.426  1.00  0.00           H  
ATOM   1053 2H5'   U    32     113.101 110.968  16.097  1.00  0.00           H  
ATOM   1054  P     C    33     116.856 109.539  16.096  1.00  0.00           P  
ATOM   1055  O1P   C    33     118.178 109.324  15.429  1.00  0.00           O  
ATOM   1056  O2P   C    33     115.660 109.363  15.274  1.00  0.00           O1-
ATOM   1057  C5'   C    33     117.578 108.658  18.464  1.00  0.00           C  
ATOM   1058  O5'   C    33     116.649 108.595  17.372  1.00  0.00           O  
ATOM   1059  C4'   C    33     116.959 108.101  19.720  1.00  0.00           C  
ATOM   1060  O4'   C    33     115.603 108.669  19.870  1.00  0.00           O  
ATOM   1061  C3'   C    33     116.794 106.568  19.649  1.00  0.00           C  
ATOM   1062  O3'   C    33     117.168 105.983  20.863  1.00  0.00           O  
ATOM   1063  C2'   C    33     115.359 106.407  19.414  1.00  0.00           C  
ATOM   1064  O2'   C    33     114.718 105.193  19.795  1.00  0.00           O  
ATOM   1065  C1'   C    33     114.766 107.650  20.175  1.00  0.00           C  
ATOM   1066  N1    C    33     113.336 107.903  19.776  1.00  0.00           N  
ATOM   1067  C2    C    33     112.317 107.417  20.609  1.00  0.00           C  
ATOM   1068  O2    C    33     112.634 106.652  21.544  1.00  0.00           O  
ATOM   1069  N3    C    33     110.976 107.648  20.295  1.00  0.00           N  
ATOM   1070  C4    C    33     110.799 108.561  19.381  1.00  0.00           C  
ATOM   1071  N4    C    33     109.592 108.720  19.074  1.00  0.00           N  
ATOM   1072  C5    C    33     111.825 109.195  18.528  1.00  0.00           C  
ATOM   1073  C6    C    33     113.065 108.725  18.723  1.00  0.00           C  
ATOM   1074 2HO'   C    33     115.130 104.466  19.340  1.00  0.00           H  
ATOM   1075  H5    C    33     111.587 110.022  17.884  1.00  0.00           H  
ATOM   1076  H6    C    33     113.827 109.279  18.191  1.00  0.00           H  
ATOM   1077  H1'   C    33     114.873 107.365  21.224  1.00  0.00           H  
ATOM   1078 1H2'   C    33     115.209 106.531  18.337  1.00  0.00           H  
ATOM   1079  H3'   C    33     117.254 106.142  18.760  1.00  0.00           H  
ATOM   1080  H4'   C    33     117.601 108.289  20.587  1.00  0.00           H  
ATOM   1081  H41   C    33     108.871 108.155  19.492  1.00  0.00           H  
ATOM   1082 1H5'   C    33     117.887 109.673  18.693  1.00  0.00           H  
ATOM   1083 2H5'   C    33     118.422 108.022  18.210  1.00  0.00           H  
ATOM   1084  H42   C    33     109.345 109.343  18.316  1.00  0.00           H  
ATOM   1085  P     G    34     118.582 105.322  21.025  1.00  0.00           P  
ATOM   1086  O1P   G    34     118.881 104.751  19.663  1.00  0.00           O  
ATOM   1087  O2P   G    34     118.571 104.425  22.201  1.00  0.00           O1-
ATOM   1088  C5'   G    34     119.712 107.228  22.507  1.00  0.00           C  
ATOM   1089  O5'   G    34     119.742 106.383  21.325  1.00  0.00           O  
ATOM   1090  C4'   G    34     120.740 108.366  22.550  1.00  0.00           C  
ATOM   1091  O4'   G    34     120.360 109.326  21.552  1.00  0.00           O  
ATOM   1092  C3'   G    34     120.773 109.003  23.875  1.00  0.00           C  
ATOM   1093  O3'   G    34     121.465 108.218  24.785  1.00  0.00           O  
ATOM   1094  C2'   G    34     121.304 110.425  23.575  1.00  0.00           C  
ATOM   1095  O2'   G    34     122.691 110.491  23.224  1.00  0.00           O  
ATOM   1096  C1'   G    34     120.620 110.619  22.164  1.00  0.00           C  
ATOM   1097  N1    G    34     115.409 110.882  22.949  1.00  0.00           N  
ATOM   1098  C2    G    34     116.257 109.838  22.909  1.00  0.00           C  
ATOM   1099  N2    G    34     115.675 108.755  23.194  1.00  0.00           N  
ATOM   1100  N3    G    34     117.583 109.830  22.758  1.00  0.00           N  
ATOM   1101  C4    G    34     118.046 111.105  22.452  1.00  0.00           C  
ATOM   1102  C5    G    34     117.210 112.233  22.226  1.00  0.00           C  
ATOM   1103  C6    G    34     115.829 112.175  22.577  1.00  0.00           C  
ATOM   1104  O6    G    34     115.039 113.090  22.585  1.00  0.00           O  
ATOM   1105  N7    G    34     117.938 113.313  21.761  1.00  0.00           N  
ATOM   1106  C8    G    34     119.175 112.815  21.744  1.00  0.00           C  
ATOM   1107  N9    G    34     119.372 111.488  22.246  1.00  0.00           N  
ATOM   1108 2HO'   G    34     123.213 109.892  23.765  1.00  0.00           H  
ATOM   1109  H1    G    34     114.432 110.638  23.073  1.00  0.00           H  
ATOM   1110  H8    G    34     120.022 113.426  21.471  1.00  0.00           H  
ATOM   1111  H1'   G    34     121.292 111.197  21.538  1.00  0.00           H  
ATOM   1112 1H2'   G    34     120.851 111.099  24.300  1.00  0.00           H  
ATOM   1113  H21   G    34     114.697 108.721  22.960  1.00  0.00           H  
ATOM   1114  H3'   G    34     119.750 109.005  24.249  1.00  0.00           H  
ATOM   1115  H22   G    34     116.213 107.910  23.307  1.00  0.00           H  
ATOM   1116  H4'   G    34     121.723 107.925  22.371  1.00  0.00           H  
ATOM   1117 1H5'   G    34     119.794 106.656  23.428  1.00  0.00           H  
ATOM   1118 2H5'   G    34     118.708 107.650  22.596  1.00  0.00           H  
ATOM   1119  P     A    35     121.543 108.491  26.325  1.00  0.00           P  
ATOM   1120  O1P   A    35     120.909 107.334  27.020  1.00  0.00           O  
ATOM   1121  O2P   A    35     122.906 108.892  26.720  1.00  0.00           O1-
ATOM   1122  C5'   A    35     120.256 110.182  27.749  1.00  0.00           C  
ATOM   1123  O5'   A    35     120.618 109.723  26.442  1.00  0.00           O  
ATOM   1124  C4'   A    35     119.776 111.629  27.573  1.00  0.00           C  
ATOM   1125  O4'   A    35     119.116 111.829  26.250  1.00  0.00           O  
ATOM   1126  C3'   A    35     118.696 112.083  28.582  1.00  0.00           C  
ATOM   1127  O3'   A    35     119.321 112.710  29.760  1.00  0.00           O  
ATOM   1128  C2'   A    35     117.845 113.037  27.753  1.00  0.00           C  
ATOM   1129  O2'   A    35     118.376 114.361  27.587  1.00  0.00           O  
ATOM   1130  C1'   A    35     117.798 112.267  26.410  1.00  0.00           C  
ATOM   1131  N1    A    35     112.837 111.151  26.326  1.00  0.00           N  
ATOM   1132  C2    A    35     113.540 112.293  26.288  1.00  0.00           C  
ATOM   1133  N3    A    35     114.832 112.515  26.265  1.00  0.00           N  
ATOM   1134  C4    A    35     115.477 111.309  26.367  1.00  0.00           C  
ATOM   1135  C5    A    35     114.897 110.044  26.389  1.00  0.00           C  
ATOM   1136  C6    A    35     113.505 110.041  26.303  1.00  0.00           C  
ATOM   1137  N6    A    35     112.714 108.978  26.281  1.00  0.00           N  
ATOM   1138  N7    A    35     115.888 109.050  26.404  1.00  0.00           N  
ATOM   1139  C8    A    35     117.066 109.720  26.366  1.00  0.00           C  
ATOM   1140  N9    A    35     116.861 111.105  26.470  1.00  0.00           N  
ATOM   1141 2HO'   A    35     118.864 114.600  28.376  1.00  0.00           H  
ATOM   1142  H2    A    35     113.020 113.233  26.131  1.00  0.00           H  
ATOM   1143  H8    A    35     118.034 109.248  26.337  1.00  0.00           H  
ATOM   1144  H1'   A    35     117.522 112.944  25.607  1.00  0.00           H  
ATOM   1145 1H2'   A    35     116.790 113.120  28.023  1.00  0.00           H  
ATOM   1146  H3'   A    35     118.082 111.221  28.843  1.00  0.00           H  
ATOM   1147  H4'   A    35     120.597 112.342  27.590  1.00  0.00           H  
ATOM   1148 1H5'   A    35     121.039 110.121  28.511  1.00  0.00           H  
ATOM   1149 2H5'   A    35     119.411 109.613  28.135  1.00  0.00           H  
ATOM   1150  H61   A    35     111.725 109.183  26.214  1.00  0.00           H  
ATOM   1151  H62   A    35     113.073 108.044  26.438  1.00  0.00           H  
ATOM   1152  P     C    36     118.912 112.322  31.235  1.00  0.00           P  
ATOM   1153  O1P   C    36     118.484 110.928  31.219  1.00  0.00           O  
ATOM   1154  O2P   C    36     119.962 112.822  32.128  1.00  0.00           O1-
ATOM   1155  C5'   C    36     117.812 114.672  31.065  1.00  0.00           C  
ATOM   1156  O5'   C    36     117.614 113.330  31.250  1.00  0.00           O  
ATOM   1157  C4'   C    36     116.511 115.541  30.629  1.00  0.00           C  
ATOM   1158  O4'   C    36     115.785 114.987  29.522  1.00  0.00           O  
ATOM   1159  C3'   C    36     115.489 115.556  31.746  1.00  0.00           C  
ATOM   1160  O3'   C    36     115.741 116.551  32.690  1.00  0.00           O  
ATOM   1161  C2'   C    36     114.196 115.850  31.051  1.00  0.00           C  
ATOM   1162  O2'   C    36     113.956 117.199  30.693  1.00  0.00           O  
ATOM   1163  C1'   C    36     114.392 115.071  29.713  1.00  0.00           C  
ATOM   1164  N1    C    36     113.818 113.663  29.625  1.00  0.00           N  
ATOM   1165  C2    C    36     112.429 113.632  29.617  1.00  0.00           C  
ATOM   1166  O2    C    36     111.691 114.644  29.668  1.00  0.00           O  
ATOM   1167  N3    C    36     111.786 112.431  29.567  1.00  0.00           N  
ATOM   1168  C4    C    36     112.550 111.331  29.618  1.00  0.00           C  
ATOM   1169  N4    C    36     111.841 110.274  29.662  1.00  0.00           N  
ATOM   1170  C5    C    36     113.946 111.309  29.663  1.00  0.00           C  
ATOM   1171  C6    C    36     114.559 112.526  29.786  1.00  0.00           C  
ATOM   1172 2HO'   C    36     113.130 117.394  31.137  1.00  0.00           H  
ATOM   1173  H5    C    36     114.568 110.427  29.657  1.00  0.00           H  
ATOM   1174  H6    C    36     115.628 112.563  29.974  1.00  0.00           H  
ATOM   1175  H1'   C    36     113.825 115.598  28.939  1.00  0.00           H  
ATOM   1176 1H2'   C    36     113.407 115.428  31.674  1.00  0.00           H  
ATOM   1177  H3'   C    36     115.396 114.554  32.168  1.00  0.00           H  
ATOM   1178  H4'   C    36     116.737 116.584  30.443  1.00  0.00           H  
ATOM   1179  H41   C    36     112.238 109.363  29.829  1.00  0.00           H  
ATOM   1180 1H5'   C    36     118.597 114.875  30.348  1.00  0.00           H  
ATOM   1181 2H5'   C    36     118.138 115.162  31.981  1.00  0.00           H  
ATOM   1182  H42   C    36     110.856 110.352  29.827  1.00  0.00           H  
ATOM   1183  P     U    37     115.333 116.232  34.220  1.00  0.00           P  
ATOM   1184  O1P   U    37     115.533 114.801  34.575  1.00  0.00           O  
ATOM   1185  O2P   U    37     115.868 117.241  35.087  1.00  0.00           O1-
ATOM   1186  C5'   U    37     113.221 117.775  34.008  1.00  0.00           C  
ATOM   1187  O5'   U    37     113.754 116.508  34.194  1.00  0.00           O  
ATOM   1188  C4'   U    37     111.776 117.808  33.416  1.00  0.00           C  
ATOM   1189  O4'   U    37     111.676 116.744  32.408  1.00  0.00           O  
ATOM   1190  C3'   U    37     110.713 117.486  34.443  1.00  0.00           C  
ATOM   1191  O3'   U    37     110.332 118.631  35.224  1.00  0.00           O  
ATOM   1192  C2'   U    37     109.566 116.915  33.611  1.00  0.00           C  
ATOM   1193  O2'   U    37     108.822 117.948  33.002  1.00  0.00           O  
ATOM   1194  C1'   U    37     110.346 116.202  32.493  1.00  0.00           C  
ATOM   1195  N1    U    37     110.388 114.719  32.764  1.00  0.00           N  
ATOM   1196  C2    U    37     109.152 113.949  32.618  1.00  0.00           C  
ATOM   1197  O2    U    37     108.052 114.370  32.351  1.00  0.00           O  
ATOM   1198  N3    U    37     109.233 112.614  33.067  1.00  0.00           N  
ATOM   1199  C4    U    37     110.362 111.971  33.458  1.00  0.00           C  
ATOM   1200  O4    U    37     110.284 110.785  33.766  1.00  0.00           O  
ATOM   1201  C5    U    37     111.553 112.785  33.479  1.00  0.00           C  
ATOM   1202  C6    U    37     111.580 114.084  33.152  1.00  0.00           C  
ATOM   1203 2HO'   U    37     107.950 117.651  32.734  1.00  0.00           H  
ATOM   1204  H3    U    37     108.413 112.027  33.108  1.00  0.00           H  
ATOM   1205  H5    U    37     112.424 112.279  33.865  1.00  0.00           H  
ATOM   1206  H6    U    37     112.521 114.616  33.240  1.00  0.00           H  
ATOM   1207  H1'   U    37     109.759 116.357  31.585  1.00  0.00           H  
ATOM   1208 1H2'   U    37     108.970 116.301  34.270  1.00  0.00           H  
ATOM   1209  H3'   U    37     111.167 116.726  35.068  1.00  0.00           H  
ATOM   1210  H4'   U    37     111.662 118.786  32.955  1.00  0.00           H  
ATOM   1211 1H5'   U    37     113.824 118.281  33.262  1.00  0.00           H  
ATOM   1212 2H5'   U    37     113.235 118.353  34.929  1.00  0.00           H  
ATOM   1213  P     U    38     110.081 118.425  36.792  1.00  0.00           P  
ATOM   1214  O1P   U    38     110.919 117.302  37.239  1.00  0.00           O  
ATOM   1215  O2P   U    38     110.042 119.724  37.553  1.00  0.00           O1-
ATOM   1216  C5'   U    38     107.531 118.600  36.306  1.00  0.00           C  
ATOM   1217  O5'   U    38     108.596 117.817  36.812  1.00  0.00           O  
ATOM   1218  C4'   U    38     106.327 117.800  36.075  1.00  0.00           C  
ATOM   1219  O4'   U    38     106.612 116.621  35.257  1.00  0.00           O  
ATOM   1220  C3'   U    38     105.766 117.113  37.299  1.00  0.00           C  
ATOM   1221  O3'   U    38     104.993 117.984  38.096  1.00  0.00           O  
ATOM   1222  C2'   U    38     104.947 115.977  36.742  1.00  0.00           C  
ATOM   1223  O2'   U    38     103.707 116.394  36.403  1.00  0.00           O  
ATOM   1224  C1'   U    38     105.778 115.554  35.529  1.00  0.00           C  
ATOM   1225  N1    U    38     106.600 114.395  35.925  1.00  0.00           N  
ATOM   1226  C2    U    38     106.008 113.152  35.818  1.00  0.00           C  
ATOM   1227  O2    U    38     104.817 112.967  35.678  1.00  0.00           O  
ATOM   1228  N3    U    38     106.757 112.042  36.121  1.00  0.00           N  
ATOM   1229  C4    U    38     108.049 112.074  36.567  1.00  0.00           C  
ATOM   1230  O4    U    38     108.624 111.038  36.795  1.00  0.00           O  
ATOM   1231  C5    U    38     108.540 113.423  36.777  1.00  0.00           C  
ATOM   1232  C6    U    38     107.792 114.543  36.535  1.00  0.00           C  
ATOM   1233 2HO'   U    38     103.583 117.248  36.828  1.00  0.00           H  
ATOM   1234  H3    U    38     106.309 111.131  36.109  1.00  0.00           H  
ATOM   1235  H5    U    38     109.556 113.560  37.106  1.00  0.00           H  
ATOM   1236  H6    U    38     108.234 115.498  36.802  1.00  0.00           H  
ATOM   1237  H1'   U    38     105.181 115.266  34.663  1.00  0.00           H  
ATOM   1238 1H2'   U    38     104.914 115.142  37.442  1.00  0.00           H  
ATOM   1239  H3'   U    38     106.626 116.856  37.913  1.00  0.00           H  
ATOM   1240  H4'   U    38     105.563 118.419  35.590  1.00  0.00           H  
ATOM   1241 1H5'   U    38     107.731 119.045  35.329  1.00  0.00           H  
ATOM   1242 2H5'   U    38     107.366 119.353  37.068  1.00  0.00           H  
ATOM   1243  P     U    39     104.931 117.768  39.612  1.00  0.00           P  
ATOM   1244  O1P   U    39     106.314 117.860  40.116  1.00  0.00           O  
ATOM   1245  O2P   U    39     103.972 118.727  40.135  1.00  0.00           O1-
ATOM   1246  C5'   U    39     102.849 116.092  39.678  1.00  0.00           C  
ATOM   1247  O5'   U    39     104.313 116.297  39.823  1.00  0.00           O  
ATOM   1248  C4'   U    39     102.434 114.695  39.922  1.00  0.00           C  
ATOM   1249  O4'   U    39     103.184 113.841  39.037  1.00  0.00           O  
ATOM   1250  C3'   U    39     102.741 114.182  41.315  1.00  0.00           C  
ATOM   1251  O3'   U    39     101.773 114.735  42.234  1.00  0.00           O  
ATOM   1252  C2'   U    39     102.586 112.685  41.005  1.00  0.00           C  
ATOM   1253  O2'   U    39     101.267 112.219  41.095  1.00  0.00           O  
ATOM   1254  C1'   U    39     103.258 112.565  39.631  1.00  0.00           C  
ATOM   1255  N1    U    39     104.641 112.065  39.795  1.00  0.00           N  
ATOM   1256  C2    U    39     104.860 110.679  39.821  1.00  0.00           C  
ATOM   1257  O2    U    39     104.012 109.819  39.746  1.00  0.00           O  
ATOM   1258  N3    U    39     106.104 110.249  40.159  1.00  0.00           N  
ATOM   1259  C4    U    39     107.296 110.985  39.975  1.00  0.00           C  
ATOM   1260  O4    U    39     108.358 110.452  40.076  1.00  0.00           O  
ATOM   1261  C5    U    39     107.042 112.432  39.804  1.00  0.00           C  
ATOM   1262  C6    U    39     105.758 112.917  39.663  1.00  0.00           C  
ATOM   1263 2HO'   U    39     101.204 111.647  41.864  1.00  0.00           H  
ATOM   1264  H3    U    39     106.223 109.246  40.126  1.00  0.00           H  
ATOM   1265  H5    U    39     107.900 113.101  39.756  1.00  0.00           H  
ATOM   1266  H6    U    39     105.590 113.989  39.614  1.00  0.00           H  
ATOM   1267  H1'   U    39     102.681 111.869  39.008  1.00  0.00           H  
ATOM   1268 1H2'   U    39     103.103 112.083  41.747  1.00  0.00           H  
ATOM   1269  H3'   U    39     103.739 114.458  41.665  1.00  0.00           H  
ATOM   1270  H4'   U    39     101.380 114.639  39.651  1.00  0.00           H  
ATOM   1271 1H5'   U    39     102.534 116.341  38.659  1.00  0.00           H  
ATOM   1272 2H5'   U    39     102.211 116.647  40.356  1.00  0.00           H  
ATOM   1273  P     C    40     102.108 114.565  43.789  1.00  0.00           P  
ATOM   1274  O1P   C    40     103.542 114.835  43.940  1.00  0.00           O  
ATOM   1275  O2P   C    40     101.046 115.348  44.477  1.00  0.00           O1-
ATOM   1276  C5'   C    40     100.739 112.342  44.207  1.00  0.00           C  
ATOM   1277  O5'   C    40     102.001 113.015  44.275  1.00  0.00           O  
ATOM   1278  C4'   C    40     100.893 110.831  44.239  1.00  0.00           C  
ATOM   1279  O4'   C    40     101.786 110.350  43.299  1.00  0.00           O  
ATOM   1280  C3'   C    40     101.517 110.278  45.510  1.00  0.00           C  
ATOM   1281  O3'   C    40     100.542 110.137  46.524  1.00  0.00           O  
ATOM   1282  C2'   C    40     102.018 108.906  45.088  1.00  0.00           C  
ATOM   1283  O2'   C    40     100.987 107.974  44.918  1.00  0.00           O  
ATOM   1284  C1'   C    40     102.468 109.231  43.696  1.00  0.00           C  
ATOM   1285  N1    C    40     103.959 109.178  43.592  1.00  0.00           N  
ATOM   1286  C2    C    40     104.657 107.978  43.601  1.00  0.00           C  
ATOM   1287  O2    C    40     104.047 106.917  43.719  1.00  0.00           O  
ATOM   1288  N3    C    40     105.987 107.921  43.437  1.00  0.00           N  
ATOM   1289  C4    C    40     106.672 109.034  43.167  1.00  0.00           C  
ATOM   1290  N4    C    40     107.974 108.931  43.131  1.00  0.00           N  
ATOM   1291  C5    C    40     106.055 110.320  43.319  1.00  0.00           C  
ATOM   1292  C6    C    40     104.715 110.325  43.461  1.00  0.00           C  
ATOM   1293 2HO'   C    40     100.252 108.322  45.438  1.00  0.00           H  
ATOM   1294  H5    C    40     106.623 111.240  43.295  1.00  0.00           H  
ATOM   1295  H6    C    40     104.276 111.307  43.382  1.00  0.00           H  
ATOM   1296  H1'   C    40     102.118 108.405  43.081  1.00  0.00           H  
ATOM   1297 1H2'   C    40     102.814 108.523  45.727  1.00  0.00           H  
ATOM   1298  H3'   C    40     102.314 110.964  45.798  1.00  0.00           H  
ATOM   1299  H4'   C    40      99.880 110.466  44.045  1.00  0.00           H  
ATOM   1300  H41   C    40     108.577 109.734  43.128  1.00  0.00           H  
ATOM   1301 1H5'   C    40     100.246 112.523  43.245  1.00  0.00           H  
ATOM   1302 2H5'   C    40      99.993 112.680  44.917  1.00  0.00           H  
ATOM   1303  H42   C    40     108.423 108.037  43.236  1.00  0.00           H  
ATOM   1304  P     U    41     101.060 109.960  48.057  1.00  0.00           P  
ATOM   1305  O1P   U    41     101.971 111.122  48.199  1.00  0.00           O  
ATOM   1306  O2P   U    41      99.840 109.930  48.902  1.00  0.00           O1-
ATOM   1307  C5'   U    41     101.109 107.405  48.197  1.00  0.00           C  
ATOM   1308  O5'   U    41     101.871 108.581  48.178  1.00  0.00           O  
ATOM   1309  C4'   U    41     101.952 106.144  48.022  1.00  0.00           C  
ATOM   1310  O4'   U    41     102.683 106.170  46.815  1.00  0.00           O  
ATOM   1311  C3'   U    41     102.944 105.754  49.131  1.00  0.00           C  
ATOM   1312  O3'   U    41     102.232 105.025  50.160  1.00  0.00           O  
ATOM   1313  C2'   U    41     103.991 104.946  48.432  1.00  0.00           C  
ATOM   1314  O2'   U    41     103.628 103.599  48.194  1.00  0.00           O  
ATOM   1315  C1'   U    41     104.036 105.604  47.077  1.00  0.00           C  
ATOM   1316  N1    U    41     105.192 106.544  47.149  1.00  0.00           N  
ATOM   1317  C2    U    41     106.423 105.889  46.991  1.00  0.00           C  
ATOM   1318  O2    U    41     106.497 104.676  46.977  1.00  0.00           O  
ATOM   1319  N3    U    41     107.585 106.593  46.927  1.00  0.00           N  
ATOM   1320  C4    U    41     107.611 107.986  47.067  1.00  0.00           C  
ATOM   1321  O4    U    41     108.719 108.558  47.047  1.00  0.00           O  
ATOM   1322  C5    U    41     106.296 108.600  47.228  1.00  0.00           C  
ATOM   1323  C6    U    41     105.151 107.910  47.252  1.00  0.00           C  
ATOM   1324 2HO'   U    41     103.948 103.062  48.923  1.00  0.00           H  
ATOM   1325  H3    U    41     108.406 106.103  46.604  1.00  0.00           H  
ATOM   1326  H5    U    41     106.334 109.653  47.455  1.00  0.00           H  
ATOM   1327  H6    U    41     104.217 108.377  47.530  1.00  0.00           H  
ATOM   1328  H1'   U    41     104.297 104.849  46.349  1.00  0.00           H  
ATOM   1329 1H2'   U    41     104.937 105.014  48.961  1.00  0.00           H  
ATOM   1330  H3'   U    41     103.434 106.627  49.560  1.00  0.00           H  
ATOM   1331  H4'   U    41     101.341 105.254  47.900  1.00  0.00           H  
ATOM   1332 1H5'   U    41     100.345 107.442  47.422  1.00  0.00           H  
ATOM   1333 2H5'   U    41     100.670 107.332  49.192  1.00  0.00           H  
ATOM   1334  P     C    42     102.814 104.762  51.684  1.00  0.00           P  
ATOM   1335  O1P   C    42     103.682 105.906  52.098  1.00  0.00           O  
ATOM   1336  O2P   C    42     101.783 104.342  52.582  1.00  0.00           O1-
ATOM   1337  C5'   C    42     103.498 102.152  51.430  1.00  0.00           C  
ATOM   1338  O5'   C    42     103.879 103.535  51.639  1.00  0.00           O  
ATOM   1339  C4'   C    42     104.712 101.411  50.936  1.00  0.00           C  
ATOM   1340  O4'   C    42     105.493 102.177  50.005  1.00  0.00           O  
ATOM   1341  C3'   C    42     105.733 101.027  52.054  1.00  0.00           C  
ATOM   1342  O3'   C    42     105.361  99.789  52.798  1.00  0.00           O  
ATOM   1343  C2'   C    42     107.103 100.927  51.281  1.00  0.00           C  
ATOM   1344  O2'   C    42     107.278  99.620  50.733  1.00  0.00           O  
ATOM   1345  C1'   C    42     106.923 101.976  50.196  1.00  0.00           C  
ATOM   1346  N1    C    42     107.578 103.283  50.424  1.00  0.00           N  
ATOM   1347  C2    C    42     108.946 103.283  50.290  1.00  0.00           C  
ATOM   1348  O2    C    42     109.520 102.202  50.094  1.00  0.00           O  
ATOM   1349  N3    C    42     109.652 104.447  50.264  1.00  0.00           N  
ATOM   1350  C4    C    42     108.960 105.558  50.389  1.00  0.00           C  
ATOM   1351  N4    C    42     109.739 106.580  50.429  1.00  0.00           N  
ATOM   1352  C5    C    42     107.558 105.633  50.660  1.00  0.00           C  
ATOM   1353  C6    C    42     106.889 104.400  50.660  1.00  0.00           C  
ATOM   1354 2HO'   C    42     107.182  98.988  51.440  1.00  0.00           H  
ATOM   1355  H5    C    42     106.941 106.509  50.755  1.00  0.00           H  
ATOM   1356  H6    C    42     105.828 104.277  50.836  1.00  0.00           H  
ATOM   1357  H1'   C    42     107.272 101.467  49.298  1.00  0.00           H  
ATOM   1358 1H2'   C    42     107.914 101.168  51.981  1.00  0.00           H  
ATOM   1359  H3'   C    42     105.756 101.890  52.712  1.00  0.00           H  
ATOM   1360  H4'   C    42     104.425 100.472  50.470  1.00  0.00           H  
ATOM   1361  H41   C    42     109.417 107.545  50.442  1.00  0.00           H  
ATOM   1362 1H5'   C    42     102.671 102.133  50.726  1.00  0.00           H  
ATOM   1363 2H5'   C    42     103.188 101.636  52.339  1.00  0.00           H  
ATOM   1364  H42   C    42     110.723 106.395  50.327  1.00  0.00           H  
ATOM   1365  P     U    43     105.934  99.545  54.233  1.00  0.00           P  
ATOM   1366  O1P   U    43     105.573 100.688  55.103  1.00  0.00           O  
ATOM   1367  O2P   U    43     105.438  98.180  54.655  1.00  0.00           O1-
ATOM   1368  C5'   U    43     108.194  98.272  53.680  1.00  0.00           C  
ATOM   1369  O5'   U    43     107.486  99.433  54.041  1.00  0.00           O  
ATOM   1370  C4'   U    43     109.653  98.358  53.567  1.00  0.00           C  
ATOM   1371  O4'   U    43     109.987  99.308  52.576  1.00  0.00           O  
ATOM   1372  C3'   U    43     110.465  98.725  54.797  1.00  0.00           C  
ATOM   1373  O3'   U    43     110.563  97.534  55.586  1.00  0.00           O  
ATOM   1374  C2'   U    43     111.731  99.321  54.207  1.00  0.00           C  
ATOM   1375  O2'   U    43     112.673  98.368  53.836  1.00  0.00           O  
ATOM   1376  C1'   U    43     111.109 100.024  52.986  1.00  0.00           C  
ATOM   1377  N1    U    43     110.918 101.444  53.252  1.00  0.00           N  
ATOM   1378  C2    U    43     111.942 102.335  52.907  1.00  0.00           C  
ATOM   1379  O2    U    43     113.041 101.946  52.494  1.00  0.00           O  
ATOM   1380  N3    U    43     111.674 103.722  53.085  1.00  0.00           N  
ATOM   1381  C4    U    43     110.585 104.290  53.661  1.00  0.00           C  
ATOM   1382  O4    U    43     110.524 105.477  53.843  1.00  0.00           O  
ATOM   1383  C5    U    43     109.598 103.338  54.050  1.00  0.00           C  
ATOM   1384  C6    U    43     109.766 102.016  53.761  1.00  0.00           C  
ATOM   1385 2HO'   U    43     113.094  98.165  54.681  1.00  0.00           H  
ATOM   1386  H3    U    43     112.453 104.338  52.928  1.00  0.00           H  
ATOM   1387  H5    U    43     108.651 103.668  54.460  1.00  0.00           H  
ATOM   1388  H6    U    43     108.949 101.373  54.060  1.00  0.00           H  
ATOM   1389  H1'   U    43     111.847  99.858  52.198  1.00  0.00           H  
ATOM   1390 1H2'   U    43     112.196 100.037  54.889  1.00  0.00           H  
ATOM   1391  H3'   U    43     109.980  99.505  55.380  1.00  0.00           H  
ATOM   1392  H4'   U    43     109.981  97.386  53.192  1.00  0.00           H  
ATOM   1393 1H5'   U    43     107.809  97.902  52.726  1.00  0.00           H  
ATOM   1394 2H5'   U    43     107.995  97.538  54.457  1.00  0.00           H  
ATOM   1395  P     C    44     111.057  97.644  57.100  1.00  0.00           P  
ATOM   1396  O1P   C    44     110.205  98.698  57.743  1.00  0.00           O  
ATOM   1397  O2P   C    44     111.067  96.266  57.691  1.00  0.00           O1-
ATOM   1398  C5'   C    44     113.757  97.353  56.746  1.00  0.00           C  
ATOM   1399  O5'   C    44     112.600  98.230  56.984  1.00  0.00           O  
ATOM   1400  C4'   C    44     115.064  98.207  56.512  1.00  0.00           C  
ATOM   1401  O4'   C    44     114.823  99.347  55.668  1.00  0.00           O  
ATOM   1402  C3'   C    44     115.494  98.951  57.830  1.00  0.00           C  
ATOM   1403  O3'   C    44     116.316  98.146  58.631  1.00  0.00           O  
ATOM   1404  C2'   C    44     116.235 100.188  57.344  1.00  0.00           C  
ATOM   1405  O2'   C    44     117.505  99.814  56.791  1.00  0.00           O  
ATOM   1406  C1'   C    44     115.416 100.556  56.113  1.00  0.00           C  
ATOM   1407  N1    C    44     114.465 101.706  56.357  1.00  0.00           N  
ATOM   1408  C2    C    44     114.900 102.951  56.072  1.00  0.00           C  
ATOM   1409  O2    C    44     116.039 103.032  55.636  1.00  0.00           O  
ATOM   1410  N3    C    44     114.194 104.068  56.258  1.00  0.00           N  
ATOM   1411  C4    C    44     112.989 103.829  56.657  1.00  0.00           C  
ATOM   1412  N4    C    44     112.204 104.836  56.631  1.00  0.00           N  
ATOM   1413  C5    C    44     112.496 102.590  57.158  1.00  0.00           C  
ATOM   1414  C6    C    44     113.287 101.514  56.968  1.00  0.00           C  
ATOM   1415 2HO'   C    44     118.064 100.529  57.125  1.00  0.00           H  
ATOM   1416  H5    C    44     111.559 102.593  57.676  1.00  0.00           H  
ATOM   1417  H6    C    44     113.003 100.538  57.333  1.00  0.00           H  
ATOM   1418  H1'   C    44     116.065 100.823  55.288  1.00  0.00           H  
ATOM   1419 1H2'   C    44     116.307 100.982  58.095  1.00  0.00           H  
ATOM   1420  H3'   C    44     114.586  99.290  58.329  1.00  0.00           H  
ATOM   1421  H4'   C    44     115.901  97.712  56.027  1.00  0.00           H  
ATOM   1422  H41   C    44     111.306 104.758  57.092  1.00  0.00           H  
ATOM   1423 1H5'   C    44     113.628  96.715  55.878  1.00  0.00           H  
ATOM   1424 2H5'   C    44     113.910  96.749  57.640  1.00  0.00           H  
ATOM   1425  H42   C    44     112.649 105.654  56.256  1.00  0.00           H  
ATOM   1426  P     U    45     116.544  98.324  60.255  1.00  0.00           P  
ATOM   1427  O1P   U    45     115.210  98.464  60.907  1.00  0.00           O  
ATOM   1428  O2P   U    45     117.415  97.264  60.644  1.00  0.00           O1-
ATOM   1429  C5'   U    45     118.716  99.773  60.369  1.00  0.00           C  
ATOM   1430  O5'   U    45     117.271  99.761  60.506  1.00  0.00           O  
ATOM   1431  C4'   U    45     119.218 101.203  60.423  1.00  0.00           C  
ATOM   1432  O4'   U    45     118.500 101.880  59.336  1.00  0.00           O  
ATOM   1433  C3'   U    45     119.057 102.068  61.705  1.00  0.00           C  
ATOM   1434  O3'   U    45     120.005 101.840  62.666  1.00  0.00           O  
ATOM   1435  C2'   U    45     119.093 103.454  61.041  1.00  0.00           C  
ATOM   1436  O2'   U    45     120.493 103.628  60.746  1.00  0.00           O  
ATOM   1437  C1'   U    45     118.438 103.277  59.633  1.00  0.00           C  
ATOM   1438  N1    U    45     117.089 103.856  59.673  1.00  0.00           N  
ATOM   1439  C2    U    45     116.932 105.231  59.502  1.00  0.00           C  
ATOM   1440  O2    U    45     117.861 105.977  59.334  1.00  0.00           O  
ATOM   1441  N3    U    45     115.634 105.767  59.496  1.00  0.00           N  
ATOM   1442  C4    U    45     114.527 104.999  59.793  1.00  0.00           C  
ATOM   1443  O4    U    45     113.422 105.531  59.845  1.00  0.00           O  
ATOM   1444  C5    U    45     114.752 103.576  59.756  1.00  0.00           C  
ATOM   1445  C6    U    45     115.987 103.069  59.658  1.00  0.00           C  
ATOM   1446 2HO'   U    45     120.561 104.569  60.563  1.00  0.00           H  
ATOM   1447  H3    U    45     115.472 106.691  59.125  1.00  0.00           H  
ATOM   1448  H5    U    45     113.928 102.905  59.923  1.00  0.00           H  
ATOM   1449  H6    U    45     116.162 102.014  59.798  1.00  0.00           H  
ATOM   1450  H1'   U    45     118.950 103.933  58.922  1.00  0.00           H  
ATOM   1451 1H2'   U    45     118.702 104.245  61.679  1.00  0.00           H  
ATOM   1452  H3'   U    45     118.028 101.828  61.982  1.00  0.00           H  
ATOM   1453  H4'   U    45     120.282 101.124  60.223  1.00  0.00           H  
ATOM   1454 1H5'   U    45     118.921  99.140  59.502  1.00  0.00           H  
ATOM   1455 2H5'   U    45     119.105  99.212  61.222  1.00  0.00           H  
ATOM   1456  P     C    46     119.689 102.111  64.179  1.00  0.00           P  
ATOM   1457  O1P   C    46     118.390 101.530  64.581  1.00  0.00           O  
ATOM   1458  O2P   C    46     120.894 101.672  64.880  1.00  0.00           O1-
ATOM   1459  C5'   C    46     120.719 104.464  64.151  1.00  0.00           C  
ATOM   1460  O5'   C    46     119.561 103.696  64.291  1.00  0.00           O  
ATOM   1461  C4'   C    46     120.438 105.962  63.996  1.00  0.00           C  
ATOM   1462  O4'   C    46     119.496 106.331  62.933  1.00  0.00           O  
ATOM   1463  C3'   C    46     120.014 106.601  65.339  1.00  0.00           C  
ATOM   1464  O3'   C    46     121.119 106.807  66.249  1.00  0.00           O  
ATOM   1465  C2'   C    46     119.342 107.870  64.821  1.00  0.00           C  
ATOM   1466  O2'   C    46     120.234 108.902  64.523  1.00  0.00           O  
ATOM   1467  C1'   C    46     118.859 107.515  63.391  1.00  0.00           C  
ATOM   1468  N1    C    46     117.392 107.238  63.422  1.00  0.00           N  
ATOM   1469  C2    C    46     116.535 108.296  63.182  1.00  0.00           C  
ATOM   1470  O2    C    46     116.927 109.466  63.165  1.00  0.00           O  
ATOM   1471  N3    C    46     115.125 108.160  63.148  1.00  0.00           N  
ATOM   1472  C4    C    46     114.711 106.964  63.335  1.00  0.00           C  
ATOM   1473  N4    C    46     113.485 106.747  63.396  1.00  0.00           N  
ATOM   1474  C5    C    46     115.548 105.826  63.521  1.00  0.00           C  
ATOM   1475  C6    C    46     116.912 105.951  63.637  1.00  0.00           C  
ATOM   1476 2HO'   C    46     120.509 109.225  65.381  1.00  0.00           H  
ATOM   1477  H5    C    46     115.146 104.867  63.783  1.00  0.00           H  
ATOM   1478  H6    C    46     117.648 105.237  63.967  1.00  0.00           H  
ATOM   1479  H1'   C    46     119.146 108.288  62.672  1.00  0.00           H  
ATOM   1480 1H2'   C    46     118.553 108.224  65.474  1.00  0.00           H  
ATOM   1481  H3'   C    46     119.260 105.927  65.752  1.00  0.00           H  
ATOM   1482  H4'   C    46     121.334 106.486  63.695  1.00  0.00           H  
ATOM   1483  H41   C    46     113.121 105.805  63.466  1.00  0.00           H  
ATOM   1484 1H5'   C    46     121.233 104.146  63.246  1.00  0.00           H  
ATOM   1485 2H5'   C    46     121.266 104.262  65.079  1.00  0.00           H  
ATOM   1486  H42   C    46     112.970 107.602  63.232  1.00  0.00           H  
ATOM   1487  P     U    47     120.782 107.306  67.668  1.00  0.00           P  
ATOM   1488  O1P   U    47     119.800 106.344  68.287  1.00  0.00           O  
ATOM   1489  O2P   U    47     122.102 107.375  68.275  1.00  0.00           O1-
ATOM   1490  C5'   U    47     120.898 109.986  67.818  1.00  0.00           C  
ATOM   1491  O5'   U    47     120.126 108.801  67.565  1.00  0.00           O  
ATOM   1492  C4'   U    47     119.866 111.176  67.607  1.00  0.00           C  
ATOM   1493  O4'   U    47     118.897 110.924  66.575  1.00  0.00           O  
ATOM   1494  C3'   U    47     119.047 111.403  68.857  1.00  0.00           C  
ATOM   1495  O3'   U    47     119.893 112.050  69.862  1.00  0.00           O  
ATOM   1496  C2'   U    47     117.908 112.269  68.280  1.00  0.00           C  
ATOM   1497  O2'   U    47     118.357 113.667  68.134  1.00  0.00           O  
ATOM   1498  C1'   U    47     117.650 111.586  66.885  1.00  0.00           C  
ATOM   1499  N1    U    47     116.569 110.536  66.942  1.00  0.00           N  
ATOM   1500  C2    U    47     115.212 110.891  66.767  1.00  0.00           C  
ATOM   1501  O2    U    47     114.805 112.035  66.937  1.00  0.00           O  
ATOM   1502  N3    U    47     114.330 109.907  66.404  1.00  0.00           N  
ATOM   1503  C4    U    47     114.599 108.566  66.651  1.00  0.00           C  
ATOM   1504  O4    U    47     113.628 107.815  66.670  1.00  0.00           O  
ATOM   1505  C5    U    47     115.938 108.240  67.060  1.00  0.00           C  
ATOM   1506  C6    U    47     116.837 109.232  67.191  1.00  0.00           C  
ATOM   1507 2HO'   U    47     118.887 113.881  68.909  1.00  0.00           H  
ATOM   1508  H3    U    47     113.370 110.155  66.248  1.00  0.00           H  
ATOM   1509  H5    U    47     116.140 107.222  67.352  1.00  0.00           H  
ATOM   1510  H6    U    47     117.811 108.968  67.577  1.00  0.00           H  
ATOM   1511  H1'   U    47     117.427 112.358  66.147  1.00  0.00           H  
ATOM   1512 1H2'   U    47     116.999 112.135  68.869  1.00  0.00           H  
ATOM   1513  H3'   U    47     118.675 110.468  69.270  1.00  0.00           H  
ATOM   1514  H4'   U    47     120.444 112.093  67.472  1.00  0.00           H  
ATOM   1515 1H5'   U    47     121.753 110.086  67.140  1.00  0.00           H  
ATOM   1516 2H5'   U    47     121.246 109.941  68.848  1.00  0.00           H  
ATOM   1517  P     C    48     119.543 112.165  71.417  1.00  0.00           P  
ATOM   1518  O1P   C    48     119.311 110.835  71.896  1.00  0.00           O  
ATOM   1519  O2P   C    48     120.522 113.046  72.078  1.00  0.00           O1-
ATOM   1520  C5'   C    48     117.927 114.242  71.441  1.00  0.00           C  
ATOM   1521  O5'   C    48     118.146 112.870  71.378  1.00  0.00           O  
ATOM   1522  C4'   C    48     116.480 114.699  71.258  1.00  0.00           C  
ATOM   1523  O4'   C    48     115.932 114.154  70.121  1.00  0.00           O  
ATOM   1524  C3'   C    48     115.494 114.256  72.383  1.00  0.00           C  
ATOM   1525  O3'   C    48     115.486 115.247  73.363  1.00  0.00           O  
ATOM   1526  C2'   C    48     114.202 114.375  71.616  1.00  0.00           C  
ATOM   1527  O2'   C    48     113.575 115.638  71.567  1.00  0.00           O  
ATOM   1528  C1'   C    48     114.551 113.950  70.201  1.00  0.00           C  
ATOM   1529  N1    C    48     114.185 112.461  70.095  1.00  0.00           N  
ATOM   1530  C2    C    48     112.969 112.006  69.617  1.00  0.00           C  
ATOM   1531  O2    C    48     112.113 112.864  69.324  1.00  0.00           O  
ATOM   1532  N3    C    48     112.625 110.716  69.442  1.00  0.00           N  
ATOM   1533  C4    C    48     113.553 109.825  69.719  1.00  0.00           C  
ATOM   1534  N4    C    48     113.240 108.588  69.526  1.00  0.00           N  
ATOM   1535  C5    C    48     114.784 110.150  70.318  1.00  0.00           C  
ATOM   1536  C6    C    48     115.094 111.460  70.506  1.00  0.00           C  
ATOM   1537 2HO'   C    48     113.117 115.853  72.382  1.00  0.00           H  
ATOM   1538  H5    C    48     115.504 109.410  70.647  1.00  0.00           H  
ATOM   1539  H6    C    48     116.045 111.704  70.936  1.00  0.00           H  
ATOM   1540  H1'   C    48     114.002 114.536  69.470  1.00  0.00           H  
ATOM   1541 1H2'   C    48     113.506 113.642  72.022  1.00  0.00           H  
ATOM   1542  H3'   C    48     115.736 113.281  72.806  1.00  0.00           H  
ATOM   1543  H4'   C    48     116.510 115.791  71.168  1.00  0.00           H  
ATOM   1544  H41   C    48     113.915 107.857  69.708  1.00  0.00           H  
ATOM   1545 1H5'   C    48     118.502 114.568  70.584  1.00  0.00           H  
ATOM   1546 2H5'   C    48     118.248 114.639  72.412  1.00  0.00           H  
ATOM   1547  H42   C    48     112.278 108.344  69.337  1.00  0.00           H  
ATOM   1548  P     U    49     114.962 114.977  74.842  1.00  0.00           P  
ATOM   1549  O1P   U    49     115.319 113.591  75.191  1.00  0.00           O  
ATOM   1550  O2P   U    49     115.500 116.068  75.695  1.00  0.00           O1-
ATOM   1551  C5'   U    49     112.763 116.326  74.724  1.00  0.00           C  
ATOM   1552  O5'   U    49     113.391 115.082  74.895  1.00  0.00           O  
ATOM   1553  C4'   U    49     111.297 116.116  74.357  1.00  0.00           C  
ATOM   1554  O4'   U    49     111.143 115.290  73.228  1.00  0.00           O  
ATOM   1555  C3'   U    49     110.496 115.371  75.431  1.00  0.00           C  
ATOM   1556  O3'   U    49     110.165 116.193  76.579  1.00  0.00           O  
ATOM   1557  C2'   U    49     109.285 114.804  74.634  1.00  0.00           C  
ATOM   1558  O2'   U    49     108.410 115.815  74.382  1.00  0.00           O  
ATOM   1559  C1'   U    49     110.020 114.371  73.356  1.00  0.00           C  
ATOM   1560  N1    U    49     110.375 112.863  73.486  1.00  0.00           N  
ATOM   1561  C2    U    49     109.344 111.944  73.237  1.00  0.00           C  
ATOM   1562  O2    U    49     108.123 112.161  73.265  1.00  0.00           O  
ATOM   1563  N3    U    49     109.768 110.679  72.806  1.00  0.00           N  
ATOM   1564  C4    U    49     111.099 110.280  72.659  1.00  0.00           C  
ATOM   1565  O4    U    49     111.446 109.255  72.088  1.00  0.00           O  
ATOM   1566  C5    U    49     112.069 111.194  73.142  1.00  0.00           C  
ATOM   1567  C6    U    49     111.669 112.420  73.579  1.00  0.00           C  
ATOM   1568 2HO'   U    49     107.809 115.297  73.842  1.00  0.00           H  
ATOM   1569  H3    U    49     109.028 110.039  72.558  1.00  0.00           H  
ATOM   1570  H5    U    49     113.125 110.962  73.103  1.00  0.00           H  
ATOM   1571  H6    U    49     112.441 113.072  73.956  1.00  0.00           H  
ATOM   1572  H1'   U    49     109.328 114.495  72.522  1.00  0.00           H  
ATOM   1573 1H2'   U    49     108.758 113.987  75.124  1.00  0.00           H  
ATOM   1574  H3'   U    49     111.121 114.548  75.790  1.00  0.00           H  
ATOM   1575  H4'   U    49     110.789 117.052  74.108  1.00  0.00           H  
ATOM   1576 1H5'   U    49     113.249 116.812  73.873  1.00  0.00           H  
ATOM   1577 2H5'   U    49     112.703 116.938  75.631  1.00  0.00           H  
ATOM   1578  P     U    50     109.929 115.428  77.989  1.00  0.00           P  
ATOM   1579  O1P   U    50     111.066 114.538  78.213  1.00  0.00           O  
ATOM   1580  O2P   U    50     109.754 116.511  78.955  1.00  0.00           O1-
ATOM   1581  C5'   U    50     107.344 115.154  77.917  1.00  0.00           C  
ATOM   1582  O5'   U    50     108.623 114.560  77.860  1.00  0.00           O  
ATOM   1583  C4'   U    50     106.360 114.030  77.642  1.00  0.00           C  
ATOM   1584  O4'   U    50     106.685 113.393  76.355  1.00  0.00           O  
ATOM   1585  C3'   U    50     106.363 112.892  78.681  1.00  0.00           C  
ATOM   1586  O3'   U    50     105.619 113.181  79.819  1.00  0.00           O  
ATOM   1587  C2'   U    50     105.740 111.735  77.859  1.00  0.00           C  
ATOM   1588  O2'   U    50     104.275 111.766  77.770  1.00  0.00           O  
ATOM   1589  C1'   U    50     106.408 112.005  76.511  1.00  0.00           C  
ATOM   1590  N1    U    50     107.585 111.114  76.331  1.00  0.00           N  
ATOM   1591  C2    U    50     107.383 109.864  75.799  1.00  0.00           C  
ATOM   1592  O2    U    50     106.343 109.401  75.470  1.00  0.00           O  
ATOM   1593  N3    U    50     108.531 109.159  75.472  1.00  0.00           N  
ATOM   1594  C4    U    50     109.852 109.531  75.748  1.00  0.00           C  
ATOM   1595  O4    U    50     110.756 108.754  75.441  1.00  0.00           O  
ATOM   1596  C5    U    50     109.945 110.809  76.439  1.00  0.00           C  
ATOM   1597  C6    U    50     108.848 111.531  76.693  1.00  0.00           C  
ATOM   1598 2HO'   U    50     104.093 111.109  77.085  1.00  0.00           H  
ATOM   1599  H3    U    50     108.345 108.262  75.042  1.00  0.00           H  
ATOM   1600  H5    U    50     110.905 111.254  76.661  1.00  0.00           H  
ATOM   1601  H6    U    50     109.033 112.499  77.138  1.00  0.00           H  
ATOM   1602  H1'   U    50     105.721 111.630  75.745  1.00  0.00           H  
ATOM   1603 1H2'   U    50     105.963 110.749  78.273  1.00  0.00           H  
ATOM   1604  H3'   U    50     107.337 112.524  79.009  1.00  0.00           H  
ATOM   1605  H4'   U    50     105.345 114.384  77.456  1.00  0.00           H  
ATOM   1606 1H5'   U    50     107.218 115.833  77.076  1.00  0.00           H  
ATOM   1607 2H5'   U    50     107.275 115.605  78.905  1.00  0.00           H  
ATOM   1608  P     U    51     105.948 112.443  81.167  1.00  0.00           P  
ATOM   1609  O1P   U    51     107.410 112.343  81.292  1.00  0.00           O  
ATOM   1610  O2P   U    51     105.226 113.037  82.294  1.00  0.00           O1-
ATOM   1611  C5'   U    51     104.040 110.775  80.921  1.00  0.00           C  
ATOM   1612  O5'   U    51     105.423 111.032  80.995  1.00  0.00           O  
ATOM   1613  C4'   U    51     103.854 109.260  80.652  1.00  0.00           C  
ATOM   1614  O4'   U    51     104.507 108.828  79.490  1.00  0.00           O  
ATOM   1615  C3'   U    51     104.218 108.307  81.792  1.00  0.00           C  
ATOM   1616  O3'   U    51     103.174 108.209  82.803  1.00  0.00           O  
ATOM   1617  C2'   U    51     104.419 107.026  81.003  1.00  0.00           C  
ATOM   1618  O2'   U    51     103.301 106.350  80.745  1.00  0.00           O  
ATOM   1619  C1'   U    51     104.918 107.494  79.698  1.00  0.00           C  
ATOM   1620  N1    U    51     106.392 107.407  79.512  1.00  0.00           N  
ATOM   1621  C2    U    51     106.923 106.196  78.989  1.00  0.00           C  
ATOM   1622  O2    U    51     106.286 105.186  78.760  1.00  0.00           O  
ATOM   1623  N3    U    51     108.277 106.219  78.808  1.00  0.00           N  
ATOM   1624  C4    U    51     109.154 107.248  78.963  1.00  0.00           C  
ATOM   1625  O4    U    51     110.338 107.097  78.640  1.00  0.00           O  
ATOM   1626  C5    U    51     108.526 108.451  79.401  1.00  0.00           C  
ATOM   1627  C6    U    51     107.207 108.496  79.735  1.00  0.00           C  
ATOM   1628 2HO'   U    51     102.687 106.476  81.483  1.00  0.00           H  
ATOM   1629  H3    U    51     108.655 105.371  78.407  1.00  0.00           H  
ATOM   1630  H5    U    51     109.125 109.349  79.464  1.00  0.00           H  
ATOM   1631  H6    U    51     106.695 109.420  79.988  1.00  0.00           H  
ATOM   1632  H1'   U    51     104.525 106.878  78.888  1.00  0.00           H  
ATOM   1633 1H2'   U    51     105.142 106.442  81.573  1.00  0.00           H  
ATOM   1634  H3'   U    51     105.169 108.526  82.271  1.00  0.00           H  
ATOM   1635  H4'   U    51     102.823 108.976  80.485  1.00  0.00           H  
ATOM   1636 1H5'   U    51     103.627 111.245  80.034  1.00  0.00           H  
ATOM   1637 2H5'   U    51     103.555 110.979  81.878  1.00  0.00           H  
ATOM   1638  P     C    52     103.405 107.684  84.220  1.00  0.00           P  
ATOM   1639  O1P   C    52     104.546 108.394  84.840  1.00  0.00           O  
ATOM   1640  O2P   C    52     102.163 107.621  85.034  1.00  0.00           O1-
ATOM   1641  C5'   C    52     102.961 105.110  83.796  1.00  0.00           C  
ATOM   1642  O5'   C    52     103.903 106.145  83.968  1.00  0.00           O  
ATOM   1643  C4'   C    52     103.550 103.824  83.374  1.00  0.00           C  
ATOM   1644  O4'   C    52     104.418 103.999  82.249  1.00  0.00           O  
ATOM   1645  C3'   C    52     104.407 103.213  84.487  1.00  0.00           C  
ATOM   1646  O3'   C    52     103.639 102.610  85.608  1.00  0.00           O  
ATOM   1647  C2'   C    52     105.206 102.186  83.628  1.00  0.00           C  
ATOM   1648  O2'   C    52     104.500 100.971  83.390  1.00  0.00           O  
ATOM   1649  C1'   C    52     105.531 102.998  82.336  1.00  0.00           C  
ATOM   1650  N1    C    52     106.859 103.687  82.502  1.00  0.00           N  
ATOM   1651  C2    C    52     108.055 102.960  82.311  1.00  0.00           C  
ATOM   1652  O2    C    52     108.098 101.770  82.210  1.00  0.00           O  
ATOM   1653  N3    C    52     109.236 103.607  82.212  1.00  0.00           N  
ATOM   1654  C4    C    52     109.332 104.883  82.461  1.00  0.00           C  
ATOM   1655  N4    C    52     110.436 105.483  82.363  1.00  0.00           N  
ATOM   1656  C5    C    52     108.143 105.637  82.783  1.00  0.00           C  
ATOM   1657  C6    C    52     106.900 105.054  82.820  1.00  0.00           C  
ATOM   1658 2HO'   C    52     105.082 100.289  83.048  1.00  0.00           H  
ATOM   1659  H5    C    52     108.216 106.693  82.989  1.00  0.00           H  
ATOM   1660  H6    C    52     106.057 105.616  83.180  1.00  0.00           H  
ATOM   1661  H1'   C    52     105.613 102.359  81.466  1.00  0.00           H  
ATOM   1662 1H2'   C    52     106.159 102.004  84.120  1.00  0.00           H  
ATOM   1663  H3'   C    52     105.069 103.992  84.869  1.00  0.00           H  
ATOM   1664  H4'   C    52     102.734 103.137  83.128  1.00  0.00           H  
ATOM   1665  H41   C    52     110.418 106.495  82.400  1.00  0.00           H  
ATOM   1666 1H5'   C    52     102.163 105.471  83.156  1.00  0.00           H  
ATOM   1667 2H5'   C    52     102.486 105.059  84.775  1.00  0.00           H  
ATOM   1668  H42   C    52     111.257 104.969  82.058  1.00  0.00           H  
ATOM   1669  P     U    53     104.407 102.247  87.014  1.00  0.00           P  
ATOM   1670  O1P   U    53     104.981 103.548  87.516  1.00  0.00           O  
ATOM   1671  O2P   U    53     103.448 101.536  87.838  1.00  0.00           O1-
ATOM   1672  C5'   U    53     105.245  99.772  86.518  1.00  0.00           C  
ATOM   1673  O5'   U    53     105.614 101.173  86.729  1.00  0.00           O  
ATOM   1674  C4'   U    53     106.426  98.897  86.048  1.00  0.00           C  
ATOM   1675  O4'   U    53     107.071  99.518  84.895  1.00  0.00           O  
ATOM   1676  C3'   U    53     107.431  98.923  87.183  1.00  0.00           C  
ATOM   1677  O3'   U    53     107.099  97.901  88.170  1.00  0.00           O  
ATOM   1678  C2'   U    53     108.787  98.633  86.379  1.00  0.00           C  
ATOM   1679  O2'   U    53     108.964  97.245  86.126  1.00  0.00           O  
ATOM   1680  C1'   U    53     108.513  99.452  85.084  1.00  0.00           C  
ATOM   1681  N1    U    53     109.202 100.765  85.139  1.00  0.00           N  
ATOM   1682  C2    U    53     110.480 100.867  84.666  1.00  0.00           C  
ATOM   1683  O2    U    53     110.987  99.917  84.171  1.00  0.00           O  
ATOM   1684  N3    U    53     111.215 102.017  84.888  1.00  0.00           N  
ATOM   1685  C4    U    53     110.645 103.200  85.192  1.00  0.00           C  
ATOM   1686  O4    U    53     111.309 104.201  85.167  1.00  0.00           O  
ATOM   1687  C5    U    53     109.240 103.097  85.591  1.00  0.00           C  
ATOM   1688  C6    U    53     108.570 101.914  85.514  1.00  0.00           C  
ATOM   1689 2HO'   U    53     109.829  96.890  86.341  1.00  0.00           H  
ATOM   1690  H3    U    53     112.158 102.018  84.520  1.00  0.00           H  
ATOM   1691  H5    U    53     108.666 103.976  85.855  1.00  0.00           H  
ATOM   1692  H6    U    53     107.548 102.023  85.824  1.00  0.00           H  
ATOM   1693  H1'   U    53     108.818  98.802  84.260  1.00  0.00           H  
ATOM   1694 1H2'   U    53     109.593  99.033  86.989  1.00  0.00           H  
ATOM   1695  H3'   U    53     107.497  99.881  87.694  1.00  0.00           H  
ATOM   1696  H4'   U    53     106.125  97.916  85.690  1.00  0.00           H  
ATOM   1697 1H5'   U    53     104.496  99.741  85.729  1.00  0.00           H  
ATOM   1698 2H5'   U    53     104.705  99.388  87.379  1.00  0.00           H  
ATOM   1699  P     C    54     107.874  97.928  89.711  1.00  0.00           P  
ATOM   1700  O1P   C    54     107.897  99.374  90.187  1.00  0.00           O  
ATOM   1701  O2P   C    54     107.201  96.874  90.556  1.00  0.00           O1-
ATOM   1702  C5'   C    54     109.818  96.236  89.291  1.00  0.00           C  
ATOM   1703  O5'   C    54     109.367  97.571  89.497  1.00  0.00           O  
ATOM   1704  C4'   C    54     111.168  96.300  88.590  1.00  0.00           C  
ATOM   1705  O4'   C    54     111.144  97.271  87.672  1.00  0.00           O  
ATOM   1706  C3'   C    54     112.254  96.668  89.603  1.00  0.00           C  
ATOM   1707  O3'   C    54     112.602  95.567  90.443  1.00  0.00           O  
ATOM   1708  C2'   C    54     113.314  97.211  88.711  1.00  0.00           C  
ATOM   1709  O2'   C    54     114.068  96.221  87.987  1.00  0.00           O  
ATOM   1710  C1'   C    54     112.417  97.882  87.645  1.00  0.00           C  
ATOM   1711  N1    C    54     112.449  99.377  87.792  1.00  0.00           N  
ATOM   1712  C2    C    54     113.481 100.106  87.235  1.00  0.00           C  
ATOM   1713  O2    C    54     114.462  99.580  86.729  1.00  0.00           O  
ATOM   1714  N3    C    54     113.442 101.449  87.256  1.00  0.00           N  
ATOM   1715  C4    C    54     112.465 102.109  87.921  1.00  0.00           C  
ATOM   1716  N4    C    54     112.640 103.363  88.043  1.00  0.00           N  
ATOM   1717  C5    C    54     111.437 101.411  88.560  1.00  0.00           C  
ATOM   1718  C6    C    54     111.472 100.082  88.520  1.00  0.00           C  
ATOM   1719 2HO'   C    54     114.920  96.625  87.872  1.00  0.00           H  
ATOM   1720  H5    C    54     110.795 102.029  89.161  1.00  0.00           H  
ATOM   1721  H6    C    54     110.844  99.512  89.183  1.00  0.00           H  
ATOM   1722  H1'   C    54     112.723  97.626  86.636  1.00  0.00           H  
ATOM   1723 1H2'   C    54     113.953  97.930  89.222  1.00  0.00           H  
ATOM   1724  H3'   C    54     111.792  97.444  90.204  1.00  0.00           H  
ATOM   1725  H4'   C    54     111.396  95.384  88.054  1.00  0.00           H  
ATOM   1726  H41   C    54     111.922 103.854  88.551  1.00  0.00           H  
ATOM   1727 1H5'   C    54     109.169  95.681  88.611  1.00  0.00           H  
ATOM   1728 2H5'   C    54     109.936  95.735  90.255  1.00  0.00           H  
ATOM   1729  H42   C    54     113.429 103.746  87.548  1.00  0.00           H  
ATOM   1730  P     U    55     113.405  95.770  91.883  1.00  0.00           P  
ATOM   1731  O1P   U    55     112.591  96.616  92.772  1.00  0.00           O  
ATOM   1732  O2P   U    55     113.908  94.441  92.378  1.00  0.00           O1-
ATOM   1733  C5'   U    55     115.987  96.166  91.060  1.00  0.00           C  
ATOM   1734  O5'   U    55     114.757  96.704  91.592  1.00  0.00           O  
ATOM   1735  C4'   U    55     117.039  97.335  91.153  1.00  0.00           C  
ATOM   1736  O4'   U    55     116.419  98.411  90.459  1.00  0.00           O  
ATOM   1737  C3'   U    55     117.212  98.026  92.474  1.00  0.00           C  
ATOM   1738  O3'   U    55     117.921  97.261  93.545  1.00  0.00           O  
ATOM   1739  C2'   U    55     117.948  99.240  92.087  1.00  0.00           C  
ATOM   1740  O2'   U    55     119.265  98.866  91.762  1.00  0.00           O  
ATOM   1741  C1'   U    55     117.214  99.580  90.809  1.00  0.00           C  
ATOM   1742  N1    U    55     116.278 100.711  90.980  1.00  0.00           N  
ATOM   1743  C2    U    55     116.803 102.033  90.986  1.00  0.00           C  
ATOM   1744  O2    U    55     117.972 102.288  90.831  1.00  0.00           O  
ATOM   1745  N3    U    55     115.962 103.042  91.314  1.00  0.00           N  
ATOM   1746  C4    U    55     114.613 102.934  91.479  1.00  0.00           C  
ATOM   1747  O4    U    55     113.904 103.940  91.508  1.00  0.00           O  
ATOM   1748  C5    U    55     114.130 101.568  91.680  1.00  0.00           C  
ATOM   1749  C6    U    55     114.986 100.522  91.498  1.00  0.00           C  
ATOM   1750 2HO'   U    55     119.518  98.071  92.246  1.00  0.00           H  
ATOM   1751  H3    U    55     116.331 103.972  91.142  1.00  0.00           H  
ATOM   1752  H5    U    55     113.084 101.422  91.924  1.00  0.00           H  
ATOM   1753  H6    U    55     114.605  99.539  91.758  1.00  0.00           H  
ATOM   1754  H1'   U    55     117.891  99.818  89.980  1.00  0.00           H  
ATOM   1755 1H2'   U    55     117.819  99.994  92.858  1.00  0.00           H  
ATOM   1756  H3'   U    55     116.203  98.267  92.822  1.00  0.00           H  
ATOM   1757  H4'   U    55     117.944  96.926  90.700  1.00  0.00           H  
ATOM   1758 1H5'   U    55     115.849  95.642  90.110  1.00  0.00           H  
ATOM   1759 2H5'   U    55     116.278  95.330  91.700  1.00  0.00           H  
ATOM   1760  P     C    56     117.814  97.662  95.044  1.00  0.00           P  
ATOM   1761  O1P   C    56     116.425  97.762  95.406  1.00  0.00           O  
ATOM   1762  O2P   C    56     118.709  96.789  95.815  1.00  0.00           O1-
ATOM   1763  C5'   C    56     119.871  99.258  94.994  1.00  0.00           C  
ATOM   1764  O5'   C    56     118.453  99.089  95.079  1.00  0.00           O  
ATOM   1765  C4'   C    56     120.269 100.757  94.888  1.00  0.00           C  
ATOM   1766  O4'   C    56     119.594 101.408  93.797  1.00  0.00           O  
ATOM   1767  C3'   C    56     120.074 101.727  96.118  1.00  0.00           C  
ATOM   1768  O3'   C    56     121.067 101.470  97.115  1.00  0.00           O  
ATOM   1769  C2'   C    56     120.278 103.118  95.344  1.00  0.00           C  
ATOM   1770  O2'   C    56     121.648 103.333  95.084  1.00  0.00           O  
ATOM   1771  C1'   C    56     119.576 102.791  94.030  1.00  0.00           C  
ATOM   1772  N1    C    56     118.203 103.334  94.169  1.00  0.00           N  
ATOM   1773  C2    C    56     117.989 104.699  93.971  1.00  0.00           C  
ATOM   1774  O2    C    56     118.866 105.398  93.693  1.00  0.00           O  
ATOM   1775  N3    C    56     116.778 105.235  94.120  1.00  0.00           N  
ATOM   1776  C4    C    56     115.773 104.504  94.615  1.00  0.00           C  
ATOM   1777  N4    C    56     114.544 104.897  94.414  1.00  0.00           N  
ATOM   1778  C5    C    56     115.966 103.092  94.891  1.00  0.00           C  
ATOM   1779  C6    C    56     117.169 102.539  94.651  1.00  0.00           C  
ATOM   1780 2HO'   C    56     122.157 103.241  95.891  1.00  0.00           H  
ATOM   1781  H5    C    56     115.132 102.495  95.204  1.00  0.00           H  
ATOM   1782  H6    C    56     117.275 101.498  94.948  1.00  0.00           H  
ATOM   1783  H1'   C    56     120.049 103.309  93.202  1.00  0.00           H  
ATOM   1784 1H2'   C    56     119.883 103.949  95.915  1.00  0.00           H  
ATOM   1785  H3'   C    56     119.062 101.686  96.518  1.00  0.00           H  
ATOM   1786  H4'   C    56     121.334 100.924  94.704  1.00  0.00           H  
ATOM   1787  H41   C    56     113.777 104.273  94.620  1.00  0.00           H  
ATOM   1788 1H5'   C    56     120.333  98.687  94.185  1.00  0.00           H  
ATOM   1789 2H5'   C    56     120.323  98.974  95.942  1.00  0.00           H  
ATOM   1790  H42   C    56     114.399 105.856  94.114  1.00  0.00           H  
ATOM   1791  P     U    57     120.838 102.008  98.550  1.00  0.00           P  
ATOM   1792  O1P   U    57     119.374 101.837  98.899  1.00  0.00           O  
ATOM   1793  O2P   U    57     121.825 101.555  99.535  1.00  0.00           O1-
ATOM   1794  C5'   U    57     122.362 104.081  98.363  1.00  0.00           C  
ATOM   1795  O5'   U    57     121.081 103.520  98.474  1.00  0.00           O  
ATOM   1796  C4'   U    57     122.474 105.590  97.934  1.00  0.00           C  
ATOM   1797  O4'   U    57     121.620 105.823  96.827  1.00  0.00           O  
ATOM   1798  C3'   U    57     122.045 106.568  99.028  1.00  0.00           C  
ATOM   1799  O3'   U    57     123.080 106.902  99.861  1.00  0.00           O  
ATOM   1800  C2'   U    57     121.702 107.751  98.083  1.00  0.00           C  
ATOM   1801  O2'   U    57     122.851 108.498  97.641  1.00  0.00           O  
ATOM   1802  C1'   U    57     121.007 107.158  96.841  1.00  0.00           C  
ATOM   1803  N1    U    57     119.492 107.106  97.000  1.00  0.00           N  
ATOM   1804  C2    U    57     118.719 108.256  96.671  1.00  0.00           C  
ATOM   1805  O2    U    57     119.138 109.417  96.391  1.00  0.00           O  
ATOM   1806  N3    U    57     117.340 108.055  96.641  1.00  0.00           N  
ATOM   1807  C4    U    57     116.660 107.002  97.185  1.00  0.00           C  
ATOM   1808  O4    U    57     115.439 107.051  97.293  1.00  0.00           O  
ATOM   1809  C5    U    57     117.522 105.893  97.441  1.00  0.00           C  
ATOM   1810  C6    U    57     118.855 105.937  97.383  1.00  0.00           C  
ATOM   1811 2HO'   U    57     123.319 108.821  98.417  1.00  0.00           H  
ATOM   1812  H3    U    57     116.814 108.904  96.518  1.00  0.00           H  
ATOM   1813  H5    U    57     117.129 104.994  97.888  1.00  0.00           H  
ATOM   1814  H6    U    57     119.447 105.078  97.642  1.00  0.00           H  
ATOM   1815  H1'   U    57     121.241 107.755  95.963  1.00  0.00           H  
ATOM   1816 1H2'   U    57     121.063 108.463  98.611  1.00  0.00           H  
ATOM   1817  H3'   U    57     121.174 106.096  99.492  1.00  0.00           H  
ATOM   1818  H4'   U    57     123.516 105.855  97.748  1.00  0.00           H  
ATOM   1819 1H5'   U    57     122.920 103.543  97.611  1.00  0.00           H  
ATOM   1820 2H5'   U    57     122.983 103.800  99.221  1.00  0.00           H  
ATOM   1821  P     C    58     122.770 107.454 101.342  1.00  0.00           P  
ATOM   1822  O1P   C    58     121.840 106.471 102.016  1.00  0.00           O  
ATOM   1823  O2P   C    58     124.047 107.679 101.972  1.00  0.00           O1-
ATOM   1824  C5'   C    58     122.692 109.957 100.779  1.00  0.00           C  
ATOM   1825  O5'   C    58     122.019 108.810 101.146  1.00  0.00           O  
ATOM   1826  C4'   C    58     121.731 110.946 100.280  1.00  0.00           C  
ATOM   1827  O4'   C    58     120.744 110.559  99.431  1.00  0.00           O  
ATOM   1828  C3'   C    58     120.955 111.526 101.429  1.00  0.00           C  
ATOM   1829  O3'   C    58     121.723 112.345 102.250  1.00  0.00           O  
ATOM   1830  C2'   C    58     119.781 112.300 100.718  1.00  0.00           C  
ATOM   1831  O2'   C    58     120.316 113.516 100.084  1.00  0.00           O  
ATOM   1832  C1'   C    58     119.518 111.293  99.624  1.00  0.00           C  
ATOM   1833  N1    C    58     118.411 110.336  99.899  1.00  0.00           N  
ATOM   1834  C2    C    58     117.097 110.723  99.723  1.00  0.00           C  
ATOM   1835  O2    C    58     116.820 111.921  99.689  1.00  0.00           O  
ATOM   1836  N3    C    58     116.034 109.994  99.740  1.00  0.00           N  
ATOM   1837  C4    C    58     116.275 108.726 100.083  1.00  0.00           C  
ATOM   1838  N4    C    58     115.251 108.005 100.208  1.00  0.00           N  
ATOM   1839  C5    C    58     117.582 108.176 100.379  1.00  0.00           C  
ATOM   1840  C6    C    58     118.625 109.038 100.282  1.00  0.00           C  
ATOM   1841 2HO'   C    58     120.811 113.955 100.775  1.00  0.00           H  
ATOM   1842  H5    C    58     117.700 107.141 100.645  1.00  0.00           H  
ATOM   1843  H6    C    58     119.663 108.755 100.371  1.00  0.00           H  
ATOM   1844  H1'   C    58     119.143 111.891  98.792  1.00  0.00           H  
ATOM   1845 1H2'   C    58     118.906 112.402 101.361  1.00  0.00           H  
ATOM   1846  H3'   C    58     120.563 110.716 102.042  1.00  0.00           H  
ATOM   1847  H4'   C    58     122.232 111.779  99.792  1.00  0.00           H  
ATOM   1848  H41   C    58     115.399 107.078 100.580  1.00  0.00           H  
ATOM   1849 1H5'   C    58     123.443 109.771 100.008  1.00  0.00           H  
ATOM   1850 2H5'   C    58     123.076 110.304 101.742  1.00  0.00           H  
ATOM   1851  H42   C    58     114.344 108.387  99.997  1.00  0.00           H  
ATOM   1852  P     U    59     121.226 112.824 103.728  1.00  0.00           P  
ATOM   1853  O1P   U    59     120.988 111.618 104.556  1.00  0.00           O  
ATOM   1854  O2P   U    59     122.156 113.916 104.255  1.00  0.00           O1-
ATOM   1855  C5'   U    59     119.677 114.847 103.343  1.00  0.00           C  
ATOM   1856  O5'   U    59     119.717 113.485 103.562  1.00  0.00           O  
ATOM   1857  C4'   U    59     118.217 115.246 103.046  1.00  0.00           C  
ATOM   1858  O4'   U    59     117.560 114.421 102.077  1.00  0.00           O  
ATOM   1859  C3'   U    59     117.316 115.149 104.188  1.00  0.00           C  
ATOM   1860  O3'   U    59     117.533 116.153 105.195  1.00  0.00           O  
ATOM   1861  C2'   U    59     115.911 115.207 103.484  1.00  0.00           C  
ATOM   1862  O2'   U    59     115.527 116.472 103.029  1.00  0.00           O  
ATOM   1863  C1'   U    59     116.218 114.212 102.336  1.00  0.00           C  
ATOM   1864  N1    U    59     115.861 112.763 102.664  1.00  0.00           N  
ATOM   1865  C2    U    59     114.534 112.390 102.559  1.00  0.00           C  
ATOM   1866  O2    U    59     113.583 113.172 102.498  1.00  0.00           O  
ATOM   1867  N3    U    59     114.228 111.023 102.658  1.00  0.00           N  
ATOM   1868  C4    U    59     115.151 110.014 103.018  1.00  0.00           C  
ATOM   1869  O4    U    59     114.732 108.858 103.148  1.00  0.00           O  
ATOM   1870  C5    U    59     116.496 110.515 103.210  1.00  0.00           C  
ATOM   1871  C6    U    59     116.820 111.847 103.158  1.00  0.00           C  
ATOM   1872 2HO'   U    59     114.801 116.730 103.612  1.00  0.00           H  
ATOM   1873  H3    U    59     113.318 110.652 102.458  1.00  0.00           H  
ATOM   1874  H5    U    59     117.279 109.854 103.551  1.00  0.00           H  
ATOM   1875  H6    U    59     117.839 112.199 103.259  1.00  0.00           H  
ATOM   1876  H1'   U    59     115.660 114.303 101.402  1.00  0.00           H  
ATOM   1877 1H2'   U    59     115.128 114.862 104.152  1.00  0.00           H  
ATOM   1878  H3'   U    59     117.403 114.164 104.651  1.00  0.00           H  
ATOM   1879  H4'   U    59     118.274 116.312 102.801  1.00  0.00           H  
ATOM   1880 1H5'   U    59     120.296 115.111 102.489  1.00  0.00           H  
ATOM   1881 2H5'   U    59     120.110 115.307 104.230  1.00  0.00           H  
ATOM   1882  P     A    60     116.954 115.929 106.672  1.00  0.00           P  
ATOM   1883  O1P   A    60     117.292 117.047 107.608  1.00  0.00           O  
ATOM   1884  O2P   A    60     117.285 114.535 107.042  1.00  0.00           O1-
ATOM   1885  C5'   A    60     114.578 117.166 106.425  1.00  0.00           C  
ATOM   1886  O5'   A    60     115.370 115.933 106.396  1.00  0.00           O  
ATOM   1887  C4'   A    60     113.066 116.897 106.309  1.00  0.00           C  
ATOM   1888  O4'   A    60     112.775 116.013 105.234  1.00  0.00           O  
ATOM   1889  C3'   A    60     112.469 116.279 107.569  1.00  0.00           C  
ATOM   1890  O3'   A    60     112.447 117.158 108.623  1.00  0.00           O  
ATOM   1891  C2'   A    60     111.157 115.839 106.988  1.00  0.00           C  
ATOM   1892  O2'   A    60     110.237 116.896 106.942  1.00  0.00           O  
ATOM   1893  C1'   A    60     111.670 115.252 105.622  1.00  0.00           C  
ATOM   1894  N1    A    60     110.085 110.266 106.002  1.00  0.00           N  
ATOM   1895  C2    A    60     109.392 111.427 106.041  1.00  0.00           C  
ATOM   1896  N3    A    60     109.915 112.637 105.908  1.00  0.00           N  
ATOM   1897  C4    A    60     111.248 112.656 105.899  1.00  0.00           C  
ATOM   1898  C5    A    60     112.102 111.584 105.847  1.00  0.00           C  
ATOM   1899  C6    A    60     111.407 110.343 105.877  1.00  0.00           C  
ATOM   1900  N6    A    60     111.988 109.134 105.832  1.00  0.00           N  
ATOM   1901  N7    A    60     113.462 111.962 105.889  1.00  0.00           N  
ATOM   1902  C8    A    60     113.349 113.250 105.760  1.00  0.00           C  
ATOM   1903  N9    A    60     112.074 113.783 105.772  1.00  0.00           N  
ATOM   1904 2HO'   A    60     110.168 117.148 107.867  1.00  0.00           H  
ATOM   1905  H2    A    60     108.312 111.415 106.065  1.00  0.00           H  
ATOM   1906  H8    A    60     114.254 113.822 105.602  1.00  0.00           H  
ATOM   1907  H1'   A    60     110.819 115.469 104.986  1.00  0.00           H  
ATOM   1908 1H2'   A    60     110.723 115.055 107.605  1.00  0.00           H  
ATOM   1909  H3'   A    60     113.082 115.429 107.868  1.00  0.00           H  
ATOM   1910  H4'   A    60     112.585 117.840 106.059  1.00  0.00           H  
ATOM   1911 1H5'   A    60     114.886 117.800 105.595  1.00  0.00           H  
ATOM   1912 2H5'   A    60     114.932 117.795 107.239  1.00  0.00           H  
ATOM   1913  H61   A    60     112.993 109.119 105.941  1.00  0.00           H  
ATOM   1914  H62   A    60     111.495 108.268 105.675  1.00  0.00           H  
ATOM   1915  P     G    61     112.510 116.653 110.122  1.00  0.00           P  
ATOM   1916  O1P   G    61     112.341 117.841 110.973  1.00  0.00           O  
ATOM   1917  O2P   G    61     113.769 115.901 110.247  1.00  0.00           O1-
ATOM   1918  C5'   G    61     109.933 116.288 110.565  1.00  0.00           C  
ATOM   1919  O5'   G    61     111.185 115.706 110.280  1.00  0.00           O  
ATOM   1920  C4'   G    61     108.788 115.281 110.548  1.00  0.00           C  
ATOM   1921  O4'   G    61     108.785 114.563 109.317  1.00  0.00           O  
ATOM   1922  C3'   G    61     108.728 114.333 111.664  1.00  0.00           C  
ATOM   1923  O3'   G    61     107.812 114.778 112.723  1.00  0.00           O  
ATOM   1924  C2'   G    61     107.973 113.123 111.028  1.00  0.00           C  
ATOM   1925  O2'   G    61     106.595 113.242 110.919  1.00  0.00           O  
ATOM   1926  C1'   G    61     108.497 113.240 109.548  1.00  0.00           C  
ATOM   1927  N1    G    61     109.879 108.230 109.646  1.00  0.00           N  
ATOM   1928  C2    G    61     108.635 108.847 109.792  1.00  0.00           C  
ATOM   1929  N2    G    61     107.654 108.061 110.041  1.00  0.00           N  
ATOM   1930  N3    G    61     108.414 110.141 109.720  1.00  0.00           N  
ATOM   1931  C4    G    61     109.524 110.932 109.434  1.00  0.00           C  
ATOM   1932  C5    G    61     110.787 110.406 109.383  1.00  0.00           C  
ATOM   1933  C6    G    61     111.031 108.977 109.575  1.00  0.00           C  
ATOM   1934  O6    G    61     112.067 108.407 109.414  1.00  0.00           O  
ATOM   1935  N7    G    61     111.721 111.418 109.272  1.00  0.00           N  
ATOM   1936  C8    G    61     110.966 112.510 109.360  1.00  0.00           C  
ATOM   1937  N9    G    61     109.668 112.305 109.345  1.00  0.00           N  
ATOM   1938 2HO'   G    61     106.416 114.147 111.190  1.00  0.00           H  
ATOM   1939  H1    G    61     109.911 107.229 109.779  1.00  0.00           H  
ATOM   1940  H8    G    61     111.355 113.499 109.141  1.00  0.00           H  
ATOM   1941  H1'   G    61     107.849 112.876 108.760  1.00  0.00           H  
ATOM   1942 1H2'   G    61     108.266 112.141 111.417  1.00  0.00           H  
ATOM   1943  H21   G    61     107.770 107.074 109.878  1.00  0.00           H  
ATOM   1944  H3'   G    61     109.748 114.033 111.914  1.00  0.00           H  
ATOM   1945  H22   G    61     106.752 108.488 110.184  1.00  0.00           H  
ATOM   1946  H4'   G    61     107.857 115.847 110.592  1.00  0.00           H  
ATOM   1947 1H5'   G    61     109.690 117.015 109.785  1.00  0.00           H  
ATOM   1948 2H5'   G    61     110.035 116.918 111.444  1.00  0.00           H  
ATOM   1949  P     C    62     108.190 114.513 114.219  1.00  0.00           P  
ATOM   1950  O1P   C    62     107.351 115.389 115.030  1.00  0.00           O  
ATOM   1951  O2P   C    62     109.638 114.468 114.339  1.00  0.00           O1-
ATOM   1952  C5'   C    62     106.233 112.920 114.433  1.00  0.00           C  
ATOM   1953  O5'   C    62     107.668 113.093 114.247  1.00  0.00           O  
ATOM   1954  C4'   C    62     105.842 111.411 114.318  1.00  0.00           C  
ATOM   1955  O4'   C    62     106.214 110.719 113.135  1.00  0.00           O  
ATOM   1956  C3'   C    62     106.330 110.581 115.468  1.00  0.00           C  
ATOM   1957  O3'   C    62     105.708 110.884 116.791  1.00  0.00           O  
ATOM   1958  C2'   C    62     106.011 109.239 114.927  1.00  0.00           C  
ATOM   1959  O2'   C    62     104.584 108.958 115.025  1.00  0.00           O  
ATOM   1960  C1'   C    62     106.514 109.357 113.459  1.00  0.00           C  
ATOM   1961  N1    C    62     107.956 109.041 113.310  1.00  0.00           N  
ATOM   1962  C2    C    62     108.351 107.729 113.109  1.00  0.00           C  
ATOM   1963  O2    C    62     107.444 106.901 113.190  1.00  0.00           O  
ATOM   1964  N3    C    62     109.587 107.343 112.878  1.00  0.00           N  
ATOM   1965  C4    C    62     110.555 108.272 112.911  1.00  0.00           C  
ATOM   1966  N4    C    62     111.798 107.883 112.639  1.00  0.00           N  
ATOM   1967  C5    C    62     110.253 109.631 113.159  1.00  0.00           C  
ATOM   1968  C6    C    62     108.962 109.982 113.301  1.00  0.00           C  
ATOM   1969 2HO'   C    62     104.238 109.375 115.817  1.00  0.00           H  
ATOM   1970  H5    C    62     111.051 110.348 113.148  1.00  0.00           H  
ATOM   1971  H6    C    62     108.724 111.021 113.454  1.00  0.00           H  
ATOM   1972  H1'   C    62     105.980 108.658 112.822  1.00  0.00           H  
ATOM   1973 1H2'   C    62     106.585 108.433 115.381  1.00  0.00           H  
ATOM   1974  H3'   C    62     107.409 110.659 115.619  1.00  0.00           H  
ATOM   1975  H4'   C    62     104.752 111.407 114.303  1.00  0.00           H  
ATOM   1976  H41   C    62     112.552 108.548 112.517  1.00  0.00           H  
ATOM   1977 1H5'   C    62     105.742 113.530 113.670  1.00  0.00           H  
ATOM   1978 2H5'   C    62     106.036 113.357 115.408  1.00  0.00           H  
ATOM   1979  H42   C    62     112.076 106.911 112.578  1.00  0.00           H  
ATOM   1980  P     C    63     106.345 110.354 118.163  1.00  0.00           P  
ATOM   1981  O1P   C    63     105.437 110.698 119.325  1.00  0.00           O  
ATOM   1982  O2P   C    63     107.780 110.686 118.178  1.00  0.00           O1-
ATOM   1983  C5'   C    63     105.049 107.952 118.304  1.00  0.00           C  
ATOM   1984  O5'   C    63     106.193 108.731 118.075  1.00  0.00           O  
ATOM   1985  C4'   C    63     105.350 106.476 118.058  1.00  0.00           C  
ATOM   1986  O4'   C    63     106.070 106.156 116.869  1.00  0.00           O  
ATOM   1987  C3'   C    63     106.224 105.843 119.128  1.00  0.00           C  
ATOM   1988  O3'   C    63     105.314 105.541 120.258  1.00  0.00           O  
ATOM   1989  C2'   C    63     106.769 104.640 118.463  1.00  0.00           C  
ATOM   1990  O2'   C    63     105.927 103.470 118.347  1.00  0.00           O  
ATOM   1991  C1'   C    63     107.029 105.177 117.047  1.00  0.00           C  
ATOM   1992  N1    C    63     108.443 105.549 116.966  1.00  0.00           N  
ATOM   1993  C2    C    63     109.332 104.473 116.700  1.00  0.00           C  
ATOM   1994  O2    C    63     109.003 103.282 116.893  1.00  0.00           O  
ATOM   1995  N3    C    63     110.563 104.721 116.271  1.00  0.00           N  
ATOM   1996  C4    C    63     110.987 105.966 116.216  1.00  0.00           C  
ATOM   1997  N4    C    63     112.104 106.231 115.604  1.00  0.00           N  
ATOM   1998  C5    C    63     110.107 107.106 116.536  1.00  0.00           C  
ATOM   1999  C6    C    63     108.858 106.859 116.907  1.00  0.00           C  
ATOM   2000 2HO'   C    63     105.040 103.707 118.638  1.00  0.00           H  
ATOM   2001  H5    C    63     110.557 108.087 116.493  1.00  0.00           H  
ATOM   2002  H6    C    63     108.231 107.728 117.052  1.00  0.00           H  
ATOM   2003  H1'   C    63     106.882 104.395 116.302  1.00  0.00           H  
ATOM   2004 1H2'   C    63     107.672 104.299 118.969  1.00  0.00           H  
ATOM   2005  H3'   C    63     106.998 106.581 119.341  1.00  0.00           H  
ATOM   2006  H4'   C    63     104.356 106.024 118.008  1.00  0.00           H  
ATOM   2007  H41   C    63     112.407 107.183 115.688  1.00  0.00           H  
ATOM   2008 1H5'   C    63     104.195 108.218 117.691  1.00  0.00           H  
ATOM   2009 2H5'   C    63     104.841 108.052 119.368  1.00  0.00           H  
ATOM   2010  H42   C    63     112.667 105.516 115.161  1.00  0.00           H  
ATOM   2011  P     C    64     105.833 105.590 121.705  1.00  0.00           P  
ATOM   2012  O1P   C    64     104.722 105.196 122.580  1.00  0.00           O  
ATOM   2013  O2P   C    64     106.417 106.883 121.896  1.00  0.00           O1-
ATOM   2014  C5'   C    64     106.694 103.117 121.902  1.00  0.00           C  
ATOM   2015  O5'   C    64     106.989 104.513 121.865  1.00  0.00           O  
ATOM   2016  C4'   C    64     107.901 102.287 121.754  1.00  0.00           C  
ATOM   2017  O4'   C    64     108.666 102.447 120.523  1.00  0.00           O  
ATOM   2018  C3'   C    64     109.029 102.595 122.729  1.00  0.00           C  
ATOM   2019  O3'   C    64     108.580 102.249 124.029  1.00  0.00           O  
ATOM   2020  C2'   C    64     110.107 101.621 122.198  1.00  0.00           C  
ATOM   2021  O2'   C    64     109.739 100.255 122.372  1.00  0.00           O  
ATOM   2022  C1'   C    64     109.991 102.017 120.735  1.00  0.00           C  
ATOM   2023  N1    C    64     110.957 103.074 120.425  1.00  0.00           N  
ATOM   2024  C2    C    64     112.185 102.633 119.860  1.00  0.00           C  
ATOM   2025  O2    C    64     112.555 101.491 120.003  1.00  0.00           O  
ATOM   2026  N3    C    64     112.998 103.476 119.243  1.00  0.00           N  
ATOM   2027  C4    C    64     112.570 104.747 119.132  1.00  0.00           C  
ATOM   2028  N4    C    64     113.484 105.592 118.681  1.00  0.00           N  
ATOM   2029  C5    C    64     111.322 105.236 119.672  1.00  0.00           C  
ATOM   2030  C6    C    64     110.529 104.370 120.286  1.00  0.00           C  
ATOM   2031 2HO'   C    64     109.485 100.058 123.278  1.00  0.00           H  
ATOM   2032  H5    C    64     111.044 106.263 119.506  1.00  0.00           H  
ATOM   2033  H6    C    64     109.566 104.699 120.657  1.00  0.00           H  
ATOM   2034  H1'   C    64     110.214 101.142 120.122  1.00  0.00           H  
ATOM   2035 1H2'   C    64     111.143 101.674 122.540  1.00  0.00           H  
ATOM   2036  H3'   C    64     109.444 103.599 122.670  1.00  0.00           H  
ATOM   2037  H4'   C    64     107.577 101.253 121.725  1.00  0.00           H  
ATOM   2038  H41   C    64     113.250 106.575 118.639  1.00  0.00           H  
ATOM   2039 1H5'   C    64     106.004 102.897 121.096  1.00  0.00           H  
ATOM   2040 2H5'   C    64     106.293 102.973 122.900  1.00  0.00           H  
ATOM   2041  H42   C    64     114.370 105.227 118.352  1.00  0.00           H  
ATOM   2042  H3T   C    64     109.010 102.751 124.729  1.00  0.00           H  
TER   
END
