# Supplementary material for: RNA structures and dynamics with Å resolution revealed by x-ray free-electron lasers
Source: Sci Adv. 2023 Sep 27;9(39):eadj3509. doi: 10.1126/sciadv.adj3509 (PMC10530093; doi:10.1126/sciadv.adj3509)
Supplement: Supplementary file 3 — Simulation generated pdb files for the two structures shown in Fig. 1 [file sciadv.adj3509_pdb_files.zip › adj3509_Triplex_model_from_Fig1.pdb]

CRYST1   69.303   69.303  148.506  90.00  90.00  90.00 P 1           0
ATOM      1  C5'   G     1      51.780  37.278 120.320  1.00  0.00           C  
ATOM      2  O5'   G     1      50.700  38.178 120.520  1.00  0.00           O  
ATOM      3  C4'   G     1      51.900  36.158 121.350  1.00  0.00           C  
ATOM      4  O4'   G     1      51.840  36.638 122.670  1.00  0.00           O  
ATOM      5  C3'   G     1      50.720  35.168 121.200  1.00  0.00           C  
ATOM      6  O3'   G     1      51.110  34.088 120.360  1.00  0.00           O  
ATOM      7  C2'   G     1      50.380  34.738 122.640  1.00  0.00           C  
ATOM      8  O2'   G     1      51.030  33.718 123.260  1.00  0.00           O  
ATOM      9  C1'   G     1      50.750  36.048 123.380  1.00  0.00           C  
ATOM     10  N1    G     1      46.020  37.288 125.440  1.00  0.00           N  
ATOM     11  C2    G     1      46.610  36.078 125.400  1.00  0.00           C  
ATOM     12  N2    G     1      45.990  35.018 125.870  1.00  0.00           N  
ATOM     13  N3    G     1      47.780  35.828 124.710  1.00  0.00           N  
ATOM     14  C4    G     1      48.410  36.938 124.220  1.00  0.00           C  
ATOM     15  C5    G     1      47.860  38.228 124.260  1.00  0.00           C  
ATOM     16  C6    G     1      46.640  38.418 124.950  1.00  0.00           C  
ATOM     17  O6    G     1      46.050  39.478 124.990  1.00  0.00           O  
ATOM     18  N7    G     1      48.720  39.178 123.800  1.00  0.00           N  
ATOM     19  C8    G     1      49.800  38.468 123.490  1.00  0.00           C  
ATOM     20  N9    G     1      49.640  37.078 123.540  1.00  0.00           N  
ATOM     21 2HO'   G     1      51.780  34.068 123.760  1.00  0.00           H  
ATOM     22  H1    G     1      45.160  37.498 125.920  1.00  0.00           H  
ATOM     23  H8    G     1      50.730  38.928 123.200  1.00  0.00           H  
ATOM     24  H1'   G     1      51.100  35.778 124.370  1.00  0.00           H  
ATOM     25 1H2'   G     1      49.320  34.498 122.670  1.00  0.00           H  
ATOM     26  H21   G     1      45.030  35.008 126.190  1.00  0.00           H  
ATOM     27  H3'   G     1      49.880  35.728 120.790  1.00  0.00           H  
ATOM     28  H22   G     1      46.380  34.118 125.630  1.00  0.00           H  
ATOM     29  H4'   G     1      52.820  35.608 121.200  1.00  0.00           H  
ATOM     30 1H5'   G     1      52.680  37.878 120.220  1.00  0.00           H  
ATOM     31 2H5'   G     1      51.590  36.768 119.380  1.00  0.00           H  
ATOM     32  H5T   G     1      50.000  37.858 119.940  1.00  0.00           H  
ATOM     33  P     G     2      50.030  33.318 119.480  1.00  0.00           P  
ATOM     34  O1P   G     2      50.710  32.108 118.970  1.00  0.00           O  
ATOM     35  O2P   G     2      49.600  34.298 118.470  1.00  0.00           O1-
ATOM     36  C5'   G     2      48.830  31.558 121.180  1.00  0.00           C  
ATOM     37  O5'   G     2      48.890  32.838 120.480  1.00  0.00           O  
ATOM     38  C4'   G     2      47.500  31.358 121.810  1.00  0.00           C  
ATOM     39  O4'   G     2      47.280  32.248 122.910  1.00  0.00           O  
ATOM     40  C3'   G     2      46.320  31.628 120.870  1.00  0.00           C  
ATOM     41  O3'   G     2      46.000  30.678 119.880  1.00  0.00           O  
ATOM     42  C2'   G     2      45.200  31.598 121.910  1.00  0.00           C  
ATOM     43  O2'   G     2      45.030  30.348 122.480  1.00  0.00           O  
ATOM     44  C1'   G     2      45.880  32.528 122.990  1.00  0.00           C  
ATOM     45  N1    G     2      42.310  36.158 122.930  1.00  0.00           N  
ATOM     46  C2    G     2      42.240  34.838 123.230  1.00  0.00           C  
ATOM     47  N2    G     2      41.080  34.538 123.770  1.00  0.00           N  
ATOM     48  N3    G     2      43.200  34.028 123.150  1.00  0.00           N  
ATOM     49  C4    G     2      44.400  34.538 122.690  1.00  0.00           C  
ATOM     50  C5    G     2      44.580  35.838 122.350  1.00  0.00           C  
ATOM     51  C6    G     2      43.470  36.718 122.460  1.00  0.00           C  
ATOM     52  O6    G     2      43.420  37.938 122.350  1.00  0.00           O  
ATOM     53  N7    G     2      45.940  36.078 121.970  1.00  0.00           N  
ATOM     54  C8    G     2      46.510  34.918 122.210  1.00  0.00           C  
ATOM     55  N9    G     2      45.650  33.958 122.660  1.00  0.00           N  
ATOM     56 2HO'   G     2      44.950  29.628 121.850  1.00  0.00           H  
ATOM     57  H1    G     2      41.560  36.768 123.220  1.00  0.00           H  
ATOM     58  H8    G     2      47.560  34.678 122.100  1.00  0.00           H  
ATOM     59  H1'   G     2      45.480  32.288 123.980  1.00  0.00           H  
ATOM     60 1H2'   G     2      44.260  31.968 121.510  1.00  0.00           H  
ATOM     61  H21   G     2      40.360  35.238 123.830  1.00  0.00           H  
ATOM     62  H3'   G     2      46.460  32.658 120.520  1.00  0.00           H  
ATOM     63  H22   G     2      40.840  33.608 124.070  1.00  0.00           H  
ATOM     64  H4'   G     2      47.410  30.328 122.140  1.00  0.00           H  
ATOM     65 1H5'   G     2      49.580  31.518 121.970  1.00  0.00           H  
ATOM     66 2H5'   G     2      48.950  30.788 120.430  1.00  0.00           H  
ATOM     67  P     G     3      45.140  31.048 118.560  1.00  0.00           P  
ATOM     68  O1P   G     3      45.050  29.798 117.820  1.00  0.00           O  
ATOM     69  O2P   G     3      45.670  32.278 117.990  1.00  0.00           O1-
ATOM     70  C5'   G     3      42.730  30.388 119.740  1.00  0.00           C  
ATOM     71  O5'   G     3      43.590  31.388 119.060  1.00  0.00           O  
ATOM     72  C4'   G     3      41.410  30.988 120.290  1.00  0.00           C  
ATOM     73  O4'   G     3      41.720  32.118 121.070  1.00  0.00           O  
ATOM     74  C3'   G     3      40.410  31.328 119.210  1.00  0.00           C  
ATOM     75  O3'   G     3      39.560  30.278 118.730  1.00  0.00           O  
ATOM     76  C2'   G     3      39.640  32.438 119.880  1.00  0.00           C  
ATOM     77  O2'   G     3      38.650  31.898 120.740  1.00  0.00           O  
ATOM     78  C1'   G     3      40.730  33.078 120.720  1.00  0.00           C  
ATOM     79  N1    G     3      40.110  37.898 119.540  1.00  0.00           N  
ATOM     80  C2    G     3      39.160  36.938 119.880  1.00  0.00           C  
ATOM     81  N2    G     3      37.960  37.268 119.950  1.00  0.00           N  
ATOM     82  N3    G     3      39.500  35.668 120.090  1.00  0.00           N  
ATOM     83  C4    G     3      40.800  35.428 119.930  1.00  0.00           C  
ATOM     84  C5    G     3      41.780  36.318 119.580  1.00  0.00           C  
ATOM     85  C6    G     3      41.440  37.678 119.440  1.00  0.00           C  
ATOM     86  O6    G     3      42.170  38.668 119.080  1.00  0.00           O  
ATOM     87  N7    G     3      43.010  35.548 119.310  1.00  0.00           N  
ATOM     88  C8    G     3      42.690  34.348 119.630  1.00  0.00           C  
ATOM     89  N9    G     3      41.400  34.228 120.090  1.00  0.00           N  
ATOM     90 2HO'   G     3      38.260  31.178 120.240  1.00  0.00           H  
ATOM     91  H1    G     3      39.770  38.848 119.550  1.00  0.00           H  
ATOM     92  H8    G     3      43.420  33.558 119.580  1.00  0.00           H  
ATOM     93  H1'   G     3      40.330  33.368 121.700  1.00  0.00           H  
ATOM     94 1H2'   G     3      39.110  33.068 119.160  1.00  0.00           H  
ATOM     95  H21   G     3      37.770  38.228 119.700  1.00  0.00           H  
ATOM     96  H3'   G     3      41.030  31.668 118.380  1.00  0.00           H  
ATOM     97  H22   G     3      37.310  36.548 120.200  1.00  0.00           H  
ATOM     98  H4'   G     3      40.990  30.188 120.900  1.00  0.00           H  
ATOM     99 1H5'   G     3      43.310  30.038 120.600  1.00  0.00           H  
ATOM    100 2H5'   G     3      42.400  29.598 119.070  1.00  0.00           H  
ATOM    101  P     C     4      38.570  30.478 117.380  1.00  0.00           P  
ATOM    102  O1P   C     4      37.720  29.268 117.270  1.00  0.00           O  
ATOM    103  O2P   C     4      39.410  30.838 116.220  1.00  0.00           O1-
ATOM    104  C5'   C     4      36.350  31.628 118.300  1.00  0.00           C  
ATOM    105  O5'   C     4      37.620  31.748 117.620  1.00  0.00           O  
ATOM    106  C4'   C     4      35.520  32.938 118.230  1.00  0.00           C  
ATOM    107  O4'   C     4      36.330  34.078 118.630  1.00  0.00           O  
ATOM    108  C3'   C     4      35.230  33.208 116.760  1.00  0.00           C  
ATOM    109  O3'   C     4      34.300  32.338 116.200  1.00  0.00           O  
ATOM    110  C2'   C     4      34.930  34.718 116.850  1.00  0.00           C  
ATOM    111  O2'   C     4      33.640  34.938 117.260  1.00  0.00           O  
ATOM    112  C1'   C     4      35.880  35.268 117.910  1.00  0.00           C  
ATOM    113  N1    C     4      36.980  35.948 117.170  1.00  0.00           N  
ATOM    114  C2    C     4      36.920  37.358 116.930  1.00  0.00           C  
ATOM    115  O2    C     4      35.990  38.068 117.270  1.00  0.00           O  
ATOM    116  N3    C     4      37.990  38.028 116.450  1.00  0.00           N  
ATOM    117  C4    C     4      39.120  37.348 116.300  1.00  0.00           C  
ATOM    118  N4    C     4      40.210  37.958 116.070  1.00  0.00           N  
ATOM    119  C5    C     4      39.260  35.938 116.470  1.00  0.00           C  
ATOM    120  C6    C     4      38.170  35.318 116.940  1.00  0.00           C  
ATOM    121 2HO'   C     4      33.130  34.288 116.770  1.00  0.00           H  
ATOM    122  H5    C     4      40.170  35.378 116.290  1.00  0.00           H  
ATOM    123  H6    C     4      38.280  34.258 117.140  1.00  0.00           H  
ATOM    124  H1'   C     4      35.340  35.978 118.530  1.00  0.00           H  
ATOM    125 1H2'   C     4      35.100  35.118 115.850  1.00  0.00           H  
ATOM    126  H3'   C     4      36.160  33.068 116.210  1.00  0.00           H  
ATOM    127  H4'   C     4      34.620  32.908 118.850  1.00  0.00           H  
ATOM    128  H41   C     4      41.030  37.358 116.010  1.00  0.00           H  
ATOM    129 1H5'   C     4      36.630  31.498 119.340  1.00  0.00           H  
ATOM    130 2H5'   C     4      35.750  30.778 117.970  1.00  0.00           H  
ATOM    131  H42   C     4      40.140  38.858 115.610  1.00  0.00           H  
ATOM    132  P     U     5      34.140  32.388 114.590  1.00  0.00           P  
ATOM    133  O1P   U     5      33.410  31.128 114.250  1.00  0.00           O  
ATOM    134  O2P   U     5      35.430  32.658 113.970  1.00  0.00           O1-
ATOM    135  C5'   U     5      31.870  33.928 114.560  1.00  0.00           C  
ATOM    136  O5'   U     5      33.280  33.778 114.250  1.00  0.00           O  
ATOM    137  C4'   U     5      31.440  35.308 114.060  1.00  0.00           C  
ATOM    138  O4'   U     5      31.970  36.428 114.830  1.00  0.00           O  
ATOM    139  C3'   U     5      31.770  35.718 112.620  1.00  0.00           C  
ATOM    140  O3'   U     5      31.020  35.158 111.620  1.00  0.00           O  
ATOM    141  C2'   U     5      31.500  37.178 112.650  1.00  0.00           C  
ATOM    142  O2'   U     5      30.150  37.608 112.530  1.00  0.00           O  
ATOM    143  C1'   U     5      32.100  37.598 114.050  1.00  0.00           C  
ATOM    144  N1    U     5      33.450  38.238 113.870  1.00  0.00           N  
ATOM    145  C2    U     5      33.540  39.588 113.660  1.00  0.00           C  
ATOM    146  O2    U     5      32.510  40.238 113.610  1.00  0.00           O  
ATOM    147  N3    U     5      34.750  40.218 113.460  1.00  0.00           N  
ATOM    148  C4    U     5      35.930  39.468 113.260  1.00  0.00           C  
ATOM    149  O4    U     5      37.000  39.978 112.920  1.00  0.00           O  
ATOM    150  C5    U     5      35.730  38.078 113.500  1.00  0.00           C  
ATOM    151  C6    U     5      34.550  37.468 113.850  1.00  0.00           C  
ATOM    152 2HO'   U     5      29.770  36.968 111.930  1.00  0.00           H  
ATOM    153  H3    U     5      34.830  41.218 113.430  1.00  0.00           H  
ATOM    154  H5    U     5      36.660  37.518 113.460  1.00  0.00           H  
ATOM    155  H6    U     5      34.620  36.398 113.940  1.00  0.00           H  
ATOM    156  H1'   U     5      31.390  38.388 114.310  1.00  0.00           H  
ATOM    157 1H2'   U     5      32.190  37.548 111.890  1.00  0.00           H  
ATOM    158  H3'   U     5      32.840  35.558 112.470  1.00  0.00           H  
ATOM    159  H4'   U     5      30.360  35.418 114.110  1.00  0.00           H  
ATOM    160 1H5'   U     5      31.720  33.778 115.620  1.00  0.00           H  
ATOM    161 2H5'   U     5      31.330  33.168 114.000  1.00  0.00           H  
ATOM    162  P     A     6      31.520  35.228 110.120  1.00  0.00           P  
ATOM    163  O1P   A     6      32.930  34.668 110.050  1.00  0.00           O  
ATOM    164  O2P   A     6      30.500  34.518 109.310  1.00  0.00           O1-
ATOM    165  C5'   A     6      30.530  37.558 109.250  1.00  0.00           C  
ATOM    166  O5'   A     6      31.660  36.778 109.600  1.00  0.00           O  
ATOM    167  C4'   A     6      30.630  39.108 109.400  1.00  0.00           C  
ATOM    168  O4'   A     6      31.280  39.538 110.610  1.00  0.00           O  
ATOM    169  C3'   A     6      31.400  39.658 108.250  1.00  0.00           C  
ATOM    170  O3'   A     6      30.950  39.788 106.850  1.00  0.00           O  
ATOM    171  C2'   A     6      31.660  41.028 108.920  1.00  0.00           C  
ATOM    172  O2'   A     6      30.550  41.888 108.960  1.00  0.00           O  
ATOM    173  C1'   A     6      32.040  40.688 110.360  1.00  0.00           C  
ATOM    174  N1    A     6      36.720  42.668 109.910  1.00  0.00           N  
ATOM    175  C2    A     6      35.530  43.238 110.110  1.00  0.00           C  
ATOM    176  N3    A     6      34.380  42.598 110.320  1.00  0.00           N  
ATOM    177  C4    A     6      34.460  41.238 110.200  1.00  0.00           C  
ATOM    178  C5    A     6      35.600  40.558 110.030  1.00  0.00           C  
ATOM    179  C6    A     6      36.750  41.358 109.920  1.00  0.00           C  
ATOM    180  N6    A     6      37.970  40.898 109.890  1.00  0.00           N  
ATOM    181  N7    A     6      35.390  39.148 110.040  1.00  0.00           N  
ATOM    182  C8    A     6      34.080  39.068 110.180  1.00  0.00           C  
ATOM    183  N9    A     6      33.490  40.318 110.310  1.00  0.00           N  
ATOM    184 2HO'   A     6      30.220  41.918 108.060  1.00  0.00           H  
ATOM    185  H2    A     6      35.400  44.308 110.120  1.00  0.00           H  
ATOM    186  H8    A     6      33.540  38.138 110.190  1.00  0.00           H  
ATOM    187  H1'   A     6      31.870  41.518 111.040  1.00  0.00           H  
ATOM    188 1H2'   A     6      32.510  41.458 108.400  1.00  0.00           H  
ATOM    189  H3'   A     6      32.320  39.078 108.250  1.00  0.00           H  
ATOM    190  H4'   A     6      29.610  39.488 109.420  1.00  0.00           H  
ATOM    191 1H5'   A     6      29.690  37.218 109.860  1.00  0.00           H  
ATOM    192 2H5'   A     6      30.340  37.358 108.200  1.00  0.00           H  
ATOM    193  H61   A     6      38.210  39.918 109.960  1.00  0.00           H  
ATOM    194  H62   A     6      38.700  41.588 109.770  1.00  0.00           H  
ATOM    195  P     G     7      31.860  40.018 105.550  1.00  0.00           P  
ATOM    196  O1P   G     7      32.920  38.988 105.580  1.00  0.00           O  
ATOM    197  O2P   G     7      31.030  40.198 104.310  1.00  0.00           O1-
ATOM    198  C5'   G     7      32.170  42.658 105.900  1.00  0.00           C  
ATOM    199  O5'   G     7      32.720  41.358 105.810  1.00  0.00           O  
ATOM    200  C4'   G     7      33.290  43.718 105.880  1.00  0.00           C  
ATOM    201  O4'   G     7      34.170  43.388 106.930  1.00  0.00           O  
ATOM    202  C3'   G     7      34.140  43.808 104.560  1.00  0.00           C  
ATOM    203  O3'   G     7      33.440  44.568 103.550  1.00  0.00           O  
ATOM    204  C2'   G     7      35.460  44.328 105.140  1.00  0.00           C  
ATOM    205  O2'   G     7      35.470  45.748 105.310  1.00  0.00           O  
ATOM    206  C1'   G     7      35.530  43.628 106.510  1.00  0.00           C  
ATOM    207  N1    G     7      40.190  41.378 106.480  1.00  0.00           N  
ATOM    208  C2    G     7      39.880  42.668 106.330  1.00  0.00           C  
ATOM    209  N2    G     7      40.910  43.488 106.390  1.00  0.00           N  
ATOM    210  N3    G     7      38.640  43.148 106.290  1.00  0.00           N  
ATOM    211  C4    G     7      37.620  42.188 106.390  1.00  0.00           C  
ATOM    212  C5    G     7      37.870  40.838 106.560  1.00  0.00           C  
ATOM    213  C6    G     7      39.230  40.418 106.680  1.00  0.00           C  
ATOM    214  O6    G     7      39.660  39.298 107.060  1.00  0.00           O  
ATOM    215  N7    G     7      36.690  40.118 106.880  1.00  0.00           N  
ATOM    216  C8    G     7      35.760  41.048 106.830  1.00  0.00           C  
ATOM    217  N9    G     7      36.270  42.288 106.530  1.00  0.00           N  
ATOM    218 2HO'   G     7      36.250  46.148 104.920  1.00  0.00           H  
ATOM    219  H1    G     7      41.170  41.158 106.510  1.00  0.00           H  
ATOM    220  H8    G     7      34.710  40.848 106.990  1.00  0.00           H  
ATOM    221  H1'   G     7      35.990  44.338 107.200  1.00  0.00           H  
ATOM    222 1H2'   G     7      36.350  43.988 104.610  1.00  0.00           H  
ATOM    223  H21   G     7      40.740  44.448 106.120  1.00  0.00           H  
ATOM    224  H3'   G     7      34.380  42.768 104.330  1.00  0.00           H  
ATOM    225  H22   G     7      41.850  43.158 106.240  1.00  0.00           H  
ATOM    226  H4'   G     7      32.800  44.688 105.900  1.00  0.00           H  
ATOM    227 1H5'   G     7      31.580  42.888 106.790  1.00  0.00           H  
ATOM    228 2H5'   G     7      31.540  42.788 105.020  1.00  0.00           H  
ATOM    229  P     A     8      33.470  44.198 101.950  1.00  0.00           P  
ATOM    230  O1P   A     8      33.080  42.788 101.840  1.00  0.00           O  
ATOM    231  O2P   A     8      32.600  45.218 101.330  1.00  0.00           O1-
ATOM    232  C5'   A     8      35.640  45.688 101.360  1.00  0.00           C  
ATOM    233  O5'   A     8      35.030  44.398 101.500  1.00  0.00           O  
ATOM    234  C4'   A     8      37.170  45.768 101.680  1.00  0.00           C  
ATOM    235  O4'   A     8      37.590  45.258 102.950  1.00  0.00           O  
ATOM    236  C3'   A     8      37.970  45.058 100.520  1.00  0.00           C  
ATOM    237  O3'   A     8      38.310  45.978  99.520  1.00  0.00           O  
ATOM    238  C2'   A     8      39.310  44.778 101.330  1.00  0.00           C  
ATOM    239  O2'   A     8      40.270  45.828 101.550  1.00  0.00           O  
ATOM    240  C1'   A     8      38.760  44.458 102.730  1.00  0.00           C  
ATOM    241  N1    A     8      41.040  39.848 102.720  1.00  0.00           N  
ATOM    242  C2    A     8      41.520  41.108 102.840  1.00  0.00           C  
ATOM    243  N3    A     8      40.880  42.248 102.890  1.00  0.00           N  
ATOM    244  C4    A     8      39.520  42.028 102.890  1.00  0.00           C  
ATOM    245  C5    A     8      38.870  40.778 102.970  1.00  0.00           C  
ATOM    246  C6    A     8      39.730  39.648 102.840  1.00  0.00           C  
ATOM    247  N6    A     8      39.300  38.398 102.920  1.00  0.00           N  
ATOM    248  N7    A     8      37.460  40.938 102.960  1.00  0.00           N  
ATOM    249  C8    A     8      37.340  42.248 102.920  1.00  0.00           C  
ATOM    250  N9    A     8      38.530  42.958 102.890  1.00  0.00           N  
ATOM    251 2HO'   A     8      40.980  45.888 100.910  1.00  0.00           H  
ATOM    252  H2    A     8      42.600  41.178 102.850  1.00  0.00           H  
ATOM    253  H8    A     8      36.360  42.708 102.880  1.00  0.00           H  
ATOM    254  H1'   A     8      39.560  44.758 103.420  1.00  0.00           H  
ATOM    255 1H2'   A     8      39.880  43.878 101.080  1.00  0.00           H  
ATOM    256  H3'   A     8      37.510  44.148 100.140  1.00  0.00           H  
ATOM    257  H4'   A     8      37.360  46.838 101.590  1.00  0.00           H  
ATOM    258 1H5'   A     8      35.240  46.468 102.020  1.00  0.00           H  
ATOM    259 2H5'   A     8      35.530  46.178 100.390  1.00  0.00           H  
ATOM    260  H61   A     8      38.330  38.118 102.890  1.00  0.00           H  
ATOM    261  H62   A     8      39.980  37.658 103.030  1.00  0.00           H  
ATOM    262  P     G     9      38.580  45.588  98.030  1.00  0.00           P  
ATOM    263  O1P   G     9      37.730  44.408  97.620  1.00  0.00           O  
ATOM    264  O2P   G     9      38.390  46.808  97.230  1.00  0.00           O1-
ATOM    265  C5'   G     9      41.030  46.058  98.360  1.00  0.00           C  
ATOM    266  O5'   G     9      40.060  45.128  97.980  1.00  0.00           O  
ATOM    267  C4'   G     9      42.400  45.478  98.800  1.00  0.00           C  
ATOM    268  O4'   G     9      42.160  44.568  99.840  1.00  0.00           O  
ATOM    269  C3'   G     9      42.980  44.588  97.660  1.00  0.00           C  
ATOM    270  O3'   G     9      43.670  45.308  96.650  1.00  0.00           O  
ATOM    271  C2'   G     9      43.790  43.548  98.450  1.00  0.00           C  
ATOM    272  O2'   G     9      45.020  44.088  98.880  1.00  0.00           O  
ATOM    273  C1'   G     9      42.950  43.378  99.670  1.00  0.00           C  
ATOM    274  N1    G     9      42.690  38.258  99.570  1.00  0.00           N  
ATOM    275  C2    G     9      43.770  38.978  99.760  1.00  0.00           C  
ATOM    276  N2    G     9      44.910  38.418  99.900  1.00  0.00           N  
ATOM    277  N3    G     9      43.770  40.278  99.690  1.00  0.00           N  
ATOM    278  C4    G     9      42.490  40.828  99.550  1.00  0.00           C  
ATOM    279  C5    G     9      41.300  40.108  99.370  1.00  0.00           C  
ATOM    280  C6    G     9      41.400  38.718  99.360  1.00  0.00           C  
ATOM    281  O6    G     9      40.500  37.858  99.170  1.00  0.00           O  
ATOM    282  N7    G     9      40.220  40.978  99.200  1.00  0.00           N  
ATOM    283  C8    G     9      40.730  42.138  99.340  1.00  0.00           C  
ATOM    284  N9    G     9      42.090  42.168  99.480  1.00  0.00           N  
ATOM    285 2HO'   G     9      45.610  43.378  99.130  1.00  0.00           H  
ATOM    286  H1    G     9      42.770  37.248  99.540  1.00  0.00           H  
ATOM    287  H8    G     9      40.190  43.058  99.190  1.00  0.00           H  
ATOM    288  H1'   G     9      43.710  43.248 100.440  1.00  0.00           H  
ATOM    289 1H2'   G     9      44.040  42.628  97.920  1.00  0.00           H  
ATOM    290  H21   G     9      45.670  39.038 100.120  1.00  0.00           H  
ATOM    291  H3'   G     9      42.140  44.008  97.270  1.00  0.00           H  
ATOM    292  H22   G     9      45.010  37.408  99.900  1.00  0.00           H  
ATOM    293  H4'   G     9      43.120  46.258  99.010  1.00  0.00           H  
ATOM    294 1H5'   G     9      40.780  46.608  99.260  1.00  0.00           H  
ATOM    295 2H5'   G     9      41.090  46.858  97.620  1.00  0.00           H  
ATOM    296  P     A    10      43.850  44.658  95.200  1.00  0.00           P  
ATOM    297  O1P   A    10      42.510  44.208  94.810  1.00  0.00           O  
ATOM    298  O2P   A    10      44.470  45.648  94.290  1.00  0.00           O1-
ATOM    299  C5'   A    10      46.170  43.458  95.610  1.00  0.00           C  
ATOM    300  O5'   A    10      44.820  43.258  95.280  1.00  0.00           O  
ATOM    301  C4'   A    10      46.790  42.158  96.160  1.00  0.00           C  
ATOM    302  O4'   A    10      46.020  41.458  97.220  1.00  0.00           O  
ATOM    303  C3'   A    10      46.930  41.178  95.040  1.00  0.00           C  
ATOM    304  O3'   A    10      47.950  41.428  94.140  1.00  0.00           O  
ATOM    305  C2'   A    10      47.050  39.858  95.770  1.00  0.00           C  
ATOM    306  O2'   A    10      48.390  39.628  96.220  1.00  0.00           O  
ATOM    307  C1'   A    10      46.010  40.008  96.890  1.00  0.00           C  
ATOM    308  N1    A    10      43.080  35.838  96.050  1.00  0.00           N  
ATOM    309  C2    A    10      44.370  36.058  96.330  1.00  0.00           C  
ATOM    310  N3    A    10      45.070  37.138  96.530  1.00  0.00           N  
ATOM    311  C4    A    10      44.260  38.218  96.410  1.00  0.00           C  
ATOM    312  C5    A    10      42.860  38.238  96.270  1.00  0.00           C  
ATOM    313  C6    A    10      42.270  36.928  96.070  1.00  0.00           C  
ATOM    314  N6    A    10      40.970  36.668  96.100  1.00  0.00           N  
ATOM    315  N7    A    10      42.360  39.558  96.280  1.00  0.00           N  
ATOM    316  C8    A    10      43.490  40.238  96.370  1.00  0.00           C  
ATOM    317  N9    A    10      44.660  39.528  96.430  1.00  0.00           N  
ATOM    318 2HO'   A    10      48.920  39.228  95.530  1.00  0.00           H  
ATOM    319  H2    A    10      45.050  35.218  96.380  1.00  0.00           H  
ATOM    320  H8    A    10      43.420  41.308  96.480  1.00  0.00           H  
ATOM    321  H1'   A    10      46.360  39.498  97.790  1.00  0.00           H  
ATOM    322 1H2'   A    10      46.750  39.038  95.110  1.00  0.00           H  
ATOM    323  H3'   A    10      45.970  41.138  94.540  1.00  0.00           H  
ATOM    324  H4'   A    10      47.780  42.378  96.550  1.00  0.00           H  
ATOM    325 1H5'   A    10      46.350  44.238  96.360  1.00  0.00           H  
ATOM    326 2H5'   A    10      46.760  43.678  94.720  1.00  0.00           H  
ATOM    327  H61   A    10      40.380  37.488  96.140  1.00  0.00           H  
ATOM    328  H62   A    10      40.670  35.738  95.840  1.00  0.00           H  
ATOM    329  P     G    11      48.590  40.258  93.170  1.00  0.00           P  
ATOM    330  O1P   G    11      49.130  41.028  92.010  1.00  0.00           O  
ATOM    331  O2P   G    11      49.420  39.328  93.870  1.00  0.00           O1-
ATOM    332  C5'   G    11      47.190  38.498  91.660  1.00  0.00           C  
ATOM    333  O5'   G    11      47.250  39.458  92.710  1.00  0.00           O  
ATOM    334  C4'   G    11      47.800  37.258  92.160  1.00  0.00           C  
ATOM    335  O4'   G    11      47.280  36.908  93.460  1.00  0.00           O  
ATOM    336  C3'   G    11      47.570  36.058  91.300  1.00  0.00           C  
ATOM    337  O3'   G    11      48.690  35.898  90.470  1.00  0.00           O  
ATOM    338  C2'   G    11      47.290  34.958  92.240  1.00  0.00           C  
ATOM    339  O2'   G    11      48.460  34.298  92.640  1.00  0.00           O  
ATOM    340  C1'   G    11      46.690  35.578  93.420  1.00  0.00           C  
ATOM    341  N1    G    11      42.160  32.978  92.910  1.00  0.00           N  
ATOM    342  C2    G    11      43.450  32.498  92.960  1.00  0.00           C  
ATOM    343  N2    G    11      43.530  31.178  93.020  1.00  0.00           N  
ATOM    344  N3    G    11      44.580  33.198  93.000  1.00  0.00           N  
ATOM    345  C4    G    11      44.340  34.588  92.990  1.00  0.00           C  
ATOM    346  C5    G    11      43.090  35.218  92.940  1.00  0.00           C  
ATOM    347  C6    G    11      41.900  34.368  92.850  1.00  0.00           C  
ATOM    348  O6    G    11      40.710  34.768  92.760  1.00  0.00           O  
ATOM    349  N7    G    11      43.190  36.658  92.920  1.00  0.00           N  
ATOM    350  C8    G    11      44.470  36.838  93.160  1.00  0.00           C  
ATOM    351  N9    G    11      45.210  35.658  93.250  1.00  0.00           N  
ATOM    352 2HO'   G    11      49.040  34.418  91.890  1.00  0.00           H  
ATOM    353  H1    G    11      41.350  32.418  92.690  1.00  0.00           H  
ATOM    354  H8    G    11      45.010  37.768  93.230  1.00  0.00           H  
ATOM    355  H1'   G    11      47.000  35.098  94.350  1.00  0.00           H  
ATOM    356 1H2'   G    11      46.590  34.238  91.820  1.00  0.00           H  
ATOM    357  H21   G    11      44.440  30.748  92.940  1.00  0.00           H  
ATOM    358  H3'   G    11      46.700  36.368  90.720  1.00  0.00           H  
ATOM    359  H22   G    11      42.670  30.648  93.030  1.00  0.00           H  
ATOM    360  H4'   G    11      48.870  37.398  92.300  1.00  0.00           H  
ATOM    361 1H5'   G    11      47.760  38.888  90.820  1.00  0.00           H  
ATOM    362 2H5'   G    11      46.180  38.298  91.310  1.00  0.00           H  
ATOM    363  P     A    12      48.480  35.768  88.870  1.00  0.00           P  
ATOM    364  O1P   A    12      47.530  36.758  88.410  1.00  0.00           O  
ATOM    365  O2P   A    12      49.890  35.778  88.400  1.00  0.00           O1-
ATOM    366  C5'   A    12      48.530  33.228  89.220  1.00  0.00           C  
ATOM    367  O5'   A    12      47.840  34.348  88.780  1.00  0.00           O  
ATOM    368  C4'   A    12      47.640  32.028  89.410  1.00  0.00           C  
ATOM    369  O4'   A    12      46.570  32.248  90.260  1.00  0.00           O  
ATOM    370  C3'   A    12      47.100  31.528  88.070  1.00  0.00           C  
ATOM    371  O3'   A    12      47.990  30.618  87.490  1.00  0.00           O  
ATOM    372  C2'   A    12      45.810  30.848  88.520  1.00  0.00           C  
ATOM    373  O2'   A    12      46.110  29.518  88.910  1.00  0.00           O  
ATOM    374  C1'   A    12      45.470  31.538  89.810  1.00  0.00           C  
ATOM    375  N1    A    12      40.530  32.008  89.900  1.00  0.00           N  
ATOM    376  C2    A    12      41.300  30.948  89.980  1.00  0.00           C  
ATOM    377  N3    A    12      42.590  30.938  89.940  1.00  0.00           N  
ATOM    378  C4    A    12      43.100  32.208  89.710  1.00  0.00           C  
ATOM    379  C5    A    12      42.450  33.378  89.670  1.00  0.00           C  
ATOM    380  C6    A    12      41.070  33.198  89.740  1.00  0.00           C  
ATOM    381  N6    A    12      40.150  34.118  89.710  1.00  0.00           N  
ATOM    382  N7    A    12      43.330  34.448  89.650  1.00  0.00           N  
ATOM    383  C8    A    12      44.480  33.858  89.530  1.00  0.00           C  
ATOM    384  N9    A    12      44.370  32.478  89.610  1.00  0.00           N  
ATOM    385 2HO'   A    12      46.110  28.998  88.100  1.00  0.00           H  
ATOM    386  H2    A    12      40.830  29.988  90.120  1.00  0.00           H  
ATOM    387  H8    A    12      45.410  34.388  89.420  1.00  0.00           H  
ATOM    388  H1'   A    12      45.080  30.858  90.560  1.00  0.00           H  
ATOM    389 1H2'   A    12      45.010  30.868  87.780  1.00  0.00           H  
ATOM    390  H3'   A    12      46.890  32.338  87.380  1.00  0.00           H  
ATOM    391  H4'   A    12      48.230  31.248  89.890  1.00  0.00           H  
ATOM    392 1H5'   A    12      49.040  33.408  90.170  1.00  0.00           H  
ATOM    393 2H5'   A    12      49.310  32.948  88.520  1.00  0.00           H  
ATOM    394  H61   A    12      40.420  35.078  89.650  1.00  0.00           H  
ATOM    395  H62   A    12      39.200  33.818  89.880  1.00  0.00           H  
ATOM    396  P     G    13      47.850  30.078  86.000  1.00  0.00           P  
ATOM    397  O1P   G    13      47.530  31.138  84.990  1.00  0.00           O  
ATOM    398  O2P   G    13      48.950  29.228  85.650  1.00  0.00           O1-
ATOM    399  C5'   G    13      45.890  28.668  85.180  1.00  0.00           C  
ATOM    400  O5'   G    13      46.690  29.118  86.210  1.00  0.00           O  
ATOM    401  C4'   G    13      44.670  27.878  85.710  1.00  0.00           C  
ATOM    402  O4'   G    13      44.030  28.638  86.780  1.00  0.00           O  
ATOM    403  C3'   G    13      43.610  27.648  84.620  1.00  0.00           C  
ATOM    404  O3'   G    13      43.800  26.368  83.920  1.00  0.00           O  
ATOM    405  C2'   G    13      42.340  27.488  85.480  1.00  0.00           C  
ATOM    406  O2'   G    13      42.310  26.138  86.000  1.00  0.00           O  
ATOM    407  C1'   G    13      42.570  28.448  86.680  1.00  0.00           C  
ATOM    408  N1    G    13      38.360  31.418  86.020  1.00  0.00           N  
ATOM    409  C2    G    13      38.440  29.998  85.960  1.00  0.00           C  
ATOM    410  N2    G    13      37.340  29.278  85.930  1.00  0.00           N  
ATOM    411  N3    G    13      39.580  29.338  86.230  1.00  0.00           N  
ATOM    412  C4    G    13      40.630  30.178  86.350  1.00  0.00           C  
ATOM    413  C5    G    13      40.650  31.578  86.280  1.00  0.00           C  
ATOM    414  C6    G    13      39.430  32.298  86.160  1.00  0.00           C  
ATOM    415  O6    G    13      39.200  33.558  86.270  1.00  0.00           O  
ATOM    416  N7    G    13      41.890  32.108  86.340  1.00  0.00           N  
ATOM    417  C8    G    13      42.650  31.018  86.500  1.00  0.00           C  
ATOM    418  N9    G    13      41.970  29.808  86.510  1.00  0.00           N  
ATOM    419 2HO'   G    13      42.770  25.538  85.410  1.00  0.00           H  
ATOM    420  H1    G    13      37.430  31.798  86.060  1.00  0.00           H  
ATOM    421  H8    G    13      43.730  31.018  86.450  1.00  0.00           H  
ATOM    422  H1'   G    13      42.200  28.048  87.630  1.00  0.00           H  
ATOM    423 1H2'   G    13      41.480  27.848  84.920  1.00  0.00           H  
ATOM    424  H21   G    13      37.440  28.288  86.080  1.00  0.00           H  
ATOM    425  H3'   G    13      43.590  28.488  83.930  1.00  0.00           H  
ATOM    426  H22   G    13      36.470  29.788  86.000  1.00  0.00           H  
ATOM    427  H4'   G    13      44.940  26.918  86.150  1.00  0.00           H  
ATOM    428 1H5'   G    13      46.450  28.108  84.440  1.00  0.00           H  
ATOM    429 2H5'   G    13      45.460  29.568  84.740  1.00  0.00           H  
ATOM    430  P     A    14      43.390  26.198  82.400  1.00  0.00           P  
ATOM    431  O1P   A    14      44.160  27.218  81.650  1.00  0.00           O  
ATOM    432  O2P   A    14      43.580  24.768  82.060  1.00  0.00           O1-
ATOM    433  C5'   A    14      40.880  25.608  82.640  1.00  0.00           C  
ATOM    434  O5'   A    14      41.870  26.528  82.290  1.00  0.00           O  
ATOM    435  C4'   A    14      39.370  25.888  82.380  1.00  0.00           C  
ATOM    436  O4'   A    14      39.150  26.998  83.290  1.00  0.00           O  
ATOM    437  C3'   A    14      38.960  26.308  80.970  1.00  0.00           C  
ATOM    438  O3'   A    14      38.400  25.178  80.270  1.00  0.00           O  
ATOM    439  C2'   A    14      37.820  27.238  81.360  1.00  0.00           C  
ATOM    440  O2'   A    14      36.520  26.728  81.350  1.00  0.00           O  
ATOM    441  C1'   A    14      38.060  27.738  82.790  1.00  0.00           C  
ATOM    442  N1    A    14      35.890  32.338  83.100  1.00  0.00           N  
ATOM    443  C2    A    14      35.330  31.148  83.000  1.00  0.00           C  
ATOM    444  N3    A    14      35.980  30.008  82.890  1.00  0.00           N  
ATOM    445  C4    A    14      37.330  30.158  82.790  1.00  0.00           C  
ATOM    446  C5    A    14      38.040  31.298  82.910  1.00  0.00           C  
ATOM    447  C6    A    14      37.210  32.468  83.040  1.00  0.00           C  
ATOM    448  N6    A    14      37.720  33.648  83.090  1.00  0.00           N  
ATOM    449  N7    A    14      39.400  31.028  82.890  1.00  0.00           N  
ATOM    450  C8    A    14      39.490  29.748  82.720  1.00  0.00           C  
ATOM    451  N9    A    14      38.310  29.168  82.760  1.00  0.00           N  
ATOM    452 2HO'   A    14      36.330  26.458  80.450  1.00  0.00           H  
ATOM    453  H2    A    14      34.270  31.098  83.170  1.00  0.00           H  
ATOM    454  H8    A    14      40.400  29.158  82.750  1.00  0.00           H  
ATOM    455  H1'   A    14      37.160  27.558  83.380  1.00  0.00           H  
ATOM    456 1H2'   A    14      37.990  28.058  80.660  1.00  0.00           H  
ATOM    457  H3'   A    14      39.770  26.798  80.430  1.00  0.00           H  
ATOM    458  H4'   A    14      38.620  25.188  82.760  1.00  0.00           H  
ATOM    459 1H5'   A    14      41.010  25.488  83.720  1.00  0.00           H  
ATOM    460 2H5'   A    14      41.060  24.658  82.150  1.00  0.00           H  
ATOM    461  H61   A    14      38.720  33.788  83.000  1.00  0.00           H  
ATOM    462  H62   A    14      37.050  34.398  83.180  1.00  0.00           H  
ATOM    463  P     A    15      37.860  25.158  78.760  1.00  0.00           P  
ATOM    464  O1P   A    15      38.720  26.008  77.940  1.00  0.00           O  
ATOM    465  O2P   A    15      37.590  23.788  78.330  1.00  0.00           O1-
ATOM    466  C5'   A    15      35.850  26.688  77.850  1.00  0.00           C  
ATOM    467  O5'   A    15      36.460  25.948  78.910  1.00  0.00           O  
ATOM    468  C4'   A    15      34.460  27.188  78.200  1.00  0.00           C  
ATOM    469  O4'   A    15      34.430  27.768  79.470  1.00  0.00           O  
ATOM    470  C3'   A    15      33.830  28.178  77.250  1.00  0.00           C  
ATOM    471  O3'   A    15      33.140  27.568  76.200  1.00  0.00           O  
ATOM    472  C2'   A    15      32.910  28.958  78.150  1.00  0.00           C  
ATOM    473  O2'   A    15      31.730  28.318  78.410  1.00  0.00           O  
ATOM    474  C1'   A    15      33.670  28.998  79.430  1.00  0.00           C  
ATOM    475  N1    A    15      34.290  33.988  80.050  1.00  0.00           N  
ATOM    476  C2    A    15      33.220  33.238  79.900  1.00  0.00           C  
ATOM    477  N3    A    15      33.170  31.918  79.620  1.00  0.00           N  
ATOM    478  C4    A    15      34.400  31.388  79.590  1.00  0.00           C  
ATOM    479  C5    A    15      35.630  32.058  79.730  1.00  0.00           C  
ATOM    480  C6    A    15      35.490  33.428  79.960  1.00  0.00           C  
ATOM    481  N6    A    15      36.470  34.168  80.280  1.00  0.00           N  
ATOM    482  N7    A    15      36.710  31.148  79.620  1.00  0.00           N  
ATOM    483  C8    A    15      36.060  30.008  79.530  1.00  0.00           C  
ATOM    484  N9    A    15      34.670  30.088  79.400  1.00  0.00           N  
ATOM    485 2HO'   A    15      31.180  28.378  77.630  1.00  0.00           H  
ATOM    486  H2    A    15      32.220  33.628  79.820  1.00  0.00           H  
ATOM    487  H8    A    15      36.600  29.068  79.450  1.00  0.00           H  
ATOM    488  H1'   A    15      33.000  29.098  80.290  1.00  0.00           H  
ATOM    489 1H2'   A    15      32.790  29.928  77.670  1.00  0.00           H  
ATOM    490  H3'   A    15      34.600  28.858  76.880  1.00  0.00           H  
ATOM    491  H4'   A    15      33.820  26.298  78.210  1.00  0.00           H  
ATOM    492 1H5'   A    15      35.700  26.048  76.980  1.00  0.00           H  
ATOM    493 2H5'   A    15      36.510  27.468  77.470  1.00  0.00           H  
ATOM    494  H61   A    15      37.360  33.708  80.370  1.00  0.00           H  
ATOM    495  H62   A    15      36.280  35.138  80.500  1.00  0.00           H  
ATOM    496  P     A    16      32.080  28.228  75.220  1.00  0.00           P  
ATOM    497  O1P   A    16      32.160  27.548  73.940  1.00  0.00           O  
ATOM    498  O2P   A    16      30.710  28.278  75.850  1.00  0.00           O1-
ATOM    499  C5'   A    16      31.910  30.688  74.240  1.00  0.00           C  
ATOM    500  O5'   A    16      32.630  29.708  75.000  1.00  0.00           O  
ATOM    501  C4'   A    16      30.820  31.278  75.060  1.00  0.00           C  
ATOM    502  O4'   A    16      31.160  31.528  76.410  1.00  0.00           O  
ATOM    503  C3'   A    16      30.300  32.558  74.330  1.00  0.00           C  
ATOM    504  O3'   A    16      29.060  32.368  73.660  1.00  0.00           O  
ATOM    505  C2'   A    16      30.170  33.498  75.520  1.00  0.00           C  
ATOM    506  O2'   A    16      28.830  33.298  76.020  1.00  0.00           O  
ATOM    507  C1'   A    16      31.120  32.948  76.500  1.00  0.00           C  
ATOM    508  N1    A    16      34.100  37.168  76.930  1.00  0.00           N  
ATOM    509  C2    A    16      32.780  37.028  76.900  1.00  0.00           C  
ATOM    510  N3    A    16      32.110  35.898  76.750  1.00  0.00           N  
ATOM    511  C4    A    16      32.900  34.788  76.660  1.00  0.00           C  
ATOM    512  C5    A    16      34.240  34.778  76.660  1.00  0.00           C  
ATOM    513  C6    A    16      34.800  36.018  76.830  1.00  0.00           C  
ATOM    514  N6    A    16      36.120  36.098  76.900  1.00  0.00           N  
ATOM    515  N7    A    16      34.770  33.448  76.580  1.00  0.00           N  
ATOM    516  C8    A    16      33.680  32.748  76.420  1.00  0.00           C  
ATOM    517  N9    A    16      32.510  33.478  76.320  1.00  0.00           N  
ATOM    518 2HO'   A    16      28.320  32.698  75.460  1.00  0.00           H  
ATOM    519  H2    A    16      32.230  37.958  76.920  1.00  0.00           H  
ATOM    520  H8    A    16      33.740  31.688  76.230  1.00  0.00           H  
ATOM    521  H1'   A    16      30.760  33.158  77.510  1.00  0.00           H  
ATOM    522 1H2'   A    16      30.390  34.488  75.130  1.00  0.00           H  
ATOM    523  H3'   A    16      31.070  32.988  73.690  1.00  0.00           H  
ATOM    524  H4'   A    16      30.000  30.568  75.140  1.00  0.00           H  
ATOM    525 1H5'   A    16      31.460  30.228  73.360  1.00  0.00           H  
ATOM    526 2H5'   A    16      32.580  31.498  73.980  1.00  0.00           H  
ATOM    527  H61   A    16      36.650  35.248  77.030  1.00  0.00           H  
ATOM    528  H62   A    16      36.510  37.018  77.050  1.00  0.00           H  
ATOM    529  P     G    17      28.840  33.098  72.260  1.00  0.00           P  
ATOM    530  O1P   G    17      29.790  32.398  71.370  1.00  0.00           O  
ATOM    531  O2P   G    17      27.380  33.118  71.980  1.00  0.00           O1-
ATOM    532  C5'   G    17      28.490  35.618  73.210  1.00  0.00           C  
ATOM    533  O5'   G    17      29.310  34.638  72.580  1.00  0.00           O  
ATOM    534  C4'   G    17      29.090  37.008  73.470  1.00  0.00           C  
ATOM    535  O4'   G    17      30.220  36.868  74.360  1.00  0.00           O  
ATOM    536  C3'   G    17      29.620  37.728  72.270  1.00  0.00           C  
ATOM    537  O3'   G    17      28.710  38.278  71.350  1.00  0.00           O  
ATOM    538  C2'   G    17      30.470  38.808  73.000  1.00  0.00           C  
ATOM    539  O2'   G    17      29.580  39.898  73.390  1.00  0.00           O  
ATOM    540  C1'   G    17      31.040  38.048  74.220  1.00  0.00           C  
ATOM    541  N1    G    17      35.810  39.778  73.820  1.00  0.00           N  
ATOM    542  C2    G    17      34.660  40.438  74.090  1.00  0.00           C  
ATOM    543  N2    G    17      34.700  41.668  74.180  1.00  0.00           N  
ATOM    544  N3    G    17      33.450  39.828  74.120  1.00  0.00           N  
ATOM    545  C4    G    17      33.490  38.478  74.000  1.00  0.00           C  
ATOM    546  C5    G    17      34.620  37.678  73.820  1.00  0.00           C  
ATOM    547  C6    G    17      35.870  38.448  73.620  1.00  0.00           C  
ATOM    548  O6    G    17      36.950  37.998  73.280  1.00  0.00           O  
ATOM    549  N7    G    17      34.230  36.388  73.570  1.00  0.00           N  
ATOM    550  C8    G    17      32.890  36.378  73.740  1.00  0.00           C  
ATOM    551  N9    G    17      32.400  37.638  74.010  1.00  0.00           N  
ATOM    552 2HO'   G    17      29.030  39.978  72.610  1.00  0.00           H  
ATOM    553  H1    G    17      36.680  40.268  73.640  1.00  0.00           H  
ATOM    554  H8    G    17      32.350  35.448  73.610  1.00  0.00           H  
ATOM    555  H1'   G    17      30.890  38.598  75.150  1.00  0.00           H  
ATOM    556 1H2'   G    17      31.240  39.098  72.290  1.00  0.00           H  
ATOM    557  H21   G    17      33.920  42.318  74.170  1.00  0.00           H  
ATOM    558  H3'   G    17      30.330  37.048  71.800  1.00  0.00           H  
ATOM    559  H22   G    17      35.590  42.128  74.300  1.00  0.00           H  
ATOM    560  H4'   G    17      28.360  37.598  74.020  1.00  0.00           H  
ATOM    561 1H5'   G    17      28.180  35.238  74.180  1.00  0.00           H  
ATOM    562 2H5'   G    17      27.630  35.718  72.560  1.00  0.00           H  
ATOM    563  P     A    18      29.130  38.838  69.930  1.00  0.00           P  
ATOM    564  O1P   A    18      30.080  37.828  69.450  1.00  0.00           O  
ATOM    565  O2P   A    18      27.930  39.098  69.140  1.00  0.00           O1-
ATOM    566  C5'   A    18      29.260  41.458  70.120  1.00  0.00           C  
ATOM    567  O5'   A    18      29.900  40.208  70.030  1.00  0.00           O  
ATOM    568  C4'   A    18      30.280  42.618  70.120  1.00  0.00           C  
ATOM    569  O4'   A    18      31.190  42.568  71.250  1.00  0.00           O  
ATOM    570  C3'   A    18      31.170  42.868  68.900  1.00  0.00           C  
ATOM    571  O3'   A    18      30.510  43.618  67.910  1.00  0.00           O  
ATOM    572  C2'   A    18      32.320  43.698  69.530  1.00  0.00           C  
ATOM    573  O2'   A    18      31.950  45.068  69.740  1.00  0.00           O  
ATOM    574  C1'   A    18      32.500  43.028  70.910  1.00  0.00           C  
ATOM    575  N1    A    18      37.430  41.838  70.220  1.00  0.00           N  
ATOM    576  C2    A    18      36.780  43.008  70.350  1.00  0.00           C  
ATOM    577  N3    A    18      35.480  43.158  70.520  1.00  0.00           N  
ATOM    578  C4    A    18      34.810  42.038  70.690  1.00  0.00           C  
ATOM    579  C5    A    18      35.310  40.758  70.700  1.00  0.00           C  
ATOM    580  C6    A    18      36.710  40.738  70.390  1.00  0.00           C  
ATOM    581  N6    A    18      37.470  39.648  70.240  1.00  0.00           N  
ATOM    582  N7    A    18      34.290  39.818  70.790  1.00  0.00           N  
ATOM    583  C8    A    18      33.210  40.548  70.880  1.00  0.00           C  
ATOM    584  N9    A    18      33.450  41.878  70.790  1.00  0.00           N  
ATOM    585 2HO'   A    18      31.450  45.328  68.970  1.00  0.00           H  
ATOM    586  H2    A    18      37.450  43.858  70.350  1.00  0.00           H  
ATOM    587  H8    A    18      32.210  40.158  70.920  1.00  0.00           H  
ATOM    588  H1'   A    18      32.960  43.698  71.640  1.00  0.00           H  
ATOM    589 1H2'   A    18      33.200  43.708  68.880  1.00  0.00           H  
ATOM    590  H3'   A    18      31.550  41.918  68.510  1.00  0.00           H  
ATOM    591  H4'   A    18      29.720  43.518  70.350  1.00  0.00           H  
ATOM    592 1H5'   A    18      28.630  41.538  71.000  1.00  0.00           H  
ATOM    593 2H5'   A    18      28.780  41.608  69.150  1.00  0.00           H  
ATOM    594  H61   A    18      37.020  38.738  70.230  1.00  0.00           H  
ATOM    595  H62   A    18      38.420  39.808  69.960  1.00  0.00           H  
ATOM    596  P     G    19      30.430  43.218  66.390  1.00  0.00           P  
ATOM    597  O1P   G    19      30.660  41.738  66.200  1.00  0.00           O  
ATOM    598  O2P   G    19      29.190  43.858  65.810  1.00  0.00           O1-
ATOM    599  C5'   G    19      31.970  45.308  65.920  1.00  0.00           C  
ATOM    600  O5'   G    19      31.780  43.948  65.840  1.00  0.00           O  
ATOM    601  C4'   G    19      33.450  45.768  65.950  1.00  0.00           C  
ATOM    602  O4'   G    19      34.100  45.388  67.110  1.00  0.00           O  
ATOM    603  C3'   G    19      34.260  45.168  64.760  1.00  0.00           C  
ATOM    604  O3'   G    19      33.980  45.638  63.520  1.00  0.00           O  
ATOM    605  C2'   G    19      35.690  45.568  65.230  1.00  0.00           C  
ATOM    606  O2'   G    19      36.000  46.958  65.010  1.00  0.00           O  
ATOM    607  C1'   G    19      35.500  45.218  66.770  1.00  0.00           C  
ATOM    608  N1    G    19      39.430  41.828  66.750  1.00  0.00           N  
ATOM    609  C2    G    19      39.370  43.138  66.920  1.00  0.00           C  
ATOM    610  N2    G    19      40.560  43.678  66.780  1.00  0.00           N  
ATOM    611  N3    G    19      38.300  43.938  66.970  1.00  0.00           N  
ATOM    612  C4    G    19      37.150  43.228  66.970  1.00  0.00           C  
ATOM    613  C5    G    19      37.050  41.868  66.770  1.00  0.00           C  
ATOM    614  C6    G    19      38.280  41.108  66.590  1.00  0.00           C  
ATOM    615  O6    G    19      38.450  39.908  66.260  1.00  0.00           O  
ATOM    616  N7    G    19      35.710  41.598  66.740  1.00  0.00           N  
ATOM    617  C8    G    19      35.080  42.708  66.860  1.00  0.00           C  
ATOM    618  N9    G    19      35.890  43.798  66.990  1.00  0.00           N  
ATOM    619 2HO'   G    19      36.270  47.038  64.090  1.00  0.00           H  
ATOM    620  H1    G    19      40.270  41.278  66.690  1.00  0.00           H  
ATOM    621  H8    G    19      34.000  42.718  66.900  1.00  0.00           H  
ATOM    622  H1'   G    19      36.260  45.768  67.330  1.00  0.00           H  
ATOM    623 1H2'   G    19      36.450  44.888  64.840  1.00  0.00           H  
ATOM    624  H21   G    19      40.610  44.678  66.930  1.00  0.00           H  
ATOM    625  H3'   G    19      34.120  44.088  64.700  1.00  0.00           H  
ATOM    626  H22   G    19      41.440  43.208  66.650  1.00  0.00           H  
ATOM    627  H4'   G    19      33.480  46.848  65.820  1.00  0.00           H  
ATOM    628 1H5'   G    19      31.520  45.648  66.850  1.00  0.00           H  
ATOM    629 2H5'   G    19      31.580  45.878  65.080  1.00  0.00           H  
ATOM    630  P     A    20      34.690  45.148  62.200  1.00  0.00           P  
ATOM    631  O1P   A    20      35.130  43.718  62.260  1.00  0.00           O  
ATOM    632  O2P   A    20      33.830  45.538  61.050  1.00  0.00           O1-
ATOM    633  C5'   A    20      37.100  45.758  61.410  1.00  0.00           C  
ATOM    634  O5'   A    20      35.970  46.078  62.130  1.00  0.00           O  
ATOM    635  C4'   A    20      38.240  46.638  61.910  1.00  0.00           C  
ATOM    636  O4'   A    20      38.430  46.588  63.350  1.00  0.00           O  
ATOM    637  C3'   A    20      39.540  46.268  61.200  1.00  0.00           C  
ATOM    638  O3'   A    20      39.920  47.178  60.160  1.00  0.00           O  
ATOM    639  C2'   A    20      40.520  46.608  62.320  1.00  0.00           C  
ATOM    640  O2'   A    20      40.890  47.968  62.460  1.00  0.00           O  
ATOM    641  C1'   A    20      39.790  46.108  63.550  1.00  0.00           C  
ATOM    642  N1    A    20      43.040  41.998  63.780  1.00  0.00           N  
ATOM    643  C2    A    20      43.310  43.278  63.820  1.00  0.00           C  
ATOM    644  N3    A    20      42.380  44.248  63.870  1.00  0.00           N  
ATOM    645  C4    A    20      41.080  43.828  63.850  1.00  0.00           C  
ATOM    646  C5    A    20      40.680  42.548  63.630  1.00  0.00           C  
ATOM    647  C6    A    20      41.720  41.578  63.700  1.00  0.00           C  
ATOM    648  N6    A    20      41.580  40.288  63.630  1.00  0.00           N  
ATOM    649  N7    A    20      39.290  42.458  63.510  1.00  0.00           N  
ATOM    650  C8    A    20      38.900  43.688  63.690  1.00  0.00           C  
ATOM    651  N9    A    20      39.910  44.618  63.840  1.00  0.00           N  
ATOM    652 2HO'   A    20      40.200  48.488  62.050  1.00  0.00           H  
ATOM    653  H2    A    20      44.350  43.568  63.740  1.00  0.00           H  
ATOM    654  H8    A    20      37.870  43.948  63.500  1.00  0.00           H  
ATOM    655  H1'   A    20      40.280  46.568  64.410  1.00  0.00           H  
ATOM    656 1H2'   A    20      41.440  46.018  62.300  1.00  0.00           H  
ATOM    657  H3'   A    20      39.690  45.228  60.930  1.00  0.00           H  
ATOM    658  H4'   A    20      37.980  47.658  61.610  1.00  0.00           H  
ATOM    659 1H5'   A    20      36.860  45.938  60.360  1.00  0.00           H  
ATOM    660 2H5'   A    20      37.430  44.718  61.480  1.00  0.00           H  
ATOM    661  H61   A    20      40.680  39.828  63.720  1.00  0.00           H  
ATOM    662  H62   A    20      42.430  39.738  63.550  1.00  0.00           H  
ATOM    663  P     G    21      40.560  46.588  58.840  1.00  0.00           P  
ATOM    664  O1P   G    21      39.700  45.468  58.430  1.00  0.00           O  
ATOM    665  O2P   G    21      40.750  47.778  58.010  1.00  0.00           O1-
ATOM    666  C5'   G    21      42.980  46.698  59.650  1.00  0.00           C  
ATOM    667  O5'   G    21      41.940  45.918  59.300  1.00  0.00           O  
ATOM    668  C4'   G    21      44.230  45.858  59.970  1.00  0.00           C  
ATOM    669  O4'   G    21      43.950  45.038  61.140  1.00  0.00           O  
ATOM    670  C3'   G    21      44.680  44.888  58.890  1.00  0.00           C  
ATOM    671  O3'   G    21      45.600  45.418  57.890  1.00  0.00           O  
ATOM    672  C2'   G    21      45.300  43.738  59.700  1.00  0.00           C  
ATOM    673  O2'   G    21      46.580  44.208  60.180  1.00  0.00           O  
ATOM    674  C1'   G    21      44.300  43.648  60.900  1.00  0.00           C  
ATOM    675  N1    G    21      42.930  38.858  60.080  1.00  0.00           N  
ATOM    676  C2    G    21      44.160  39.348  60.210  1.00  0.00           C  
ATOM    677  N2    G    21      45.170  38.428  60.250  1.00  0.00           N  
ATOM    678  N3    G    21      44.390  40.688  60.380  1.00  0.00           N  
ATOM    679  C4    G    21      43.260  41.488  60.420  1.00  0.00           C  
ATOM    680  C5    G    21      41.980  41.038  60.300  1.00  0.00           C  
ATOM    681  C6    G    21      41.840  39.668  59.940  1.00  0.00           C  
ATOM    682  O6    G    21      40.870  39.038  59.480  1.00  0.00           O  
ATOM    683  N7    G    21      41.040  42.068  60.340  1.00  0.00           N  
ATOM    684  C8    G    21      41.800  43.128  60.480  1.00  0.00           C  
ATOM    685  N9    G    21      43.120  42.808  60.550  1.00  0.00           N  
ATOM    686 2HO'   G    21      46.940  44.668  59.420  1.00  0.00           H  
ATOM    687  H1    G    21      42.750  37.898  59.800  1.00  0.00           H  
ATOM    688  H8    G    21      41.370  44.108  60.640  1.00  0.00           H  
ATOM    689  H1'   G    21      44.760  43.298  61.830  1.00  0.00           H  
ATOM    690 1H2'   G    21      45.370  42.818  59.130  1.00  0.00           H  
ATOM    691  H21   G    21      46.100  38.818  60.260  1.00  0.00           H  
ATOM    692  H3'   G    21      43.840  44.448  58.360  1.00  0.00           H  
ATOM    693  H22   G    21      45.010  37.448  60.060  1.00  0.00           H  
ATOM    694  H4'   G    21      45.070  46.478  60.300  1.00  0.00           H  
ATOM    695 1H5'   G    21      42.710  47.318  60.510  1.00  0.00           H  
ATOM    696 2H5'   G    21      43.360  47.208  58.770  1.00  0.00           H  
ATOM    697  P     A    22      45.660  45.028  56.390  1.00  0.00           P  
ATOM    698  O1P   A    22      44.320  45.158  55.840  1.00  0.00           O  
ATOM    699  O2P   A    22      46.750  45.848  55.880  1.00  0.00           O1-
ATOM    700  C5'   A    22      47.420  43.258  56.630  1.00  0.00           C  
ATOM    701  O5'   A    22      46.070  43.538  56.330  1.00  0.00           O  
ATOM    702  C4'   A    22      47.630  41.758  56.780  1.00  0.00           C  
ATOM    703  O4'   A    22      46.720  41.218  57.680  1.00  0.00           O  
ATOM    704  C3'   A    22      47.470  41.038  55.490  1.00  0.00           C  
ATOM    705  O3'   A    22      48.550  41.238  54.590  1.00  0.00           O  
ATOM    706  C2'   A    22      47.260  39.608  56.080  1.00  0.00           C  
ATOM    707  O2'   A    22      48.430  38.988  56.560  1.00  0.00           O  
ATOM    708  C1'   A    22      46.360  39.898  57.290  1.00  0.00           C  
ATOM    709  N1    A    22      42.510  36.528  56.560  1.00  0.00           N  
ATOM    710  C2    A    22      43.780  36.378  56.860  1.00  0.00           C  
ATOM    711  N3    A    22      44.720  37.328  57.060  1.00  0.00           N  
ATOM    712  C4    A    22      44.220  38.558  56.880  1.00  0.00           C  
ATOM    713  C5    A    22      42.890  38.878  56.630  1.00  0.00           C  
ATOM    714  C6    A    22      42.070  37.748  56.520  1.00  0.00           C  
ATOM    715  N6    A    22      40.830  37.768  56.140  1.00  0.00           N  
ATOM    716  N7    A    22      42.750  40.288  56.590  1.00  0.00           N  
ATOM    717  C8    A    22      43.910  40.728  57.040  1.00  0.00           C  
ATOM    718  N9    A    22      44.890  39.758  57.000  1.00  0.00           N  
ATOM    719 2HO'   A    22      48.290  38.088  56.870  1.00  0.00           H  
ATOM    720  H2    A    22      44.180  35.388  57.030  1.00  0.00           H  
ATOM    721  H8    A    22      44.170  41.728  57.340  1.00  0.00           H  
ATOM    722  H1'   A    22      46.530  39.168  58.070  1.00  0.00           H  
ATOM    723 1H2'   A    22      46.770  38.948  55.360  1.00  0.00           H  
ATOM    724  H3'   A    22      46.520  41.328  55.030  1.00  0.00           H  
ATOM    725  H4'   A    22      48.640  41.548  57.130  1.00  0.00           H  
ATOM    726 1H5'   A    22      47.700  43.768  57.560  1.00  0.00           H  
ATOM    727 2H5'   A    22      48.080  43.678  55.870  1.00  0.00           H  
ATOM    728  H61   A    22      40.320  38.628  56.020  1.00  0.00           H  
ATOM    729  H62   A    22      40.410  36.878  55.910  1.00  0.00           H  
ATOM    730  P     G    23      48.490  40.668  53.140  1.00  0.00           P  
ATOM    731  O1P   G    23      47.100  40.918  52.690  1.00  0.00           O  
ATOM    732  O2P   G    23      49.640  41.238  52.420  1.00  0.00           O1-
ATOM    733  C5'   G    23      49.720  38.408  53.640  1.00  0.00           C  
ATOM    734  O5'   G    23      48.600  39.118  53.140  1.00  0.00           O  
ATOM    735  C4'   G    23      49.420  36.898  53.560  1.00  0.00           C  
ATOM    736  O4'   G    23      48.370  36.478  54.440  1.00  0.00           O  
ATOM    737  C3'   G    23      49.050  36.538  52.140  1.00  0.00           C  
ATOM    738  O3'   G    23      50.150  36.368  51.230  1.00  0.00           O  
ATOM    739  C2'   G    23      48.250  35.238  52.460  1.00  0.00           C  
ATOM    740  O2'   G    23      49.110  34.158  52.580  1.00  0.00           O  
ATOM    741  C1'   G    23      47.550  35.538  53.750  1.00  0.00           C  
ATOM    742  N1    G    23      42.750  34.378  52.690  1.00  0.00           N  
ATOM    743  C2    G    23      43.810  33.538  52.950  1.00  0.00           C  
ATOM    744  N2    G    23      43.750  32.228  52.720  1.00  0.00           N  
ATOM    745  N3    G    23      45.010  34.028  53.220  1.00  0.00           N  
ATOM    746  C4    G    23      45.060  35.358  53.240  1.00  0.00           C  
ATOM    747  C5    G    23      44.050  36.318  53.200  1.00  0.00           C  
ATOM    748  C6    G    23      42.780  35.728  52.920  1.00  0.00           C  
ATOM    749  O6    G    23      41.710  36.368  52.850  1.00  0.00           O  
ATOM    750  N7    G    23      44.560  37.638  53.440  1.00  0.00           N  
ATOM    751  C8    G    23      45.830  37.418  53.430  1.00  0.00           C  
ATOM    752  N9    G    23      46.190  36.088  53.490  1.00  0.00           N  
ATOM    753 2HO'   G    23      49.350  33.668  51.800  1.00  0.00           H  
ATOM    754  H1    G    23      41.870  33.928  52.490  1.00  0.00           H  
ATOM    755  H8    G    23      46.600  38.158  53.520  1.00  0.00           H  
ATOM    756  H1'   G    23      47.480  34.598  54.300  1.00  0.00           H  
ATOM    757 1H2'   G    23      47.500  35.028  51.700  1.00  0.00           H  
ATOM    758  H21   G    23      44.530  31.608  52.880  1.00  0.00           H  
ATOM    759  H3'   G    23      48.380  37.288  51.720  1.00  0.00           H  
ATOM    760  H22   G    23      42.870  31.768  52.520  1.00  0.00           H  
ATOM    761  H4'   G    23      50.260  36.288  53.890  1.00  0.00           H  
ATOM    762 1H5'   G    23      49.970  38.618  54.680  1.00  0.00           H  
ATOM    763 2H5'   G    23      50.580  38.638  53.000  1.00  0.00           H  
ATOM    764  P     A    24      49.910  36.718  49.660  1.00  0.00           P  
ATOM    765  O1P   A    24      49.460  38.138  49.650  1.00  0.00           O  
ATOM    766  O2P   A    24      51.000  36.198  48.810  1.00  0.00           O1-
ATOM    767  C5'   A    24      48.730  34.398  49.070  1.00  0.00           C  
ATOM    768  O5'   A    24      48.630  35.798  49.310  1.00  0.00           O  
ATOM    769  C4'   A    24      47.400  33.778  48.760  1.00  0.00           C  
ATOM    770  O4'   A    24      46.420  34.158  49.730  1.00  0.00           O  
ATOM    771  C3'   A    24      46.720  34.178  47.460  1.00  0.00           C  
ATOM    772  O3'   A    24      47.450  33.668  46.280  1.00  0.00           O  
ATOM    773  C2'   A    24      45.350  33.598  47.680  1.00  0.00           C  
ATOM    774  O2'   A    24      45.340  32.248  47.500  1.00  0.00           O  
ATOM    775  C1'   A    24      45.150  33.798  49.210  1.00  0.00           C  
ATOM    776  N1    A    24      40.110  34.408  48.770  1.00  0.00           N  
ATOM    777  C2    A    24      40.880  33.408  48.510  1.00  0.00           C  
ATOM    778  N3    A    24      42.180  33.308  48.710  1.00  0.00           N  
ATOM    779  C4    A    24      42.750  34.538  49.050  1.00  0.00           C  
ATOM    780  C5    A    24      42.040  35.668  49.380  1.00  0.00           C  
ATOM    781  C6    A    24      40.590  35.528  49.240  1.00  0.00           C  
ATOM    782  N6    A    24      39.770  36.448  49.650  1.00  0.00           N  
ATOM    783  N7    A    24      42.990  36.648  49.810  1.00  0.00           N  
ATOM    784  C8    A    24      44.140  36.058  49.890  1.00  0.00           C  
ATOM    785  N9    A    24      44.080  34.798  49.410  1.00  0.00           N  
ATOM    786 2HO'   A    24      45.290  32.228  46.540  1.00  0.00           H  
ATOM    787  H2    A    24      40.390  32.598  47.980  1.00  0.00           H  
ATOM    788  H8    A    24      45.000  36.548  50.330  1.00  0.00           H  
ATOM    789  H1'   A    24      44.770  32.838  49.560  1.00  0.00           H  
ATOM    790 1H2'   A    24      44.680  34.208  47.060  1.00  0.00           H  
ATOM    791  H3'   A    24      46.770  35.258  47.340  1.00  0.00           H  
ATOM    792  H4'   A    24      47.510  32.698  48.810  1.00  0.00           H  
ATOM    793 1H5'   A    24      49.200  33.958  49.950  1.00  0.00           H  
ATOM    794 2H5'   A    24      49.300  34.278  48.150  1.00  0.00           H  
ATOM    795  H61   A    24      40.190  37.118  50.280  1.00  0.00           H  
ATOM    796  H62   A    24      38.790  36.218  49.720  1.00  0.00           H  
ATOM    797  P     G    25      46.800  33.848  44.780  1.00  0.00           P  
ATOM    798  O1P   G    25      46.060  35.098  44.830  1.00  0.00           O  
ATOM    799  O2P   G    25      47.790  33.658  43.740  1.00  0.00           O1-
ATOM    800  C5'   G    25      46.090  31.338  44.550  1.00  0.00           C  
ATOM    801  O5'   G    25      45.700  32.678  44.830  1.00  0.00           O  
ATOM    802  C4'   G    25      44.970  30.318  44.410  1.00  0.00           C  
ATOM    803  O4'   G    25      44.140  30.498  45.570  1.00  0.00           O  
ATOM    804  C3'   G    25      44.050  30.438  43.130  1.00  0.00           C  
ATOM    805  O3'   G    25      44.440  29.538  42.140  1.00  0.00           O  
ATOM    806  C2'   G    25      42.750  29.908  43.770  1.00  0.00           C  
ATOM    807  O2'   G    25      42.740  28.448  43.800  1.00  0.00           O  
ATOM    808  C1'   G    25      42.760  30.328  45.230  1.00  0.00           C  
ATOM    809  N1    G    25      38.090  32.308  44.540  1.00  0.00           N  
ATOM    810  C2    G    25      38.450  31.038  44.500  1.00  0.00           C  
ATOM    811  N2    G    25      37.720  30.088  43.960  1.00  0.00           N  
ATOM    812  N3    G    25      39.710  30.608  44.790  1.00  0.00           N  
ATOM    813  C4    G    25      40.580  31.658  45.090  1.00  0.00           C  
ATOM    814  C5    G    25      40.270  32.988  45.150  1.00  0.00           C  
ATOM    815  C6    G    25      38.920  33.398  44.830  1.00  0.00           C  
ATOM    816  O6    G    25      38.410  34.518  44.750  1.00  0.00           O  
ATOM    817  N7    G    25      41.340  33.778  45.370  1.00  0.00           N  
ATOM    818  C8    G    25      42.320  32.908  45.480  1.00  0.00           C  
ATOM    819  N9    G    25      41.940  31.588  45.240  1.00  0.00           N  
ATOM    820 2HO'   G    25      43.340  28.128  43.110  1.00  0.00           H  
ATOM    821  H1    G    25      37.160  32.588  44.270  1.00  0.00           H  
ATOM    822  H8    G    25      43.350  33.148  45.680  1.00  0.00           H  
ATOM    823  H1'   G    25      42.240  29.548  45.780  1.00  0.00           H  
ATOM    824 1H2'   G    25      41.880  30.238  43.200  1.00  0.00           H  
ATOM    825  H21   G    25      38.160  29.218  43.700  1.00  0.00           H  
ATOM    826  H3'   G    25      43.840  31.468  42.850  1.00  0.00           H  
ATOM    827  H22   G    25      36.750  30.228  43.720  1.00  0.00           H  
ATOM    828  H4'   G    25      45.330  29.288  44.380  1.00  0.00           H  
ATOM    829 1H5'   G    25      46.710  30.958  45.360  1.00  0.00           H  
ATOM    830 2H5'   G    25      46.730  31.228  43.680  1.00  0.00           H  
ATOM    831  P     A    26      44.230  29.828  40.600  1.00  0.00           P  
ATOM    832  O1P   A    26      44.680  31.248  40.430  1.00  0.00           O  
ATOM    833  O2P   A    26      44.900  28.758  39.920  1.00  0.00           O1-
ATOM    834  C5'   A    26      41.940  28.598  40.140  1.00  0.00           C  
ATOM    835  O5'   A    26      42.680  29.758  40.310  1.00  0.00           O  
ATOM    836  C4'   A    26      40.440  28.938  40.080  1.00  0.00           C  
ATOM    837  O4'   A    26      40.120  29.928  41.040  1.00  0.00           O  
ATOM    838  C3'   A    26      40.140  29.428  38.670  1.00  0.00           C  
ATOM    839  O3'   A    26      39.760  28.398  37.790  1.00  0.00           O  
ATOM    840  C2'   A    26      39.020  30.398  38.990  1.00  0.00           C  
ATOM    841  O2'   A    26      37.640  29.968  38.810  1.00  0.00           O  
ATOM    842  C1'   A    26      39.090  30.728  40.480  1.00  0.00           C  
ATOM    843  N1    A    26      37.320  35.588  40.470  1.00  0.00           N  
ATOM    844  C2    A    26      36.860  34.418  39.980  1.00  0.00           C  
ATOM    845  N3    A    26      37.290  33.168  40.110  1.00  0.00           N  
ATOM    846  C4    A    26      38.540  33.188  40.710  1.00  0.00           C  
ATOM    847  C5    A    26      39.170  34.258  41.270  1.00  0.00           C  
ATOM    848  C6    A    26      38.490  35.458  41.160  1.00  0.00           C  
ATOM    849  N6    A    26      38.930  36.568  41.630  1.00  0.00           N  
ATOM    850  N7    A    26      40.370  33.848  41.890  1.00  0.00           N  
ATOM    851  C8    A    26      40.460  32.608  41.500  1.00  0.00           C  
ATOM    852  N9    A    26      39.440  32.148  40.740  1.00  0.00           N  
ATOM    853 2HO'   A    26      37.250  30.158  37.960  1.00  0.00           H  
ATOM    854  H2    A    26      35.980  34.498  39.360  1.00  0.00           H  
ATOM    855  H8    A    26      41.280  31.948  41.750  1.00  0.00           H  
ATOM    856  H1'   A    26      38.200  30.458  41.050  1.00  0.00           H  
ATOM    857 1H2'   A    26      39.130  31.338  38.470  1.00  0.00           H  
ATOM    858  H3'   A    26      40.870  30.098  38.220  1.00  0.00           H  
ATOM    859  H4'   A    26      39.870  28.028  40.240  1.00  0.00           H  
ATOM    860 1H5'   A    26      42.220  27.988  41.000  1.00  0.00           H  
ATOM    861 2H5'   A    26      42.260  28.038  39.260  1.00  0.00           H  
ATOM    862  H61   A    26      39.850  36.478  42.040  1.00  0.00           H  
ATOM    863  H62   A    26      38.530  37.388  41.190  1.00  0.00           H  
ATOM    864  P     A    27      39.760  28.458  36.160  1.00  0.00           P  
ATOM    865  O1P   A    27      40.910  29.198  35.630  1.00  0.00           O  
ATOM    866  O2P   A    27      39.540  27.068  35.790  1.00  0.00           O1-
ATOM    867  C5'   A    27      37.070  28.548  36.030  1.00  0.00           C  
ATOM    868  O5'   A    27      38.320  29.138  35.760  1.00  0.00           O  
ATOM    869  C4'   A    27      35.970  29.578  35.820  1.00  0.00           C  
ATOM    870  O4'   A    27      36.100  30.568  36.750  1.00  0.00           O  
ATOM    871  C3'   A    27      35.760  30.178  34.400  1.00  0.00           C  
ATOM    872  O3'   A    27      35.170  29.328  33.420  1.00  0.00           O  
ATOM    873  C2'   A    27      34.950  31.388  34.800  1.00  0.00           C  
ATOM    874  O2'   A    27      33.550  31.078  34.800  1.00  0.00           O  
ATOM    875  C1'   A    27      35.310  31.618  36.230  1.00  0.00           C  
ATOM    876  N1    A    27      34.680  36.738  35.920  1.00  0.00           N  
ATOM    877  C2    A    27      33.840  35.758  35.860  1.00  0.00           C  
ATOM    878  N3    A    27      34.040  34.448  36.030  1.00  0.00           N  
ATOM    879  C4    A    27      35.400  34.158  36.230  1.00  0.00           C  
ATOM    880  C5    A    27      36.340  35.088  36.420  1.00  0.00           C  
ATOM    881  C6    A    27      35.910  36.488  36.310  1.00  0.00           C  
ATOM    882  N6    A    27      36.700  37.498  36.380  1.00  0.00           N  
ATOM    883  N7    A    27      37.560  34.478  36.650  1.00  0.00           N  
ATOM    884  C8    A    27      37.260  33.218  36.560  1.00  0.00           C  
ATOM    885  N9    A    27      35.940  32.928  36.400  1.00  0.00           N  
ATOM    886 2HO'   A    27      33.270  30.728  33.960  1.00  0.00           H  
ATOM    887  H2    A    27      32.860  36.168  35.720  1.00  0.00           H  
ATOM    888  H8    A    27      37.940  32.388  36.690  1.00  0.00           H  
ATOM    889  H1'   A    27      34.340  31.598  36.730  1.00  0.00           H  
ATOM    890 1H2'   A    27      35.160  32.248  34.170  1.00  0.00           H  
ATOM    891  H3'   A    27      36.650  30.618  33.950  1.00  0.00           H  
ATOM    892  H4'   A    27      35.020  29.078  35.980  1.00  0.00           H  
ATOM    893 1H5'   A    27      37.060  28.258  37.080  1.00  0.00           H  
ATOM    894 2H5'   A    27      37.000  27.608  35.500  1.00  0.00           H  
ATOM    895  H61   A    27      37.560  37.348  36.880  1.00  0.00           H  
ATOM    896  H62   A    27      36.160  38.338  36.230  1.00  0.00           H  
ATOM    897  P     A    28      35.310  29.578  31.910  1.00  0.00           P  
ATOM    898  O1P   A    28      36.700  29.958  31.580  1.00  0.00           O  
ATOM    899  O2P   A    28      34.660  28.428  31.240  1.00  0.00           O1-
ATOM    900  C5'   A    28      32.990  30.758  31.480  1.00  0.00           C  
ATOM    901  O5'   A    28      34.370  30.888  31.720  1.00  0.00           O  
ATOM    902  C4'   A    28      32.170  32.058  31.580  1.00  0.00           C  
ATOM    903  O4'   A    28      32.460  32.838  32.730  1.00  0.00           O  
ATOM    904  C3'   A    28      32.320  33.038  30.410  1.00  0.00           C  
ATOM    905  O3'   A    28      31.690  32.598  29.220  1.00  0.00           O  
ATOM    906  C2'   A    28      31.550  34.218  30.990  1.00  0.00           C  
ATOM    907  O2'   A    28      30.180  33.928  30.940  1.00  0.00           O  
ATOM    908  C1'   A    28      32.160  34.198  32.470  1.00  0.00           C  
ATOM    909  N1    A    28      34.440  38.918  32.770  1.00  0.00           N  
ATOM    910  C2    A    28      33.150  38.518  32.770  1.00  0.00           C  
ATOM    911  N3    A    28      32.660  37.248  32.680  1.00  0.00           N  
ATOM    912  C4    A    28      33.600  36.298  32.590  1.00  0.00           C  
ATOM    913  C5    A    28      34.970  36.558  32.580  1.00  0.00           C  
ATOM    914  C6    A    28      35.360  37.938  32.680  1.00  0.00           C  
ATOM    915  N6    A    28      36.500  38.448  32.510  1.00  0.00           N  
ATOM    916  N7    A    28      35.700  35.298  32.440  1.00  0.00           N  
ATOM    917  C8    A    28      34.770  34.458  32.350  1.00  0.00           C  
ATOM    918  N9    A    28      33.480  34.908  32.470  1.00  0.00           N  
ATOM    919 2HO'   A    28      29.880  33.748  30.050  1.00  0.00           H  
ATOM    920  H2    A    28      32.460  39.328  32.930  1.00  0.00           H  
ATOM    921  H8    A    28      34.880  33.408  32.130  1.00  0.00           H  
ATOM    922  H1'   A    28      31.530  34.598  33.250  1.00  0.00           H  
ATOM    923 1H2'   A    28      31.810  35.158  30.510  1.00  0.00           H  
ATOM    924  H3'   A    28      33.380  33.268  30.280  1.00  0.00           H  
ATOM    925  H4'   A    28      31.140  31.718  31.590  1.00  0.00           H  
ATOM    926 1H5'   A    28      32.560  29.978  32.100  1.00  0.00           H  
ATOM    927 2H5'   A    28      32.830  30.428  30.460  1.00  0.00           H  
ATOM    928  H61   A    28      37.250  37.798  32.730  1.00  0.00           H  
ATOM    929  H62   A    28      36.650  39.438  32.610  1.00  0.00           H  
ATOM    930  P     G    29      32.070  33.308  27.780  1.00  0.00           P  
ATOM    931  O1P   G    29      33.520  33.598  27.690  1.00  0.00           O  
ATOM    932  O2P   G    29      31.410  32.468  26.760  1.00  0.00           O1-
ATOM    933  C5'   G    29      29.920  34.878  27.720  1.00  0.00           C  
ATOM    934  O5'   G    29      31.280  34.758  27.800  1.00  0.00           O  
ATOM    935  C4'   G    29      29.430  36.398  27.960  1.00  0.00           C  
ATOM    936  O4'   G    29      29.970  36.868  29.240  1.00  0.00           O  
ATOM    937  C3'   G    29      29.980  37.398  26.900  1.00  0.00           C  
ATOM    938  O3'   G    29      29.100  37.358  25.840  1.00  0.00           O  
ATOM    939  C2'   G    29      29.960  38.728  27.730  1.00  0.00           C  
ATOM    940  O2'   G    29      28.680  39.358  27.900  1.00  0.00           O  
ATOM    941  C1'   G    29      30.420  38.218  29.150  1.00  0.00           C  
ATOM    942  N1    G    29      34.560  41.258  29.680  1.00  0.00           N  
ATOM    943  C2    G    29      33.270  41.628  29.520  1.00  0.00           C  
ATOM    944  N2    G    29      33.070  42.898  29.600  1.00  0.00           N  
ATOM    945  N3    G    29      32.240  40.838  29.440  1.00  0.00           N  
ATOM    946  C4    G    29      32.680  39.498  29.380  1.00  0.00           C  
ATOM    947  C5    G    29      33.970  39.078  29.480  1.00  0.00           C  
ATOM    948  C6    G    29      35.060  40.018  29.610  1.00  0.00           C  
ATOM    949  O6    G    29      36.300  39.828  29.680  1.00  0.00           O  
ATOM    950  N7    G    29      34.000  37.688  29.260  1.00  0.00           N  
ATOM    951  C8    G    29      32.730  37.288  29.170  1.00  0.00           C  
ATOM    952  N9    G    29      31.880  38.338  29.290  1.00  0.00           N  
ATOM    953 2HO'   G    29      28.100  39.028  27.210  1.00  0.00           H  
ATOM    954  H1    G    29      35.270  41.938  29.910  1.00  0.00           H  
ATOM    955  H8    G    29      32.360  36.288  29.020  1.00  0.00           H  
ATOM    956  H1'   G    29      29.860  38.658  29.980  1.00  0.00           H  
ATOM    957 1H2'   G    29      30.680  39.468  27.380  1.00  0.00           H  
ATOM    958  H21   G    29      32.140  43.178  29.870  1.00  0.00           H  
ATOM    959  H3'   G    29      30.970  36.998  26.660  1.00  0.00           H  
ATOM    960  H22   G    29      33.830  43.548  29.720  1.00  0.00           H  
ATOM    961  H4'   G    29      28.350  36.508  27.990  1.00  0.00           H  
ATOM    962 1H5'   G    29      29.470  34.238  28.470  1.00  0.00           H  
ATOM    963 2H5'   G    29      29.670  34.568  26.700  1.00  0.00           H  
ATOM    964  P     U    30      29.460  38.038  24.420  1.00  0.00           P  
ATOM    965  O1P   U    30      28.110  38.388  23.900  1.00  0.00           O  
ATOM    966  O2P   U    30      30.210  37.008  23.730  1.00  0.00           O1-
ATOM    967  C5'   U    30      30.190  40.538  24.540  1.00  0.00           C  
ATOM    968  O5'   U    30      30.490  39.178  24.600  1.00  0.00           O  
ATOM    969  C4'   U    30      31.440  41.338  24.790  1.00  0.00           C  
ATOM    970  O4'   U    30      32.140  40.988  25.990  1.00  0.00           O  
ATOM    971  C3'   U    30      32.520  41.068  23.690  1.00  0.00           C  
ATOM    972  O3'   U    30      32.190  41.848  22.530  1.00  0.00           O  
ATOM    973  C2'   U    30      33.840  41.478  24.310  1.00  0.00           C  
ATOM    974  O2'   U    30      34.170  42.878  24.250  1.00  0.00           O  
ATOM    975  C1'   U    30      33.570  41.108  25.760  1.00  0.00           C  
ATOM    976  N1    U    30      34.260  39.808  26.120  1.00  0.00           N  
ATOM    977  C2    U    30      35.610  39.888  26.480  1.00  0.00           C  
ATOM    978  O2    U    30      36.270  40.908  26.610  1.00  0.00           O  
ATOM    979  N3    U    30      36.280  38.728  26.730  1.00  0.00           N  
ATOM    980  C4    U    30      35.790  37.468  26.610  1.00  0.00           C  
ATOM    981  O4    U    30      36.500  36.528  26.920  1.00  0.00           O  
ATOM    982  C5    U    30      34.360  37.398  26.200  1.00  0.00           C  
ATOM    983  C6    U    30      33.690  38.568  25.940  1.00  0.00           C  
ATOM    984 2HO'   U    30      34.650  43.108  23.450  1.00  0.00           H  
ATOM    985  H3    U    30      37.140  38.808  27.250  1.00  0.00           H  
ATOM    986  H5    U    30      33.920  36.438  25.990  1.00  0.00           H  
ATOM    987  H6    U    30      32.650  38.618  25.640  1.00  0.00           H  
ATOM    988  H1'   U    30      33.910  41.848  26.470  1.00  0.00           H  
ATOM    989 1H2'   U    30      34.570  40.798  23.870  1.00  0.00           H  
ATOM    990  H3'   U    30      32.550  40.028  23.350  1.00  0.00           H  
ATOM    991  H4'   U    30      31.230  42.408  24.860  1.00  0.00           H  
ATOM    992 1H5'   U    30      29.410  40.848  25.240  1.00  0.00           H  
ATOM    993 2H5'   U    30      29.720  40.738  23.580  1.00  0.00           H  
ATOM    994  P     U    31      32.810  41.468  21.090  1.00  0.00           P  
ATOM    995  O1P   U    31      31.820  41.898  20.060  1.00  0.00           O  
ATOM    996  O2P   U    31      33.150  40.008  21.120  1.00  0.00           O1-
ATOM    997  C5'   U    31      34.240  43.548  20.790  1.00  0.00           C  
ATOM    998  O5'   U    31      34.190  42.198  20.960  1.00  0.00           O  
ATOM    999  C4'   U    31      35.650  44.078  20.930  1.00  0.00           C  
ATOM   1000  O4'   U    31      36.150  43.848  22.220  1.00  0.00           O  
ATOM   1001  C3'   U    31      36.660  43.448  19.880  1.00  0.00           C  
ATOM   1002  O3'   U    31      36.600  43.898  18.530  1.00  0.00           O  
ATOM   1003  C2'   U    31      38.000  43.758  20.640  1.00  0.00           C  
ATOM   1004  O2'   U    31      38.270  45.128  20.470  1.00  0.00           O  
ATOM   1005  C1'   U    31      37.580  43.648  22.130  1.00  0.00           C  
ATOM   1006  N1    U    31      37.970  42.278  22.760  1.00  0.00           N  
ATOM   1007  C2    U    31      39.170  42.248  23.520  1.00  0.00           C  
ATOM   1008  O2    U    31      39.840  43.298  23.700  1.00  0.00           O  
ATOM   1009  N3    U    31      39.490  41.088  24.180  1.00  0.00           N  
ATOM   1010  C4    U    31      38.860  39.858  23.950  1.00  0.00           C  
ATOM   1011  O4    U    31      39.400  38.848  24.440  1.00  0.00           O  
ATOM   1012  C5    U    31      37.690  39.898  23.020  1.00  0.00           C  
ATOM   1013  C6    U    31      37.280  41.098  22.530  1.00  0.00           C  
ATOM   1014 2HO'   U    31      39.220  45.238  20.520  1.00  0.00           H  
ATOM   1015  H3    U    31      40.180  41.128  24.920  1.00  0.00           H  
ATOM   1016  H5    U    31      37.230  38.988  22.650  1.00  0.00           H  
ATOM   1017  H6    U    31      36.500  41.078  21.780  1.00  0.00           H  
ATOM   1018  H1'   U    31      38.010  44.448  22.730  1.00  0.00           H  
ATOM   1019 1H2'   U    31      38.810  43.148  20.240  1.00  0.00           H  
ATOM   1020  H3'   U    31      36.440  42.378  19.910  1.00  0.00           H  
ATOM   1021  H4'   U    31      35.620  45.148  20.740  1.00  0.00           H  
ATOM   1022 1H5'   U    31      33.660  44.078  21.540  1.00  0.00           H  
ATOM   1023 2H5'   U    31      33.720  43.728  19.850  1.00  0.00           H  
ATOM   1024  P     U    32      37.650  43.388  17.480  1.00  0.00           P  
ATOM   1025  O1P   U    32      37.110  43.738  16.160  1.00  0.00           O  
ATOM   1026  O2P   U    32      37.900  41.978  17.750  1.00  0.00           O1-
ATOM   1027  C5'   U    32      40.080  44.158  16.800  1.00  0.00           C  
ATOM   1028  O5'   U    32      38.960  44.318  17.650  1.00  0.00           O  
ATOM   1029  C4'   U    32      40.710  45.528  16.410  1.00  0.00           C  
ATOM   1030  O4'   U    32      39.670  46.408  16.010  1.00  0.00           O  
ATOM   1031  C3'   U    32      41.460  46.258  17.550  1.00  0.00           C  
ATOM   1032  O3'   U    32      42.700  46.858  17.230  1.00  0.00           O  
ATOM   1033  C2'   U    32      40.360  47.258  18.040  1.00  0.00           C  
ATOM   1034  O2'   U    32      40.890  48.338  18.820  1.00  0.00           O  
ATOM   1035  C1'   U    32      39.690  47.648  16.730  1.00  0.00           C  
ATOM   1036  N1    U    32      38.350  48.238  16.930  1.00  0.00           N  
ATOM   1037  C2    U    32      38.230  49.588  16.640  1.00  0.00           C  
ATOM   1038  O2    U    32      39.140  50.318  16.210  1.00  0.00           O  
ATOM   1039  N3    U    32      37.000  50.208  16.990  1.00  0.00           N  
ATOM   1040  C4    U    32      35.870  49.548  17.400  1.00  0.00           C  
ATOM   1041  O4    U    32      34.820  50.138  17.670  1.00  0.00           O  
ATOM   1042  C5    U    32      36.090  48.108  17.590  1.00  0.00           C  
ATOM   1043  C6    U    32      37.260  47.488  17.340  1.00  0.00           C  
ATOM   1044 2HO'   U    32      40.960  47.988  19.710  1.00  0.00           H  
ATOM   1045  H3    U    32      36.870  51.168  16.710  1.00  0.00           H  
ATOM   1046  H5    U    32      35.230  47.538  17.910  1.00  0.00           H  
ATOM   1047  H6    U    32      37.310  46.428  17.560  1.00  0.00           H  
ATOM   1048  H1'   U    32      40.450  48.268  16.250  1.00  0.00           H  
ATOM   1049 1H2'   U    32      39.590  46.728  18.600  1.00  0.00           H  
ATOM   1050  H3'   U    32      41.670  45.508  18.310  1.00  0.00           H  
ATOM   1051  H4'   U    32      41.400  45.318  15.600  1.00  0.00           H  
ATOM   1052 1H5'   U    32      39.700  43.628  15.930  1.00  0.00           H  
ATOM   1053 2H5'   U    32      40.870  43.498  17.140  1.00  0.00           H  
ATOM   1054  P     C    33      44.030  46.028  17.090  1.00  0.00           P  
ATOM   1055  O1P   C    33      45.090  46.918  16.620  1.00  0.00           O  
ATOM   1056  O2P   C    33      43.740  44.838  16.280  1.00  0.00           O1-
ATOM   1057  C5'   C    33      44.990  46.478  19.520  1.00  0.00           C  
ATOM   1058  O5'   C    33      44.490  45.528  18.560  1.00  0.00           O  
ATOM   1059  C4'   C    33      45.230  45.928  20.880  1.00  0.00           C  
ATOM   1060  O4'   C    33      44.110  45.378  21.500  1.00  0.00           O  
ATOM   1061  C3'   C    33      46.320  44.798  20.860  1.00  0.00           C  
ATOM   1062  O3'   C    33      47.120  44.698  22.070  1.00  0.00           O  
ATOM   1063  C2'   C    33      45.450  43.558  20.760  1.00  0.00           C  
ATOM   1064  O2'   C    33      46.150  42.428  21.180  1.00  0.00           O  
ATOM   1065  C1'   C    33      44.340  43.968  21.720  1.00  0.00           C  
ATOM   1066  N1    C    33      43.120  43.118  21.440  1.00  0.00           N  
ATOM   1067  C2    C    33      42.730  42.128  22.380  1.00  0.00           C  
ATOM   1068  O2    C    33      43.380  41.938  23.480  1.00  0.00           O  
ATOM   1069  N3    C    33      41.710  41.318  22.130  1.00  0.00           N  
ATOM   1070  C4    C    33      41.230  41.208  20.940  1.00  0.00           C  
ATOM   1071  N4    C    33      40.310  40.318  20.710  1.00  0.00           N  
ATOM   1072  C5    C    33      41.620  42.178  19.950  1.00  0.00           C  
ATOM   1073  C6    C    33      42.530  43.138  20.200  1.00  0.00           C  
ATOM   1074 2HO'   C    33      47.030  42.378  20.800  1.00  0.00           H  
ATOM   1075  H5    C    33      41.100  42.198  19.000  1.00  0.00           H  
ATOM   1076  H6    C    33      42.840  43.848  19.440  1.00  0.00           H  
ATOM   1077  H1'   C    33      44.600  43.938  22.770  1.00  0.00           H  
ATOM   1078 1H2'   C    33      45.090  43.508  19.740  1.00  0.00           H  
ATOM   1079  H3'   C    33      47.000  44.908  20.010  1.00  0.00           H  
ATOM   1080  H4'   C    33      45.590  46.738  21.520  1.00  0.00           H  
ATOM   1081  H41   C    33      40.030  39.778  21.520  1.00  0.00           H  
ATOM   1082 1H5'   C    33      44.340  47.358  19.580  1.00  0.00           H  
ATOM   1083 2H5'   C    33      45.940  46.898  19.200  1.00  0.00           H  
ATOM   1084  H42   C    33      40.040  39.978  19.800  1.00  0.00           H  
ATOM   1085  P     G    34      48.280  45.768  22.440  1.00  0.00           P  
ATOM   1086  O1P   G    34      49.030  46.298  21.230  1.00  0.00           O  
ATOM   1087  O2P   G    34      48.970  45.038  23.540  1.00  0.00           O1-
ATOM   1088  C5'   G    34      46.770  46.828  24.360  1.00  0.00           C  
ATOM   1089  O5'   G    34      47.420  46.978  23.100  1.00  0.00           O  
ATOM   1090  C4'   G    34      46.530  48.168  24.950  1.00  0.00           C  
ATOM   1091  O4'   G    34      45.960  49.088  24.030  1.00  0.00           O  
ATOM   1092  C3'   G    34      45.500  47.938  26.060  1.00  0.00           C  
ATOM   1093  O3'   G    34      46.080  48.148  27.370  1.00  0.00           O  
ATOM   1094  C2'   G    34      44.530  49.098  25.900  1.00  0.00           C  
ATOM   1095  O2'   G    34      44.870  50.218  26.680  1.00  0.00           O  
ATOM   1096  C1'   G    34      44.640  49.428  24.440  1.00  0.00           C  
ATOM   1097  N1    G    34      41.350  45.568  22.940  1.00  0.00           N  
ATOM   1098  C2    G    34      42.220  45.688  24.020  1.00  0.00           C  
ATOM   1099  N2    G    34      42.180  44.658  24.840  1.00  0.00           N  
ATOM   1100  N3    G    34      43.020  46.728  24.320  1.00  0.00           N  
ATOM   1101  C4    G    34      42.900  47.748  23.410  1.00  0.00           C  
ATOM   1102  C5    G    34      42.070  47.748  22.310  1.00  0.00           C  
ATOM   1103  C6    G    34      41.290  46.548  22.020  1.00  0.00           C  
ATOM   1104  O6    G    34      40.570  46.378  21.060  1.00  0.00           O  
ATOM   1105  N7    G    34      42.180  48.978  21.660  1.00  0.00           N  
ATOM   1106  C8    G    34      43.170  49.588  22.300  1.00  0.00           C  
ATOM   1107  N9    G    34      43.620  48.938  23.420  1.00  0.00           N  
ATOM   1108 2HO'   G    34      45.210  49.918  27.530  1.00  0.00           H  
ATOM   1109  H1    G    34      40.750  44.758  22.930  1.00  0.00           H  
ATOM   1110  H8    G    34      43.570  50.498  21.870  1.00  0.00           H  
ATOM   1111  H1'   G    34      44.490  50.508  24.560  1.00  0.00           H  
ATOM   1112 1H2'   G    34      43.520  48.788  26.160  1.00  0.00           H  
ATOM   1113  H21   G    34      41.680  43.788  24.690  1.00  0.00           H  
ATOM   1114  H3'   G    34      45.000  46.968  26.080  1.00  0.00           H  
ATOM   1115  H22   G    34      42.790  44.698  25.650  1.00  0.00           H  
ATOM   1116  H4'   G    34      47.470  48.518  25.370  1.00  0.00           H  
ATOM   1117 1H5'   G    34      47.480  46.298  24.980  1.00  0.00           H  
ATOM   1118 2H5'   G    34      45.870  46.238  24.260  1.00  0.00           H  
ATOM   1119  P     A    35      46.630  46.948  28.230  1.00  0.00           P  
ATOM   1120  O1P   A    35      47.410  46.068  27.400  1.00  0.00           O  
ATOM   1121  O2P   A    35      47.270  47.528  29.450  1.00  0.00           O1-
ATOM   1122  C5'   A    35      44.230  46.668  29.470  1.00  0.00           C  
ATOM   1123  O5'   A    35      45.260  46.218  28.570  1.00  0.00           O  
ATOM   1124  C4'   A    35      43.190  47.518  28.750  1.00  0.00           C  
ATOM   1125  O4'   A    35      42.630  46.808  27.690  1.00  0.00           O  
ATOM   1126  C3'   A    35      42.040  47.748  29.650  1.00  0.00           C  
ATOM   1127  O3'   A    35      42.230  48.678  30.660  1.00  0.00           O  
ATOM   1128  C2'   A    35      40.930  48.038  28.680  1.00  0.00           C  
ATOM   1129  O2'   A    35      40.900  49.428  28.320  1.00  0.00           O  
ATOM   1130  C1'   A    35      41.270  47.198  27.420  1.00  0.00           C  
ATOM   1131  N1    A    35      37.110  45.518  25.070  1.00  0.00           N  
ATOM   1132  C2    A    35      37.800  46.638  24.880  1.00  0.00           C  
ATOM   1133  N3    A    35      38.960  46.838  25.480  1.00  0.00           N  
ATOM   1134  C4    A    35      39.360  45.958  26.370  1.00  0.00           C  
ATOM   1135  C5    A    35      38.760  44.738  26.570  1.00  0.00           C  
ATOM   1136  C6    A    35      37.560  44.568  25.860  1.00  0.00           C  
ATOM   1137  N6    A    35      36.640  43.528  25.960  1.00  0.00           N  
ATOM   1138  N7    A    35      39.340  44.048  27.600  1.00  0.00           N  
ATOM   1139  C8    A    35      40.340  44.828  27.990  1.00  0.00           C  
ATOM   1140  N9    A    35      40.400  46.028  27.310  1.00  0.00           N  
ATOM   1141 2HO'   A    35      41.060  50.008  29.060  1.00  0.00           H  
ATOM   1142  H2    A    35      37.340  47.388  24.240  1.00  0.00           H  
ATOM   1143  H8    A    35      40.990  44.618  28.820  1.00  0.00           H  
ATOM   1144  H1'   A    35      41.260  47.808  26.520  1.00  0.00           H  
ATOM   1145 1H2'   A    35      39.960  47.688  29.030  1.00  0.00           H  
ATOM   1146  H3'   A    35      41.770  46.818  30.140  1.00  0.00           H  
ATOM   1147  H4'   A    35      43.690  48.448  28.480  1.00  0.00           H  
ATOM   1148 1H5'   A    35      44.630  47.268  30.290  1.00  0.00           H  
ATOM   1149 2H5'   A    35      43.820  45.778  29.950  1.00  0.00           H  
ATOM   1150  H61   A    35      35.760  43.588  25.460  1.00  0.00           H  
ATOM   1151  H62   A    35      36.760  42.648  26.440  1.00  0.00           H  
ATOM   1152  P     C    36      41.690  48.428  32.090  1.00  0.00           P  
ATOM   1153  O1P   C    36      42.250  47.208  32.550  1.00  0.00           O  
ATOM   1154  O2P   C    36      41.960  49.698  32.810  1.00  0.00           O1-
ATOM   1155  C5'   C    36      39.210  49.288  31.480  1.00  0.00           C  
ATOM   1156  O5'   C    36      40.070  48.208  31.950  1.00  0.00           O  
ATOM   1157  C4'   C    36      37.770  48.868  31.150  1.00  0.00           C  
ATOM   1158  O4'   C    36      37.740  47.818  30.220  1.00  0.00           O  
ATOM   1159  C3'   C    36      37.120  48.358  32.440  1.00  0.00           C  
ATOM   1160  O3'   C    36      36.490  49.248  33.300  1.00  0.00           O  
ATOM   1161  C2'   C    36      36.040  47.458  31.870  1.00  0.00           C  
ATOM   1162  O2'   C    36      34.880  48.228  31.470  1.00  0.00           O  
ATOM   1163  C1'   C    36      36.590  46.958  30.550  1.00  0.00           C  
ATOM   1164  N1    C    36      37.070  45.588  30.570  1.00  0.00           N  
ATOM   1165  C2    C    36      36.140  44.568  30.430  1.00  0.00           C  
ATOM   1166  O2    C    36      34.940  44.818  30.170  1.00  0.00           O  
ATOM   1167  N3    C    36      36.520  43.248  30.550  1.00  0.00           N  
ATOM   1168  C4    C    36      37.790  42.978  30.820  1.00  0.00           C  
ATOM   1169  N4    C    36      38.110  41.708  30.870  1.00  0.00           N  
ATOM   1170  C5    C    36      38.800  43.978  31.040  1.00  0.00           C  
ATOM   1171  C6    C    36      38.370  45.248  30.850  1.00  0.00           C  
ATOM   1172 2HO'   C    36      34.090  47.698  31.590  1.00  0.00           H  
ATOM   1173  H5    C    36      39.780  43.758  31.420  1.00  0.00           H  
ATOM   1174  H6    C    36      39.030  46.098  30.880  1.00  0.00           H  
ATOM   1175  H1'   C    36      35.850  47.148  29.770  1.00  0.00           H  
ATOM   1176 1H2'   C    36      35.880  46.678  32.620  1.00  0.00           H  
ATOM   1177  H3'   C    36      37.820  47.688  32.950  1.00  0.00           H  
ATOM   1178  H4'   C    36      37.160  49.688  30.770  1.00  0.00           H  
ATOM   1179  H41   C    36      39.020  41.448  31.220  1.00  0.00           H  
ATOM   1180 1H5'   C    36      39.670  49.778  30.620  1.00  0.00           H  
ATOM   1181 2H5'   C    36      39.240  49.978  32.330  1.00  0.00           H  
ATOM   1182  H42   C    36      37.470  40.948  30.670  1.00  0.00           H  
ATOM   1183  P     U    37      36.330  48.898  34.850  1.00  0.00           P  
ATOM   1184  O1P   U    37      37.610  48.218  35.200  1.00  0.00           O  
ATOM   1185  O2P   U    37      35.960  50.188  35.440  1.00  0.00           O1-
ATOM   1186  C5'   U    37      33.700  48.248  34.930  1.00  0.00           C  
ATOM   1187  O5'   U    37      35.070  47.828  34.950  1.00  0.00           O  
ATOM   1188  C4'   U    37      32.790  47.068  34.490  1.00  0.00           C  
ATOM   1189  O4'   U    37      33.320  46.348  33.360  1.00  0.00           O  
ATOM   1190  C3'   U    37      32.580  46.058  35.600  1.00  0.00           C  
ATOM   1191  O3'   U    37      31.760  46.568  36.640  1.00  0.00           O  
ATOM   1192  C2'   U    37      32.090  44.878  34.740  1.00  0.00           C  
ATOM   1193  O2'   U    37      30.720  44.978  34.290  1.00  0.00           O  
ATOM   1194  C1'   U    37      32.870  44.998  33.460  1.00  0.00           C  
ATOM   1195  N1    U    37      33.990  44.048  33.450  1.00  0.00           N  
ATOM   1196  C2    U    37      33.690  42.718  33.180  1.00  0.00           C  
ATOM   1197  O2    U    37      32.650  42.278  32.740  1.00  0.00           O  
ATOM   1198  N3    U    37      34.760  41.788  33.290  1.00  0.00           N  
ATOM   1199  C4    U    37      36.030  42.038  33.540  1.00  0.00           C  
ATOM   1200  O4    U    37      36.970  41.198  33.440  1.00  0.00           O  
ATOM   1201  C5    U    37      36.240  43.388  33.940  1.00  0.00           C  
ATOM   1202  C6    U    37      35.240  44.358  34.000  1.00  0.00           C  
ATOM   1203 2HO'   U    37      30.230  44.388  34.860  1.00  0.00           H  
ATOM   1204  H3    U    37      34.530  40.808  33.170  1.00  0.00           H  
ATOM   1205  H5    U    37      37.210  43.548  34.380  1.00  0.00           H  
ATOM   1206  H6    U    37      35.450  45.278  34.530  1.00  0.00           H  
ATOM   1207  H1'   U    37      32.270  44.708  32.590  1.00  0.00           H  
ATOM   1208 1H2'   U    37      32.300  43.908  35.200  1.00  0.00           H  
ATOM   1209  H3'   U    37      33.580  45.868  35.970  1.00  0.00           H  
ATOM   1210  H4'   U    37      31.850  47.488  34.140  1.00  0.00           H  
ATOM   1211 1H5'   U    37      33.510  49.108  34.290  1.00  0.00           H  
ATOM   1212 2H5'   U    37      33.420  48.688  35.890  1.00  0.00           H  
ATOM   1213  P     U    38      31.500  45.908  38.080  1.00  0.00           P  
ATOM   1214  O1P   U    38      32.780  45.608  38.630  1.00  0.00           O  
ATOM   1215  O2P   U    38      30.590  46.658  38.950  1.00  0.00           O1-
ATOM   1216  C5'   U    38      29.430  44.368  37.560  1.00  0.00           C  
ATOM   1217  O5'   U    38      30.810  44.518  37.790  1.00  0.00           O  
ATOM   1218  C4'   U    38      29.040  42.978  37.070  1.00  0.00           C  
ATOM   1219  O4'   U    38      29.910  42.618  35.990  1.00  0.00           O  
ATOM   1220  C3'   U    38      29.210  41.848  38.070  1.00  0.00           C  
ATOM   1221  O3'   U    38      28.210  41.928  39.000  1.00  0.00           O  
ATOM   1222  C2'   U    38      29.160  40.678  37.090  1.00  0.00           C  
ATOM   1223  O2'   U    38      27.770  40.378  36.620  1.00  0.00           O  
ATOM   1224  C1'   U    38      30.060  41.238  36.020  1.00  0.00           C  
ATOM   1225  N1    U    38      31.510  40.838  36.350  1.00  0.00           N  
ATOM   1226  C2    U    38      31.930  39.548  35.930  1.00  0.00           C  
ATOM   1227  O2    U    38      31.280  38.558  35.640  1.00  0.00           O  
ATOM   1228  N3    U    38      33.270  39.308  36.180  1.00  0.00           N  
ATOM   1229  C4    U    38      34.220  40.268  36.400  1.00  0.00           C  
ATOM   1230  O4    U    38      35.390  40.058  36.260  1.00  0.00           O  
ATOM   1231  C5    U    38      33.720  41.528  36.880  1.00  0.00           C  
ATOM   1232  C6    U    38      32.390  41.808  36.810  1.00  0.00           C  
ATOM   1233 2HO'   U    38      27.920  39.778  35.890  1.00  0.00           H  
ATOM   1234  H3    U    38      33.640  38.398  35.970  1.00  0.00           H  
ATOM   1235  H5    U    38      34.410  42.258  37.270  1.00  0.00           H  
ATOM   1236  H6    U    38      32.090  42.768  37.210  1.00  0.00           H  
ATOM   1237  H1'   U    38      29.780  40.888  35.030  1.00  0.00           H  
ATOM   1238 1H2'   U    38      29.600  39.748  37.450  1.00  0.00           H  
ATOM   1239  H3'   U    38      30.210  42.018  38.460  1.00  0.00           H  
ATOM   1240  H4'   U    38      28.010  42.978  36.720  1.00  0.00           H  
ATOM   1241 1H5'   U    38      29.180  45.068  36.760  1.00  0.00           H  
ATOM   1242 2H5'   U    38      28.930  44.658  38.480  1.00  0.00           H  
ATOM   1243  P     U    39      28.430  41.178  40.450  1.00  0.00           P  
ATOM   1244  O1P   U    39      29.400  41.988  41.220  1.00  0.00           O  
ATOM   1245  O2P   U    39      27.070  40.978  41.070  1.00  0.00           O1-
ATOM   1246  C5'   U    39      28.320  38.738  39.550  1.00  0.00           C  
ATOM   1247  O5'   U    39      29.090  39.738  40.130  1.00  0.00           O  
ATOM   1248  C4'   U    39      29.010  37.398  39.340  1.00  0.00           C  
ATOM   1249  O4'   U    39      30.140  37.568  38.500  1.00  0.00           O  
ATOM   1250  C3'   U    39      29.640  36.768  40.650  1.00  0.00           C  
ATOM   1251  O3'   U    39      28.760  35.878  41.370  1.00  0.00           O  
ATOM   1252  C2'   U    39      30.790  35.928  40.150  1.00  0.00           C  
ATOM   1253  O2'   U    39      30.420  34.688  39.610  1.00  0.00           O  
ATOM   1254  C1'   U    39      31.260  36.728  38.950  1.00  0.00           C  
ATOM   1255  N1    U    39      32.530  37.438  39.390  1.00  0.00           N  
ATOM   1256  C2    U    39      33.670  36.668  39.440  1.00  0.00           C  
ATOM   1257  O2    U    39      33.720  35.418  39.260  1.00  0.00           O  
ATOM   1258  N3    U    39      34.880  37.348  39.770  1.00  0.00           N  
ATOM   1259  C4    U    39      35.050  38.678  39.880  1.00  0.00           C  
ATOM   1260  O4    U    39      36.160  39.228  40.000  1.00  0.00           O  
ATOM   1261  C5    U    39      33.740  39.428  39.790  1.00  0.00           C  
ATOM   1262  C6    U    39      32.570  38.808  39.500  1.00  0.00           C  
ATOM   1263 2HO'   U    39      29.730  34.328  40.170  1.00  0.00           H  
ATOM   1264  H3    U    39      35.760  36.868  39.900  1.00  0.00           H  
ATOM   1265  H5    U    39      33.820  40.498  39.910  1.00  0.00           H  
ATOM   1266  H6    U    39      31.660  39.378  39.350  1.00  0.00           H  
ATOM   1267  H1'   U    39      31.580  35.948  38.250  1.00  0.00           H  
ATOM   1268 1H2'   U    39      31.560  35.848  40.910  1.00  0.00           H  
ATOM   1269  H3'   U    39      29.930  37.508  41.390  1.00  0.00           H  
ATOM   1270  H4'   U    39      28.280  36.678  38.980  1.00  0.00           H  
ATOM   1271 1H5'   U    39      27.780  38.998  38.640  1.00  0.00           H  
ATOM   1272 2H5'   U    39      27.550  38.538  40.300  1.00  0.00           H  
ATOM   1273  P     C    40      28.980  35.248  42.870  1.00  0.00           P  
ATOM   1274  O1P   C    40      29.630  36.298  43.690  1.00  0.00           O  
ATOM   1275  O2P   C    40      27.660  34.658  43.300  1.00  0.00           O1-
ATOM   1276  C5'   C    40      29.570  32.868  42.240  1.00  0.00           C  
ATOM   1277  O5'   C    40      30.010  34.078  42.710  1.00  0.00           O  
ATOM   1278  C4'   C    40      30.560  31.758  42.260  1.00  0.00           C  
ATOM   1279  O4'   C    40      31.590  31.858  41.260  1.00  0.00           O  
ATOM   1280  C3'   C    40      31.190  31.618  43.630  1.00  0.00           C  
ATOM   1281  O3'   C    40      30.290  31.148  44.610  1.00  0.00           O  
ATOM   1282  C2'   C    40      32.320  30.688  43.120  1.00  0.00           C  
ATOM   1283  O2'   C    40      31.890  29.338  42.830  1.00  0.00           O  
ATOM   1284  C1'   C    40      32.810  31.388  41.840  1.00  0.00           C  
ATOM   1285  N1    C    40      33.770  32.578  42.170  1.00  0.00           N  
ATOM   1286  C2    C    40      34.960  32.328  42.890  1.00  0.00           C  
ATOM   1287  O2    C    40      35.320  31.208  43.210  1.00  0.00           O  
ATOM   1288  N3    C    40      35.650  33.388  43.400  1.00  0.00           N  
ATOM   1289  C4    C    40      35.200  34.578  43.220  1.00  0.00           C  
ATOM   1290  N4    C    40      36.000  35.508  43.550  1.00  0.00           N  
ATOM   1291  C5    C    40      34.120  34.878  42.360  1.00  0.00           C  
ATOM   1292  C6    C    40      33.400  33.858  41.880  1.00  0.00           C  
ATOM   1293 2HO'   C    40      32.490  28.708  43.240  1.00  0.00           H  
ATOM   1294  H5    C    40      33.870  35.898  42.120  1.00  0.00           H  
ATOM   1295  H6    C    40      32.480  33.998  41.330  1.00  0.00           H  
ATOM   1296  H1'   C    40      33.330  30.628  41.260  1.00  0.00           H  
ATOM   1297 1H2'   C    40      33.160  30.668  43.820  1.00  0.00           H  
ATOM   1298  H3'   C    40      31.650  32.568  43.900  1.00  0.00           H  
ATOM   1299  H4'   C    40      29.960  30.888  41.960  1.00  0.00           H  
ATOM   1300  H41   C    40      35.890  36.478  43.300  1.00  0.00           H  
ATOM   1301 1H5'   C    40      29.230  32.968  41.210  1.00  0.00           H  
ATOM   1302 2H5'   C    40      28.780  32.528  42.910  1.00  0.00           H  
ATOM   1303  H42   C    40      36.860  35.198  43.970  1.00  0.00           H  
ATOM   1304  P     U    41      30.470  31.588  46.170  1.00  0.00           P  
ATOM   1305  O1P   U    41      30.420  33.018  46.260  1.00  0.00           O  
ATOM   1306  O2P   U    41      29.520  30.718  46.890  1.00  0.00           O1-
ATOM   1307  C5'   U    41      32.230  29.648  46.590  1.00  0.00           C  
ATOM   1308  O5'   U    41      31.930  30.988  46.550  1.00  0.00           O  
ATOM   1309  C4'   U    41      33.620  29.348  47.000  1.00  0.00           C  
ATOM   1310  O4'   U    41      34.520  30.038  46.220  1.00  0.00           O  
ATOM   1311  C3'   U    41      34.050  29.798  48.470  1.00  0.00           C  
ATOM   1312  O3'   U    41      33.500  28.998  49.490  1.00  0.00           O  
ATOM   1313  C2'   U    41      35.550  29.728  48.360  1.00  0.00           C  
ATOM   1314  O2'   U    41      36.070  28.408  48.510  1.00  0.00           O  
ATOM   1315  C1'   U    41      35.720  30.298  46.960  1.00  0.00           C  
ATOM   1316  N1    U    41      36.040  31.768  47.040  1.00  0.00           N  
ATOM   1317  C2    U    41      37.310  32.178  47.500  1.00  0.00           C  
ATOM   1318  O2    U    41      38.290  31.468  47.690  1.00  0.00           O  
ATOM   1319  N3    U    41      37.460  33.528  47.800  1.00  0.00           N  
ATOM   1320  C4    U    41      36.530  34.488  47.490  1.00  0.00           C  
ATOM   1321  O4    U    41      36.850  35.648  47.530  1.00  0.00           O  
ATOM   1322  C5    U    41      35.260  34.008  46.970  1.00  0.00           C  
ATOM   1323  C6    U    41      35.060  32.658  46.730  1.00  0.00           C  
ATOM   1324 2HO'   U    41      36.740  28.448  49.190  1.00  0.00           H  
ATOM   1325  H3    U    41      38.360  33.898  48.050  1.00  0.00           H  
ATOM   1326  H5    U    41      34.510  34.658  46.540  1.00  0.00           H  
ATOM   1327  H6    U    41      34.090  32.308  46.420  1.00  0.00           H  
ATOM   1328  H1'   U    41      36.580  29.818  46.510  1.00  0.00           H  
ATOM   1329 1H2'   U    41      35.920  30.288  49.220  1.00  0.00           H  
ATOM   1330  H3'   U    41      33.700  30.818  48.630  1.00  0.00           H  
ATOM   1331  H4'   U    41      33.780  28.268  46.990  1.00  0.00           H  
ATOM   1332 1H5'   U    41      32.100  29.268  45.580  1.00  0.00           H  
ATOM   1333 2H5'   U    41      31.610  29.088  47.290  1.00  0.00           H  
ATOM   1334  P     C    42      33.660  29.398  51.010  1.00  0.00           P  
ATOM   1335  O1P   C    42      33.340  30.858  51.150  1.00  0.00           O  
ATOM   1336  O2P   C    42      32.830  28.428  51.740  1.00  0.00           O1-
ATOM   1337  C5'   C    42      35.840  28.038  51.550  1.00  0.00           C  
ATOM   1338  O5'   C    42      35.170  29.318  51.420  1.00  0.00           O  
ATOM   1339  C4'   C    42      37.350  28.168  51.880  1.00  0.00           C  
ATOM   1340  O4'   C    42      37.860  29.128  50.960  1.00  0.00           O  
ATOM   1341  C3'   C    42      37.550  28.718  53.260  1.00  0.00           C  
ATOM   1342  O3'   C    42      37.410  27.628  54.140  1.00  0.00           O  
ATOM   1343  C2'   C    42      38.980  29.048  53.090  1.00  0.00           C  
ATOM   1344  O2'   C    42      39.790  27.918  53.240  1.00  0.00           O  
ATOM   1345  C1'   C    42      39.050  29.648  51.570  1.00  0.00           C  
ATOM   1346  N1    C    42      39.120  31.148  51.570  1.00  0.00           N  
ATOM   1347  C2    C    42      40.260  31.828  52.020  1.00  0.00           C  
ATOM   1348  O2    C    42      41.190  31.108  52.270  1.00  0.00           O  
ATOM   1349  N3    C    42      40.260  33.168  52.190  1.00  0.00           N  
ATOM   1350  C4    C    42      39.150  33.818  51.910  1.00  0.00           C  
ATOM   1351  N4    C    42      39.130  35.058  52.290  1.00  0.00           N  
ATOM   1352  C5    C    42      37.950  33.218  51.410  1.00  0.00           C  
ATOM   1353  C6    C    42      38.000  31.888  51.210  1.00  0.00           C  
ATOM   1354 2HO'   C    42      39.120  27.318  53.570  1.00  0.00           H  
ATOM   1355  H5    C    42      37.040  33.768  51.200  1.00  0.00           H  
ATOM   1356  H6    C    42      37.080  31.398  50.910  1.00  0.00           H  
ATOM   1357  H1'   C    42      39.950  29.308  51.060  1.00  0.00           H  
ATOM   1358 1H2'   C    42      39.150  29.778  53.880  1.00  0.00           H  
ATOM   1359  H3'   C    42      36.930  29.578  53.520  1.00  0.00           H  
ATOM   1360  H4'   C    42      37.780  27.168  51.770  1.00  0.00           H  
ATOM   1361  H41   C    42      38.320  35.658  52.230  1.00  0.00           H  
ATOM   1362 1H5'   C    42      35.670  27.328  50.740  1.00  0.00           H  
ATOM   1363 2H5'   C    42      35.450  27.618  52.480  1.00  0.00           H  
ATOM   1364  H42   C    42      39.840  35.388  52.930  1.00  0.00           H  
ATOM   1365  P     U    43      36.960  27.918  55.630  1.00  0.00           P  
ATOM   1366  O1P   U    43      35.950  28.988  55.620  1.00  0.00           O  
ATOM   1367  O2P   U    43      36.760  26.668  56.390  1.00  0.00           O1-
ATOM   1368  C5'   U    43      39.400  27.818  56.560  1.00  0.00           C  
ATOM   1369  O5'   U    43      38.300  28.588  56.170  1.00  0.00           O  
ATOM   1370  C4'   U    43      40.700  28.678  56.700  1.00  0.00           C  
ATOM   1371  O4'   U    43      40.850  29.518  55.550  1.00  0.00           O  
ATOM   1372  C3'   U    43      40.780  29.568  57.900  1.00  0.00           C  
ATOM   1373  O3'   U    43      41.230  28.738  58.900  1.00  0.00           O  
ATOM   1374  C2'   U    43      41.880  30.488  57.380  1.00  0.00           C  
ATOM   1375  O2'   U    43      43.190  29.898  57.280  1.00  0.00           O  
ATOM   1376  C1'   U    43      41.540  30.678  55.920  1.00  0.00           C  
ATOM   1377  N1    U    43      40.880  31.938  55.760  1.00  0.00           N  
ATOM   1378  C2    U    43      41.680  33.068  55.850  1.00  0.00           C  
ATOM   1379  O2    U    43      42.910  33.108  55.890  1.00  0.00           O  
ATOM   1380  N3    U    43      41.050  34.248  55.700  1.00  0.00           N  
ATOM   1381  C4    U    43      39.670  34.448  55.660  1.00  0.00           C  
ATOM   1382  O4    U    43      39.230  35.568  55.580  1.00  0.00           O  
ATOM   1383  C5    U    43      38.920  33.218  55.690  1.00  0.00           C  
ATOM   1384  C6    U    43      39.550  32.028  55.760  1.00  0.00           C  
ATOM   1385 2HO'   U    43      43.730  30.388  57.900  1.00  0.00           H  
ATOM   1386  H3    U    43      41.540  35.128  55.780  1.00  0.00           H  
ATOM   1387  H5    U    43      37.840  33.238  55.730  1.00  0.00           H  
ATOM   1388  H6    U    43      38.990  31.108  55.800  1.00  0.00           H  
ATOM   1389  H1'   U    43      42.400  30.688  55.250  1.00  0.00           H  
ATOM   1390 1H2'   U    43      41.850  31.428  57.940  1.00  0.00           H  
ATOM   1391  H3'   U    43      39.830  30.018  58.200  1.00  0.00           H  
ATOM   1392  H4'   U    43      41.560  28.008  56.770  1.00  0.00           H  
ATOM   1393 1H5'   U    43      39.590  27.008  55.860  1.00  0.00           H  
ATOM   1394 2H5'   U    43      39.200  27.378  57.540  1.00  0.00           H  
ATOM   1395  P     C    44      41.130  29.148  60.450  1.00  0.00           P  
ATOM   1396  O1P   C    44      39.870  29.898  60.750  1.00  0.00           O  
ATOM   1397  O2P   C    44      41.370  27.898  61.210  1.00  0.00           O1-
ATOM   1398  C5'   C    44      43.790  29.628  60.570  1.00  0.00           C  
ATOM   1399  O5'   C    44      42.470  30.108  60.620  1.00  0.00           O  
ATOM   1400  C4'   C    44      44.800  30.788  60.420  1.00  0.00           C  
ATOM   1401  O4'   C    44      44.490  31.658  59.340  1.00  0.00           O  
ATOM   1402  C3'   C    44      44.820  31.748  61.670  1.00  0.00           C  
ATOM   1403  O3'   C    44      45.800  31.188  62.580  1.00  0.00           O  
ATOM   1404  C2'   C    44      45.420  32.998  61.020  1.00  0.00           C  
ATOM   1405  O2'   C    44      46.820  32.868  60.670  1.00  0.00           O  
ATOM   1406  C1'   C    44      44.680  33.018  59.660  1.00  0.00           C  
ATOM   1407  N1    C    44      43.360  33.748  59.780  1.00  0.00           N  
ATOM   1408  C2    C    44      43.450  35.168  59.860  1.00  0.00           C  
ATOM   1409  O2    C    44      44.570  35.778  59.870  1.00  0.00           O  
ATOM   1410  N3    C    44      42.360  35.958  59.810  1.00  0.00           N  
ATOM   1411  C4    C    44      41.090  35.398  59.730  1.00  0.00           C  
ATOM   1412  N4    C    44      40.070  36.188  59.700  1.00  0.00           N  
ATOM   1413  C5    C    44      40.960  33.968  59.670  1.00  0.00           C  
ATOM   1414  C6    C    44      42.100  33.178  59.770  1.00  0.00           C  
ATOM   1415 2HO'   C    44      47.390  33.518  61.100  1.00  0.00           H  
ATOM   1416  H5    C    44      40.020  33.438  59.770  1.00  0.00           H  
ATOM   1417  H6    C    44      41.970  32.108  59.700  1.00  0.00           H  
ATOM   1418  H1'   C    44      45.270  33.628  58.980  1.00  0.00           H  
ATOM   1419 1H2'   C    44      45.180  33.898  61.580  1.00  0.00           H  
ATOM   1420  H3'   C    44      43.830  31.878  62.110  1.00  0.00           H  
ATOM   1421  H4'   C    44      45.800  30.388  60.210  1.00  0.00           H  
ATOM   1422  H41   C    44      39.120  35.838  59.690  1.00  0.00           H  
ATOM   1423 1H5'   C    44      43.810  28.978  59.700  1.00  0.00           H  
ATOM   1424 2H5'   C    44      44.000  29.178  61.540  1.00  0.00           H  
ATOM   1425  H42   C    44      40.300  37.168  59.790  1.00  0.00           H  
ATOM   1426  P     U    45      45.680  31.368  64.190  1.00  0.00           P  
ATOM   1427  O1P   U    45      44.250  31.178  64.520  1.00  0.00           O  
ATOM   1428  O2P   U    45      46.610  30.518  64.960  1.00  0.00           O1-
ATOM   1429  C5'   U    45      47.360  33.388  64.210  1.00  0.00           C  
ATOM   1430  O5'   U    45      46.030  32.868  64.410  1.00  0.00           O  
ATOM   1431  C4'   U    45      47.240  34.958  64.270  1.00  0.00           C  
ATOM   1432  O4'   U    45      46.400  35.448  63.210  1.00  0.00           O  
ATOM   1433  C3'   U    45      46.680  35.628  65.530  1.00  0.00           C  
ATOM   1434  O3'   U    45      47.710  35.768  66.490  1.00  0.00           O  
ATOM   1435  C2'   U    45      46.270  36.998  64.920  1.00  0.00           C  
ATOM   1436  O2'   U    45      47.310  37.898  64.740  1.00  0.00           O  
ATOM   1437  C1'   U    45      45.700  36.588  63.550  1.00  0.00           C  
ATOM   1438  N1    U    45      44.220  36.338  63.500  1.00  0.00           N  
ATOM   1439  C2    U    45      43.350  37.428  63.330  1.00  0.00           C  
ATOM   1440  O2    U    45      43.790  38.588  63.280  1.00  0.00           O  
ATOM   1441  N3    U    45      41.980  37.198  63.310  1.00  0.00           N  
ATOM   1442  C4    U    45      41.430  35.878  63.510  1.00  0.00           C  
ATOM   1443  O4    U    45      40.210  35.788  63.410  1.00  0.00           O  
ATOM   1444  C5    U    45      42.350  34.808  63.600  1.00  0.00           C  
ATOM   1445  C6    U    45      43.640  35.088  63.700  1.00  0.00           C  
ATOM   1446 2HO'   U    45      47.050  38.648  65.290  1.00  0.00           H  
ATOM   1447  H3    U    45      41.360  37.948  63.040  1.00  0.00           H  
ATOM   1448  H5    U    45      42.050  33.768  63.630  1.00  0.00           H  
ATOM   1449  H6    U    45      44.380  34.318  63.860  1.00  0.00           H  
ATOM   1450  H1'   U    45      45.930  37.288  62.740  1.00  0.00           H  
ATOM   1451 1H2'   U    45      45.440  37.378  65.520  1.00  0.00           H  
ATOM   1452  H3'   U    45      45.820  35.048  65.860  1.00  0.00           H  
ATOM   1453  H4'   U    45      48.210  35.408  64.090  1.00  0.00           H  
ATOM   1454 1H5'   U    45      47.730  33.058  63.240  1.00  0.00           H  
ATOM   1455 2H5'   U    45      48.110  33.108  64.960  1.00  0.00           H  
ATOM   1456  P     C    46      47.380  36.178  67.980  1.00  0.00           P  
ATOM   1457  O1P   C    46      46.100  35.618  68.410  1.00  0.00           O  
ATOM   1458  O2P   C    46      48.560  35.738  68.790  1.00  0.00           O1-
ATOM   1459  C5'   C    46      48.330  38.648  67.600  1.00  0.00           C  
ATOM   1460  O5'   C    46      47.220  37.808  67.960  1.00  0.00           O  
ATOM   1461  C4'   C    46      47.670  40.088  67.500  1.00  0.00           C  
ATOM   1462  O4'   C    46      46.730  40.178  66.480  1.00  0.00           O  
ATOM   1463  C3'   C    46      47.070  40.698  68.790  1.00  0.00           C  
ATOM   1464  O3'   C    46      48.070  41.158  69.680  1.00  0.00           O  
ATOM   1465  C2'   C    46      46.210  41.828  68.210  1.00  0.00           C  
ATOM   1466  O2'   C    46      47.000  42.958  67.880  1.00  0.00           O  
ATOM   1467  C1'   C    46      45.730  41.118  66.960  1.00  0.00           C  
ATOM   1468  N1    C    46      44.410  40.438  67.200  1.00  0.00           N  
ATOM   1469  C2    C    46      43.220  41.198  67.220  1.00  0.00           C  
ATOM   1470  O2    C    46      43.290  42.408  67.290  1.00  0.00           O  
ATOM   1471  N3    C    46      42.010  40.578  67.160  1.00  0.00           N  
ATOM   1472  C4    C    46      41.940  39.288  67.090  1.00  0.00           C  
ATOM   1473  N4    C    46      40.750  38.668  67.140  1.00  0.00           N  
ATOM   1474  C5    C    46      43.140  38.518  66.960  1.00  0.00           C  
ATOM   1475  C6    C    46      44.290  39.118  67.140  1.00  0.00           C  
ATOM   1476 2HO'   C    46      47.530  43.058  68.670  1.00  0.00           H  
ATOM   1477  H5    C    46      43.160  37.448  66.830  1.00  0.00           H  
ATOM   1478  H6    C    46      45.160  38.488  67.070  1.00  0.00           H  
ATOM   1479  H1'   C    46      45.640  41.918  66.230  1.00  0.00           H  
ATOM   1480 1H2'   C    46      45.420  42.058  68.910  1.00  0.00           H  
ATOM   1481  H3'   C    46      46.320  40.068  69.260  1.00  0.00           H  
ATOM   1482  H4'   C    46      48.520  40.718  67.260  1.00  0.00           H  
ATOM   1483  H41   C    46      40.830  37.668  67.000  1.00  0.00           H  
ATOM   1484 1H5'   C    46      48.760  38.278  66.670  1.00  0.00           H  
ATOM   1485 2H5'   C    46      49.060  38.518  68.410  1.00  0.00           H  
ATOM   1486  H42   C    46      39.940  39.258  67.290  1.00  0.00           H  
ATOM   1487  P     U    47      47.700  41.198  71.220  1.00  0.00           P  
ATOM   1488  O1P   U    47      47.120  39.938  71.760  1.00  0.00           O  
ATOM   1489  O2P   U    47      48.840  41.858  71.980  1.00  0.00           O1-
ATOM   1490  C5'   U    47      46.690  43.588  71.130  1.00  0.00           C  
ATOM   1491  O5'   U    47      46.500  42.148  71.120  1.00  0.00           O  
ATOM   1492  C4'   U    47      45.410  44.368  71.270  1.00  0.00           C  
ATOM   1493  O4'   U    47      44.510  44.208  70.170  1.00  0.00           O  
ATOM   1494  C3'   U    47      44.630  43.998  72.510  1.00  0.00           C  
ATOM   1495  O3'   U    47      44.840  44.658  73.830  1.00  0.00           O  
ATOM   1496  C2'   U    47      43.260  44.438  72.030  1.00  0.00           C  
ATOM   1497  O2'   U    47      43.010  45.768  72.510  1.00  0.00           O  
ATOM   1498  C1'   U    47      43.110  44.338  70.520  1.00  0.00           C  
ATOM   1499  N1    U    47      42.450  43.018  70.320  1.00  0.00           N  
ATOM   1500  C2    U    47      41.010  43.028  70.090  1.00  0.00           C  
ATOM   1501  O2    U    47      40.270  44.028  69.950  1.00  0.00           O  
ATOM   1502  N3    U    47      40.300  41.828  70.060  1.00  0.00           N  
ATOM   1503  C4    U    47      40.990  40.658  70.170  1.00  0.00           C  
ATOM   1504  O4    U    47      40.340  39.638  70.090  1.00  0.00           O  
ATOM   1505  C5    U    47      42.400  40.678  70.380  1.00  0.00           C  
ATOM   1506  C6    U    47      43.070  41.838  70.470  1.00  0.00           C  
ATOM   1507 2HO'   U    47      43.280  45.718  73.430  1.00  0.00           H  
ATOM   1508  H3    U    47      39.300  41.778  70.040  1.00  0.00           H  
ATOM   1509  H5    U    47      43.030  39.798  70.430  1.00  0.00           H  
ATOM   1510  H6    U    47      44.130  41.678  70.610  1.00  0.00           H  
ATOM   1511  H1'   U    47      42.600  45.098  69.940  1.00  0.00           H  
ATOM   1512 1H2'   U    47      42.550  43.738  72.470  1.00  0.00           H  
ATOM   1513  H3'   U    47      44.620  42.918  72.590  1.00  0.00           H  
ATOM   1514  H4'   U    47      45.760  45.388  71.400  1.00  0.00           H  
ATOM   1515 1H5'   U    47      47.270  43.998  70.300  1.00  0.00           H  
ATOM   1516 2H5'   U    47      47.380  43.808  71.940  1.00  0.00           H  
ATOM   1517  P     C    48      44.470  43.948  75.160  1.00  0.00           P  
ATOM   1518  O1P   C    48      44.520  42.528  75.010  1.00  0.00           O  
ATOM   1519  O2P   C    48      45.280  44.618  76.170  1.00  0.00           O1-
ATOM   1520  C5'   C    48      42.510  45.668  75.830  1.00  0.00           C  
ATOM   1521  O5'   C    48      42.940  44.318  75.520  1.00  0.00           O  
ATOM   1522  C4'   C    48      41.010  45.888  75.610  1.00  0.00           C  
ATOM   1523  O4'   C    48      40.710  45.418  74.300  1.00  0.00           O  
ATOM   1524  C3'   C    48      40.080  45.178  76.600  1.00  0.00           C  
ATOM   1525  O3'   C    48      39.920  45.868  77.820  1.00  0.00           O  
ATOM   1526  C2'   C    48      38.850  45.238  75.690  1.00  0.00           C  
ATOM   1527  O2'   C    48      38.250  46.498  75.770  1.00  0.00           O  
ATOM   1528  C1'   C    48      39.370  44.948  74.300  1.00  0.00           C  
ATOM   1529  N1    C    48      39.360  43.458  73.990  1.00  0.00           N  
ATOM   1530  C2    C    48      38.140  42.778  73.810  1.00  0.00           C  
ATOM   1531  O2    C    48      37.060  43.358  73.860  1.00  0.00           O  
ATOM   1532  N3    C    48      38.170  41.458  73.560  1.00  0.00           N  
ATOM   1533  C4    C    48      39.270  40.798  73.490  1.00  0.00           C  
ATOM   1534  N4    C    48      39.250  39.518  73.410  1.00  0.00           N  
ATOM   1535  C5    C    48      40.530  41.408  73.610  1.00  0.00           C  
ATOM   1536  C6    C    48      40.510  42.728  73.860  1.00  0.00           C  
ATOM   1537 2HO'   C    48      38.780  47.218  75.400  1.00  0.00           H  
ATOM   1538  H5    C    48      41.440  40.848  73.500  1.00  0.00           H  
ATOM   1539  H6    C    48      41.450  43.208  74.090  1.00  0.00           H  
ATOM   1540  H1'   C    48      38.700  45.388  73.560  1.00  0.00           H  
ATOM   1541 1H2'   C    48      38.130  44.488  75.980  1.00  0.00           H  
ATOM   1542  H3'   C    48      40.400  44.148  76.730  1.00  0.00           H  
ATOM   1543  H4'   C    48      40.910  46.968  75.670  1.00  0.00           H  
ATOM   1544  H41   C    48      40.100  38.978  73.400  1.00  0.00           H  
ATOM   1545 1H5'   C    48      43.110  46.428  75.330  1.00  0.00           H  
ATOM   1546 2H5'   C    48      42.710  45.768  76.900  1.00  0.00           H  
ATOM   1547  H42   C    48      38.350  39.068  73.350  1.00  0.00           H  
ATOM   1548  P     U    49      39.340  45.178  79.130  1.00  0.00           P  
ATOM   1549  O1P   U    49      39.940  43.798  79.200  1.00  0.00           O  
ATOM   1550  O2P   U    49      39.610  46.038  80.330  1.00  0.00           O1-
ATOM   1551  C5'   U    49      36.800  46.018  78.940  1.00  0.00           C  
ATOM   1552  O5'   U    49      37.800  44.968  78.910  1.00  0.00           O  
ATOM   1553  C4'   U    49      35.420  45.288  78.790  1.00  0.00           C  
ATOM   1554  O4'   U    49      35.410  44.408  77.690  1.00  0.00           O  
ATOM   1555  C3'   U    49      35.150  44.408  79.990  1.00  0.00           C  
ATOM   1556  O3'   U    49      34.850  45.138  81.130  1.00  0.00           O  
ATOM   1557  C2'   U    49      34.160  43.398  79.460  1.00  0.00           C  
ATOM   1558  O2'   U    49      32.930  44.068  79.250  1.00  0.00           O  
ATOM   1559  C1'   U    49      34.700  43.208  78.060  1.00  0.00           C  
ATOM   1560  N1    U    49      35.580  42.008  77.880  1.00  0.00           N  
ATOM   1561  C2    U    49      34.830  40.808  77.730  1.00  0.00           C  
ATOM   1562  O2    U    49      33.630  40.688  77.710  1.00  0.00           O  
ATOM   1563  N3    U    49      35.570  39.618  77.640  1.00  0.00           N  
ATOM   1564  C4    U    49      36.920  39.618  77.410  1.00  0.00           C  
ATOM   1565  O4    U    49      37.500  38.598  77.310  1.00  0.00           O  
ATOM   1566  C5    U    49      37.570  40.858  77.420  1.00  0.00           C  
ATOM   1567  C6    U    49      36.930  42.048  77.650  1.00  0.00           C  
ATOM   1568 2HO'   U    49      32.260  43.708  79.830  1.00  0.00           H  
ATOM   1569  H3    U    49      35.090  38.868  77.170  1.00  0.00           H  
ATOM   1570  H5    U    49      38.640  40.968  77.330  1.00  0.00           H  
ATOM   1571  H6    U    49      37.510  42.958  77.720  1.00  0.00           H  
ATOM   1572  H1'   U    49      33.840  43.118  77.410  1.00  0.00           H  
ATOM   1573 1H2'   U    49      34.050  42.448  79.970  1.00  0.00           H  
ATOM   1574  H3'   U    49      36.080  43.918  80.280  1.00  0.00           H  
ATOM   1575  H4'   U    49      34.580  45.988  78.660  1.00  0.00           H  
ATOM   1576 1H5'   U    49      36.950  46.688  78.100  1.00  0.00           H  
ATOM   1577 2H5'   U    49      36.790  46.578  79.880  1.00  0.00           H  
ATOM   1578  P     U    50      34.860  44.508  82.530  1.00  0.00           P  
ATOM   1579  O1P   U    50      36.230  43.978  82.760  1.00  0.00           O  
ATOM   1580  O2P   U    50      34.260  45.588  83.390  1.00  0.00           O1-
ATOM   1581  C5'   U    50      32.510  43.588  82.700  1.00  0.00           C  
ATOM   1582  O5'   U    50      33.850  43.268  82.460  1.00  0.00           O  
ATOM   1583  C4'   U    50      31.610  42.478  82.270  1.00  0.00           C  
ATOM   1584  O4'   U    50      32.090  41.818  81.080  1.00  0.00           O  
ATOM   1585  C3'   U    50      31.560  41.458  83.400  1.00  0.00           C  
ATOM   1586  O3'   U    50      30.800  41.698  84.570  1.00  0.00           O  
ATOM   1587  C2'   U    50      31.150  40.258  82.550  1.00  0.00           C  
ATOM   1588  O2'   U    50      29.710  40.328  82.340  1.00  0.00           O  
ATOM   1589  C1'   U    50      31.700  40.428  81.170  1.00  0.00           C  
ATOM   1590  N1    U    50      32.840  39.458  81.090  1.00  0.00           N  
ATOM   1591  C2    U    50      32.580  38.208  80.500  1.00  0.00           C  
ATOM   1592  O2    U    50      31.460  37.838  80.160  1.00  0.00           O  
ATOM   1593  N3    U    50      33.650  37.408  80.360  1.00  0.00           N  
ATOM   1594  C4    U    50      34.950  37.758  80.670  1.00  0.00           C  
ATOM   1595  O4    U    50      35.870  37.128  80.220  1.00  0.00           O  
ATOM   1596  C5    U    50      35.120  38.988  81.300  1.00  0.00           C  
ATOM   1597  C6    U    50      34.090  39.808  81.430  1.00  0.00           C  
ATOM   1598 2HO'   U    50      29.450  39.478  81.990  1.00  0.00           H  
ATOM   1599  H3    U    50      33.490  36.568  79.820  1.00  0.00           H  
ATOM   1600  H5    U    50      36.090  39.318  81.640  1.00  0.00           H  
ATOM   1601  H6    U    50      34.250  40.748  81.960  1.00  0.00           H  
ATOM   1602  H1'   U    50      31.010  40.098  80.400  1.00  0.00           H  
ATOM   1603 1H2'   U    50      31.370  39.348  83.100  1.00  0.00           H  
ATOM   1604  H3'   U    50      32.600  41.348  83.710  1.00  0.00           H  
ATOM   1605  H4'   U    50      30.590  42.838  82.150  1.00  0.00           H  
ATOM   1606 1H5'   U    50      32.220  44.508  82.190  1.00  0.00           H  
ATOM   1607 2H5'   U    50      32.340  43.838  83.750  1.00  0.00           H  
ATOM   1608  P     U    51      31.160  40.798  85.860  1.00  0.00           P  
ATOM   1609  O1P   U    51      32.660  40.868  85.980  1.00  0.00           O  
ATOM   1610  O2P   U    51      30.360  41.328  87.000  1.00  0.00           O1-
ATOM   1611  C5'   U    51      29.490  38.758  85.520  1.00  0.00           C  
ATOM   1612  O5'   U    51      30.880  39.268  85.610  1.00  0.00           O  
ATOM   1613  C4'   U    51      29.500  37.358  84.860  1.00  0.00           C  
ATOM   1614  O4'   U    51      30.190  37.248  83.650  1.00  0.00           O  
ATOM   1615  C3'   U    51      29.950  36.188  85.740  1.00  0.00           C  
ATOM   1616  O3'   U    51      29.040  35.838  86.770  1.00  0.00           O  
ATOM   1617  C2'   U    51      29.970  35.128  84.690  1.00  0.00           C  
ATOM   1618  O2'   U    51      28.780  34.738  84.070  1.00  0.00           O  
ATOM   1619  C1'   U    51      30.660  35.858  83.550  1.00  0.00           C  
ATOM   1620  N1    U    51      32.170  35.848  83.560  1.00  0.00           N  
ATOM   1621  C2    U    51      32.760  34.788  82.970  1.00  0.00           C  
ATOM   1622  O2    U    51      32.130  33.758  82.620  1.00  0.00           O  
ATOM   1623  N3    U    51      34.160  34.848  82.900  1.00  0.00           N  
ATOM   1624  C4    U    51      34.960  35.918  83.290  1.00  0.00           C  
ATOM   1625  O4    U    51      36.110  35.998  82.940  1.00  0.00           O  
ATOM   1626  C5    U    51      34.230  36.898  84.080  1.00  0.00           C  
ATOM   1627  C6    U    51      32.900  36.868  84.200  1.00  0.00           C  
ATOM   1628 2HO'   U    51      28.140  34.428  84.720  1.00  0.00           H  
ATOM   1629  H3    U    51      34.640  34.108  82.400  1.00  0.00           H  
ATOM   1630  H5    U    51      34.720  37.668  84.660  1.00  0.00           H  
ATOM   1631  H6    U    51      32.450  37.688  84.740  1.00  0.00           H  
ATOM   1632  H1'   U    51      30.250  35.458  82.620  1.00  0.00           H  
ATOM   1633 1H2'   U    51      30.540  34.248  84.990  1.00  0.00           H  
ATOM   1634  H3'   U    51      30.940  36.388  86.160  1.00  0.00           H  
ATOM   1635  H4'   U    51      28.450  37.128  84.690  1.00  0.00           H  
ATOM   1636 1H5'   U    51      28.900  39.368  84.850  1.00  0.00           H  
ATOM   1637 2H5'   U    51      28.950  38.698  86.460  1.00  0.00           H  
ATOM   1638  P     C    52      29.650  35.038  88.030  1.00  0.00           P  
ATOM   1639  O1P   C    52      30.800  35.828  88.620  1.00  0.00           O  
ATOM   1640  O2P   C    52      28.590  34.618  88.940  1.00  0.00           O1-
ATOM   1641  C5'   C    52      29.360  32.598  87.240  1.00  0.00           C  
ATOM   1642  O5'   C    52      30.200  33.698  87.410  1.00  0.00           O  
ATOM   1643  C4'   C    52      30.180  31.388  86.750  1.00  0.00           C  
ATOM   1644  O4'   C    52      30.980  31.758  85.640  1.00  0.00           O  
ATOM   1645  C3'   C    52      31.040  30.798  87.860  1.00  0.00           C  
ATOM   1646  O3'   C    52      30.350  29.868  88.740  1.00  0.00           O  
ATOM   1647  C2'   C    52      32.090  30.098  86.950  1.00  0.00           C  
ATOM   1648  O2'   C    52      31.510  28.978  86.350  1.00  0.00           O  
ATOM   1649  C1'   C    52      32.260  31.168  85.800  1.00  0.00           C  
ATOM   1650  N1    C    52      33.340  32.148  86.160  1.00  0.00           N  
ATOM   1651  C2    C    52      34.670  31.728  86.180  1.00  0.00           C  
ATOM   1652  O2    C    52      34.860  30.528  85.990  1.00  0.00           O  
ATOM   1653  N3    C    52      35.710  32.588  86.260  1.00  0.00           N  
ATOM   1654  C4    C    52      35.380  33.828  86.560  1.00  0.00           C  
ATOM   1655  N4    C    52      36.370  34.648  86.410  1.00  0.00           N  
ATOM   1656  C5    C    52      34.080  34.398  86.560  1.00  0.00           C  
ATOM   1657  C6    C    52      33.070  33.528  86.280  1.00  0.00           C  
ATOM   1658 2HO'   C    52      32.330  28.498  86.170  1.00  0.00           H  
ATOM   1659  H5    C    52      33.920  35.468  86.590  1.00  0.00           H  
ATOM   1660  H6    C    52      32.040  33.818  86.170  1.00  0.00           H  
ATOM   1661  H1'   C    52      32.640  30.628  84.940  1.00  0.00           H  
ATOM   1662 1H2'   C    52      33.040  29.818  87.420  1.00  0.00           H  
ATOM   1663  H3'   C    52      31.590  31.558  88.410  1.00  0.00           H  
ATOM   1664  H4'   C    52      29.410  30.708  86.380  1.00  0.00           H  
ATOM   1665  H41   C    52      36.230  35.618  86.200  1.00  0.00           H  
ATOM   1666 1H5'   C    52      28.670  32.848  86.440  1.00  0.00           H  
ATOM   1667 2H5'   C    52      28.810  32.378  88.150  1.00  0.00           H  
ATOM   1668  H42   C    52      37.290  34.318  86.150  1.00  0.00           H  
ATOM   1669  P     U    53      30.620  29.618  90.300  1.00  0.00           P  
ATOM   1670  O1P   U    53      30.790  30.968  90.900  1.00  0.00           O  
ATOM   1671  O2P   U    53      29.610  28.668  90.850  1.00  0.00           O1-
ATOM   1672  C5'   U    53      32.190  27.608  89.830  1.00  0.00           C  
ATOM   1673  O5'   U    53      32.040  28.968  90.340  1.00  0.00           O  
ATOM   1674  C4'   U    53      33.710  27.248  89.810  1.00  0.00           C  
ATOM   1675  O4'   U    53      34.380  27.998  88.780  1.00  0.00           O  
ATOM   1676  C3'   U    53      34.400  27.388  91.190  1.00  0.00           C  
ATOM   1677  O3'   U    53      34.020  26.428  92.040  1.00  0.00           O  
ATOM   1678  C2'   U    53      35.810  27.458  90.700  1.00  0.00           C  
ATOM   1679  O2'   U    53      36.310  26.168  90.450  1.00  0.00           O  
ATOM   1680  C1'   U    53      35.740  28.178  89.300  1.00  0.00           C  
ATOM   1681  N1    U    53      36.170  29.638  89.440  1.00  0.00           N  
ATOM   1682  C2    U    53      37.530  30.028  89.550  1.00  0.00           C  
ATOM   1683  O2    U    53      38.500  29.278  89.490  1.00  0.00           O  
ATOM   1684  N3    U    53      37.790  31.378  89.720  1.00  0.00           N  
ATOM   1685  C4    U    53      36.920  32.478  89.580  1.00  0.00           C  
ATOM   1686  O4    U    53      37.320  33.588  89.620  1.00  0.00           O  
ATOM   1687  C5    U    53      35.560  32.008  89.440  1.00  0.00           C  
ATOM   1688  C6    U    53      35.210  30.648  89.410  1.00  0.00           C  
ATOM   1689 2HO'   U    53      36.990  26.038  91.120  1.00  0.00           H  
ATOM   1690  H3    U    53      38.760  31.558  89.900  1.00  0.00           H  
ATOM   1691  H5    U    53      34.810  32.788  89.410  1.00  0.00           H  
ATOM   1692  H6    U    53      34.200  30.308  89.560  1.00  0.00           H  
ATOM   1693  H1'   U    53      36.490  27.798  88.610  1.00  0.00           H  
ATOM   1694 1H2'   U    53      36.500  27.988  91.360  1.00  0.00           H  
ATOM   1695  H3'   U    53      34.020  28.358  91.530  1.00  0.00           H  
ATOM   1696  H4'   U    53      33.770  26.198  89.530  1.00  0.00           H  
ATOM   1697 1H5'   U    53      31.630  27.638  88.900  1.00  0.00           H  
ATOM   1698 2H5'   U    53      31.640  26.918  90.480  1.00  0.00           H  
ATOM   1699  P     C    54      34.530  26.638  93.590  1.00  0.00           P  
ATOM   1700  O1P   C    54      34.160  27.958  93.970  1.00  0.00           O  
ATOM   1701  O2P   C    54      33.890  25.488  94.300  1.00  0.00           O1-
ATOM   1702  C5'   C    54      36.750  25.268  93.530  1.00  0.00           C  
ATOM   1703  O5'   C    54      36.090  26.478  93.700  1.00  0.00           O  
ATOM   1704  C4'   C    54      38.240  25.698  93.350  1.00  0.00           C  
ATOM   1705  O4'   C    54      38.420  26.708  92.390  1.00  0.00           O  
ATOM   1706  C3'   C    54      38.800  26.298  94.680  1.00  0.00           C  
ATOM   1707  O3'   C    54      39.080  25.418  95.750  1.00  0.00           O  
ATOM   1708  C2'   C    54      40.010  26.998  94.070  1.00  0.00           C  
ATOM   1709  O2'   C    54      41.080  26.098  93.840  1.00  0.00           O  
ATOM   1710  C1'   C    54      39.490  27.568  92.770  1.00  0.00           C  
ATOM   1711  N1    C    54      39.150  29.028  93.080  1.00  0.00           N  
ATOM   1712  C2    C    54      40.220  29.948  93.250  1.00  0.00           C  
ATOM   1713  O2    C    54      41.430  29.558  93.260  1.00  0.00           O  
ATOM   1714  N3    C    54      39.930  31.288  93.260  1.00  0.00           N  
ATOM   1715  C4    C    54      38.720  31.718  93.070  1.00  0.00           C  
ATOM   1716  N4    C    54      38.470  32.988  92.990  1.00  0.00           N  
ATOM   1717  C5    C    54      37.570  30.808  93.120  1.00  0.00           C  
ATOM   1718  C6    C    54      37.870  29.478  93.160  1.00  0.00           C  
ATOM   1719 2HO'   C    54      41.850  26.618  93.600  1.00  0.00           H  
ATOM   1720  H5    C    54      36.540  31.148  93.130  1.00  0.00           H  
ATOM   1721  H6    C    54      37.050  28.788  93.350  1.00  0.00           H  
ATOM   1722  H1'   C    54      40.290  27.548  92.030  1.00  0.00           H  
ATOM   1723 1H2'   C    54      40.430  27.758  94.730  1.00  0.00           H  
ATOM   1724  H3'   C    54      38.120  27.078  95.020  1.00  0.00           H  
ATOM   1725  H4'   C    54      38.800  24.818  93.010  1.00  0.00           H  
ATOM   1726  H41   C    54      37.520  33.308  92.920  1.00  0.00           H  
ATOM   1727 1H5'   C    54      36.370  24.598  92.750  1.00  0.00           H  
ATOM   1728 2H5'   C    54      36.660  24.708  94.460  1.00  0.00           H  
ATOM   1729  H42   C    54      39.170  33.618  93.360  1.00  0.00           H  
ATOM   1730  P     U    55      39.410  25.908  97.220  1.00  0.00           P  
ATOM   1731  O1P   U    55      38.330  26.788  97.700  1.00  0.00           O  
ATOM   1732  O2P   U    55      39.830  24.728  98.080  1.00  0.00           O1-
ATOM   1733  C5'   U    55      41.990  26.198  97.030  1.00  0.00           C  
ATOM   1734  O5'   U    55      40.730  26.788  97.200  1.00  0.00           O  
ATOM   1735  C4'   U    55      42.970  27.428  96.950  1.00  0.00           C  
ATOM   1736  O4'   U    55      42.740  28.358  95.900  1.00  0.00           O  
ATOM   1737  C3'   U    55      42.970  28.198  98.330  1.00  0.00           C  
ATOM   1738  O3'   U    55      43.570  27.498  99.370  1.00  0.00           O  
ATOM   1739  C2'   U    55      43.960  29.298  97.800  1.00  0.00           C  
ATOM   1740  O2'   U    55      45.280  28.838  97.540  1.00  0.00           O  
ATOM   1741  C1'   U    55      43.340  29.608  96.420  1.00  0.00           C  
ATOM   1742  N1    U    55      42.380  30.748  96.370  1.00  0.00           N  
ATOM   1743  C2    U    55      42.970  31.978  96.400  1.00  0.00           C  
ATOM   1744  O2    U    55      44.180  32.258  96.340  1.00  0.00           O  
ATOM   1745  N3    U    55      42.060  33.018  96.220  1.00  0.00           N  
ATOM   1746  C4    U    55      40.710  32.958  96.140  1.00  0.00           C  
ATOM   1747  O4    U    55      40.040  33.988  96.070  1.00  0.00           O  
ATOM   1748  C5    U    55      40.190  31.648  96.400  1.00  0.00           C  
ATOM   1749  C6    U    55      41.010  30.598  96.490  1.00  0.00           C  
ATOM   1750 2HO'   U    55      45.360  28.058  98.090  1.00  0.00           H  
ATOM   1751  H3    U    55      42.510  33.918  96.200  1.00  0.00           H  
ATOM   1752  H5    U    55      39.130  31.508  96.530  1.00  0.00           H  
ATOM   1753  H6    U    55      40.600  29.608  96.630  1.00  0.00           H  
ATOM   1754  H1'   U    55      44.090  29.858  95.670  1.00  0.00           H  
ATOM   1755 1H2'   U    55      43.910  30.228  98.370  1.00  0.00           H  
ATOM   1756  H3'   U    55      42.010  28.638  98.600  1.00  0.00           H  
ATOM   1757  H4'   U    55      43.950  26.968  96.900  1.00  0.00           H  
ATOM   1758 1H5'   U    55      42.150  25.518  96.190  1.00  0.00           H  
ATOM   1759 2H5'   U    55      42.210  25.638  97.940  1.00  0.00           H  
ATOM   1760  P     C    56      43.600  28.248 100.780  1.00  0.00           P  
ATOM   1761  O1P   C    56      42.250  28.758 101.100  1.00  0.00           O  
ATOM   1762  O2P   C    56      44.210  27.318 101.680  1.00  0.00           O1-
ATOM   1763  C5'   C    56      45.840  29.508 100.930  1.00  0.00           C  
ATOM   1764  O5'   C    56      44.460  29.528 100.690  1.00  0.00           O  
ATOM   1765  C4'   C    56      46.450  30.938 100.680  1.00  0.00           C  
ATOM   1766  O4'   C    56      45.690  31.668  99.730  1.00  0.00           O  
ATOM   1767  C3'   C    56      46.440  31.838 101.960  1.00  0.00           C  
ATOM   1768  O3'   C    56      47.570  31.598 102.800  1.00  0.00           O  
ATOM   1769  C2'   C    56      46.510  33.198 101.330  1.00  0.00           C  
ATOM   1770  O2'   C    56      47.790  33.718 100.950  1.00  0.00           O  
ATOM   1771  C1'   C    56      45.720  33.028 100.040  1.00  0.00           C  
ATOM   1772  N1    C    56      44.280  33.598 100.070  1.00  0.00           N  
ATOM   1773  C2    C    56      44.110  34.988  99.830  1.00  0.00           C  
ATOM   1774  O2    C    56      45.070  35.728  99.730  1.00  0.00           O  
ATOM   1775  N3    C    56      42.840  35.438  99.700  1.00  0.00           N  
ATOM   1776  C4    C    56      41.810  34.608  99.940  1.00  0.00           C  
ATOM   1777  N4    C    56      40.620  35.068  99.800  1.00  0.00           N  
ATOM   1778  C5    C    56      41.910  33.228 100.140  1.00  0.00           C  
ATOM   1779  C6    C    56      43.200  32.718 100.240  1.00  0.00           C  
ATOM   1780 2HO'   C    56      47.760  34.668 100.910  1.00  0.00           H  
ATOM   1781  H5    C    56      41.100  32.518 100.210  1.00  0.00           H  
ATOM   1782  H6    C    56      43.380  31.658 100.330  1.00  0.00           H  
ATOM   1783  H1'   C    56      46.240  33.568  99.250  1.00  0.00           H  
ATOM   1784 1H2'   C    56      46.070  33.868 102.080  1.00  0.00           H  
ATOM   1785  H3'   C    56      45.490  31.778 102.490  1.00  0.00           H  
ATOM   1786  H4'   C    56      47.480  30.948 100.320  1.00  0.00           H  
ATOM   1787  H41   C    56      39.890  34.418 100.040  1.00  0.00           H  
ATOM   1788 1H5'   C    56      46.260  28.798 100.230  1.00  0.00           H  
ATOM   1789 2H5'   C    56      46.080  29.198 101.940  1.00  0.00           H  
ATOM   1790  H42   C    56      40.580  36.038  99.530  1.00  0.00           H  
ATOM   1791  P     U    57      47.610  32.118 104.240  1.00  0.00           P  
ATOM   1792  O1P   U    57      46.410  31.648 104.940  1.00  0.00           O  
ATOM   1793  O2P   U    57      48.940  31.748 104.830  1.00  0.00           O1-
ATOM   1794  C5'   U    57      48.780  34.418 103.910  1.00  0.00           C  
ATOM   1795  O5'   U    57      47.630  33.778 104.260  1.00  0.00           O  
ATOM   1796  C4'   U    57      48.560  35.918 103.760  1.00  0.00           C  
ATOM   1797  O4'   U    57      47.580  36.198 102.820  1.00  0.00           O  
ATOM   1798  C3'   U    57      48.140  36.588 105.120  1.00  0.00           C  
ATOM   1799  O3'   U    57      49.320  36.798 105.780  1.00  0.00           O  
ATOM   1800  C2'   U    57      47.290  37.728 104.590  1.00  0.00           C  
ATOM   1801  O2'   U    57      48.130  38.898 104.390  1.00  0.00           O  
ATOM   1802  C1'   U    57      46.740  37.258 103.260  1.00  0.00           C  
ATOM   1803  N1    U    57      45.300  36.828 103.290  1.00  0.00           N  
ATOM   1804  C2    U    57      44.330  37.868 103.190  1.00  0.00           C  
ATOM   1805  O2    U    57      44.590  39.018 103.320  1.00  0.00           O  
ATOM   1806  N3    U    57      43.020  37.578 102.920  1.00  0.00           N  
ATOM   1807  C4    U    57      42.500  36.278 102.920  1.00  0.00           C  
ATOM   1808  O4    U    57      41.320  36.058 102.910  1.00  0.00           O  
ATOM   1809  C5    U    57      43.490  35.308 103.240  1.00  0.00           C  
ATOM   1810  C6    U    57      44.820  35.558 103.370  1.00  0.00           C  
ATOM   1811 2HO'   U    57      48.170  39.308 105.260  1.00  0.00           H  
ATOM   1812  H3    U    57      42.310  38.288 103.030  1.00  0.00           H  
ATOM   1813  H5    U    57      43.130  34.348 103.570  1.00  0.00           H  
ATOM   1814  H6    U    57      45.410  34.798 103.850  1.00  0.00           H  
ATOM   1815  H1'   U    57      46.930  38.078 102.580  1.00  0.00           H  
ATOM   1816 1H2'   U    57      46.470  37.918 105.280  1.00  0.00           H  
ATOM   1817  H3'   U    57      47.460  35.908 105.640  1.00  0.00           H  
ATOM   1818  H4'   U    57      49.440  36.478 103.450  1.00  0.00           H  
ATOM   1819 1H5'   U    57      49.050  33.958 102.960  1.00  0.00           H  
ATOM   1820 2H5'   U    57      49.610  34.148 104.560  1.00  0.00           H  
ATOM   1821  P     C    58      49.390  37.258 107.310  1.00  0.00           P  
ATOM   1822  O1P   C    58      48.450  36.468 108.090  1.00  0.00           O  
ATOM   1823  O2P   C    58      50.850  37.308 107.680  1.00  0.00           O1-
ATOM   1824  C5'   C    58      49.560  39.868 107.100  1.00  0.00           C  
ATOM   1825  O5'   C    58      48.740  38.688 107.320  1.00  0.00           O  
ATOM   1826  C4'   C    58      48.530  41.008 107.050  1.00  0.00           C  
ATOM   1827  O4'   C    58      47.380  40.608 106.250  1.00  0.00           O  
ATOM   1828  C3'   C    58      47.990  41.518 108.340  1.00  0.00           C  
ATOM   1829  O3'   C    58      48.980  42.338 109.040  1.00  0.00           O  
ATOM   1830  C2'   C    58      46.620  42.088 108.000  1.00  0.00           C  
ATOM   1831  O2'   C    58      46.800  43.458 107.680  1.00  0.00           O  
ATOM   1832  C1'   C    58      46.220  41.348 106.720  1.00  0.00           C  
ATOM   1833  N1    C    58      45.080  40.378 106.860  1.00  0.00           N  
ATOM   1834  C2    C    58      43.800  40.828 106.560  1.00  0.00           C  
ATOM   1835  O2    C    58      43.550  42.008 106.480  1.00  0.00           O  
ATOM   1836  N3    C    58      42.790  39.968 106.370  1.00  0.00           N  
ATOM   1837  C4    C    58      43.090  38.688 106.390  1.00  0.00           C  
ATOM   1838  N4    C    58      42.060  37.868 106.180  1.00  0.00           N  
ATOM   1839  C5    C    58      44.360  38.158 106.740  1.00  0.00           C  
ATOM   1840  C6    C    58      45.320  39.018 107.050  1.00  0.00           C  
ATOM   1841 2HO'   C    58      47.010  43.928 108.490  1.00  0.00           H  
ATOM   1842  H5    C    58      44.590  37.098 106.810  1.00  0.00           H  
ATOM   1843  H6    C    58      46.260  38.618 107.390  1.00  0.00           H  
ATOM   1844  H1'   C    58      45.890  42.148 106.060  1.00  0.00           H  
ATOM   1845 1H2'   C    58      45.970  42.018 108.880  1.00  0.00           H  
ATOM   1846  H3'   C    58      47.910  40.638 108.970  1.00  0.00           H  
ATOM   1847  H4'   C    58      49.070  41.818 106.550  1.00  0.00           H  
ATOM   1848  H41   C    58      42.260  36.878 106.150  1.00  0.00           H  
ATOM   1849 1H5'   C    58      50.150  39.748 106.180  1.00  0.00           H  
ATOM   1850 2H5'   C    58      50.150  40.008 108.000  1.00  0.00           H  
ATOM   1851  H42   C    58      41.200  38.378 106.000  1.00  0.00           H  
ATOM   1852  P     U    59      48.670  42.948 110.410  1.00  0.00           P  
ATOM   1853  O1P   U    59      48.120  41.988 111.360  1.00  0.00           O  
ATOM   1854  O2P   U    59      49.850  43.638 110.860  1.00  0.00           O1-
ATOM   1855  C5'   U    59      47.880  45.398 110.130  1.00  0.00           C  
ATOM   1856  O5'   U    59      47.520  43.968 110.220  1.00  0.00           O  
ATOM   1857  C4'   U    59      46.640  46.298 110.150  1.00  0.00           C  
ATOM   1858  O4'   U    59      45.650  45.858 109.200  1.00  0.00           O  
ATOM   1859  C3'   U    59      45.830  46.238 111.490  1.00  0.00           C  
ATOM   1860  O3'   U    59      46.390  47.058 112.470  1.00  0.00           O  
ATOM   1861  C2'   U    59      44.510  46.838 111.030  1.00  0.00           C  
ATOM   1862  O2'   U    59      44.550  48.248 110.860  1.00  0.00           O  
ATOM   1863  C1'   U    59      44.360  46.238 109.680  1.00  0.00           C  
ATOM   1864  N1    U    59      43.440  45.108 109.710  1.00  0.00           N  
ATOM   1865  C2    U    59      42.070  45.398 109.660  1.00  0.00           C  
ATOM   1866  O2    U    59      41.550  46.568 109.840  1.00  0.00           O  
ATOM   1867  N3    U    59      41.190  44.358 109.620  1.00  0.00           N  
ATOM   1868  C4    U    59      41.560  43.018 109.610  1.00  0.00           C  
ATOM   1869  O4    U    59      40.660  42.178 109.730  1.00  0.00           O  
ATOM   1870  C5    U    59      42.970  42.748 109.750  1.00  0.00           C  
ATOM   1871  C6    U    59      43.850  43.818 109.860  1.00  0.00           C  
ATOM   1872 2HO'   U    59      45.020  48.598 111.620  1.00  0.00           H  
ATOM   1873  H3    U    59      40.210  44.558 109.500  1.00  0.00           H  
ATOM   1874  H5    U    59      43.340  41.738 109.830  1.00  0.00           H  
ATOM   1875  H6    U    59      44.880  43.598 110.130  1.00  0.00           H  
ATOM   1876  H1'   U    59      43.910  46.928 108.970  1.00  0.00           H  
ATOM   1877 1H2'   U    59      43.690  46.628 111.720  1.00  0.00           H  
ATOM   1878  H3'   U    59      45.660  45.228 111.880  1.00  0.00           H  
ATOM   1879  H4'   U    59      46.950  47.338 110.060  1.00  0.00           H  
ATOM   1880 1H5'   U    59      48.470  45.568 109.230  1.00  0.00           H  
ATOM   1881 2H5'   U    59      48.470  45.728 110.980  1.00  0.00           H  
ATOM   1882  P     A    60      46.080  46.878 113.950  1.00  0.00           P  
ATOM   1883  O1P   A    60      46.970  47.788 114.680  1.00  0.00           O  
ATOM   1884  O2P   A    60      46.120  45.428 114.290  1.00  0.00           O1-
ATOM   1885  C5'   A    60      44.240  48.728 114.230  1.00  0.00           C  
ATOM   1886  O5'   A    60      44.550  47.328 114.180  1.00  0.00           O  
ATOM   1887  C4'   A    60      42.740  48.958 113.980  1.00  0.00           C  
ATOM   1888  O4'   A    60      42.320  48.198 112.940  1.00  0.00           O  
ATOM   1889  C3'   A    60      41.790  48.478 115.110  1.00  0.00           C  
ATOM   1890  O3'   A    60      41.700  49.378 116.220  1.00  0.00           O  
ATOM   1891  C2'   A    60      40.420  48.248 114.360  1.00  0.00           C  
ATOM   1892  O2'   A    60      39.810  49.458 114.080  1.00  0.00           O  
ATOM   1893  C1'   A    60      41.030  47.668 113.080  1.00  0.00           C  
ATOM   1894  N1    A    60      38.000  43.598 112.960  1.00  0.00           N  
ATOM   1895  C2    A    60      37.770  44.868 113.020  1.00  0.00           C  
ATOM   1896  N3    A    60      38.600  45.868 113.220  1.00  0.00           N  
ATOM   1897  C4    A    60      39.880  45.418 113.130  1.00  0.00           C  
ATOM   1898  C5    A    60      40.310  44.098 113.050  1.00  0.00           C  
ATOM   1899  C6    A    60      39.280  43.218 112.970  1.00  0.00           C  
ATOM   1900  N6    A    60      39.380  41.958 112.750  1.00  0.00           N  
ATOM   1901  N7    A    60      41.740  44.068 113.060  1.00  0.00           N  
ATOM   1902  C8    A    60      42.050  45.288 113.140  1.00  0.00           C  
ATOM   1903  N9    A    60      41.060  46.198 113.140  1.00  0.00           N  
ATOM   1904 2HO'   A    60      40.100  49.768 113.220  1.00  0.00           H  
ATOM   1905  H2    A    60      36.730  45.138 113.130  1.00  0.00           H  
ATOM   1906  H8    A    60      43.060  45.648 113.210  1.00  0.00           H  
ATOM   1907  H1'   A    60      40.290  47.898 112.320  1.00  0.00           H  
ATOM   1908 1H2'   A    60      39.850  47.578 115.010  1.00  0.00           H  
ATOM   1909  H3'   A    60      42.080  47.518 115.520  1.00  0.00           H  
ATOM   1910  H4'   A    60      42.610  50.018 113.760  1.00  0.00           H  
ATOM   1911 1H5'   A    60      44.880  49.338 113.590  1.00  0.00           H  
ATOM   1912 2H5'   A    60      44.420  48.998 115.270  1.00  0.00           H  
ATOM   1913  H61   A    60      40.300  41.598 112.540  1.00  0.00           H  
ATOM   1914  H62   A    60      38.610  41.338 112.530  1.00  0.00           H  
ATOM   1915  P     G    61      41.460  48.828 117.760  1.00  0.00           P  
ATOM   1916  O1P   G    61      41.330  49.938 118.730  1.00  0.00           O  
ATOM   1917  O2P   G    61      42.400  47.748 117.970  1.00  0.00           O1-
ATOM   1918  C5'   G    61      38.910  48.818 117.690  1.00  0.00           C  
ATOM   1919  O5'   G    61      40.090  48.098 117.620  1.00  0.00           O  
ATOM   1920  C4'   G    61      37.710  47.858 117.760  1.00  0.00           C  
ATOM   1921  O4'   G    61      37.720  47.068 116.570  1.00  0.00           O  
ATOM   1922  C3'   G    61      37.670  46.888 118.930  1.00  0.00           C  
ATOM   1923  O3'   G    61      36.990  47.568 119.990  1.00  0.00           O  
ATOM   1924  C2'   G    61      36.780  45.798 118.300  1.00  0.00           C  
ATOM   1925  O2'   G    61      35.450  46.208 118.350  1.00  0.00           O  
ATOM   1926  C1'   G    61      37.250  45.708 116.890  1.00  0.00           C  
ATOM   1927  N1    G    61      38.230  40.758 116.540  1.00  0.00           N  
ATOM   1928  C2    G    61      37.180  41.478 117.020  1.00  0.00           C  
ATOM   1929  N2    G    61      36.080  40.828 117.340  1.00  0.00           N  
ATOM   1930  N3    G    61      36.970  42.778 116.980  1.00  0.00           N  
ATOM   1931  C4    G    61      38.160  43.408 116.760  1.00  0.00           C  
ATOM   1932  C5    G    61      39.370  42.808 116.470  1.00  0.00           C  
ATOM   1933  C6    G    61      39.470  41.338 116.340  1.00  0.00           C  
ATOM   1934  O6    G    61      40.450  40.688 116.030  1.00  0.00           O  
ATOM   1935  N7    G    61      40.290  43.808 116.310  1.00  0.00           N  
ATOM   1936  C8    G    61      39.620  44.948 116.550  1.00  0.00           C  
ATOM   1937  N9    G    61      38.330  44.738 116.740  1.00  0.00           N  
ATOM   1938 2HO'   G    61      35.290  46.618 119.200  1.00  0.00           H  
ATOM   1939  H1    G    61      38.230  39.758 116.680  1.00  0.00           H  
ATOM   1940  H8    G    61      40.140  45.898 116.500  1.00  0.00           H  
ATOM   1941  H1'   G    61      36.460  45.388 116.200  1.00  0.00           H  
ATOM   1942 1H2'   G    61      36.860  44.858 118.860  1.00  0.00           H  
ATOM   1943  H21   G    61      36.040  39.818 117.400  1.00  0.00           H  
ATOM   1944  H3'   G    61      38.660  46.528 119.220  1.00  0.00           H  
ATOM   1945  H22   G    61      35.230  41.348 117.510  1.00  0.00           H  
ATOM   1946  H4'   G    61      36.780  48.428 117.790  1.00  0.00           H  
ATOM   1947 1H5'   G    61      38.770  49.478 116.830  1.00  0.00           H  
ATOM   1948 2H5'   G    61      38.920  49.408 118.610  1.00  0.00           H  
ATOM   1949  P     C    62      37.430  47.468 121.490  1.00  0.00           P  
ATOM   1950  O1P   C    62      36.750  48.558 122.180  1.00  0.00           O  
ATOM   1951  O2P   C    62      38.930  47.308 121.540  1.00  0.00           O1-
ATOM   1952  C5'   C    62      35.440  45.828 122.010  1.00  0.00           C  
ATOM   1953  O5'   C    62      36.810  46.098 121.970  1.00  0.00           O  
ATOM   1954  C4'   C    62      35.210  44.308 121.900  1.00  0.00           C  
ATOM   1955  O4'   C    62      35.760  43.888 120.640  1.00  0.00           O  
ATOM   1956  C3'   C    62      35.870  43.448 122.970  1.00  0.00           C  
ATOM   1957  O3'   C    62      35.150  43.478 124.190  1.00  0.00           O  
ATOM   1958  C2'   C    62      35.880  42.098 122.170  1.00  0.00           C  
ATOM   1959  O2'   C    62      34.650  41.418 122.040  1.00  0.00           O  
ATOM   1960  C1'   C    62      36.250  42.508 120.730  1.00  0.00           C  
ATOM   1961  N1    C    62      37.700  42.248 120.510  1.00  0.00           N  
ATOM   1962  C2    C    62      38.100  40.938 120.040  1.00  0.00           C  
ATOM   1963  O2    C    62      37.350  39.998 120.140  1.00  0.00           O  
ATOM   1964  N3    C    62      39.360  40.768 119.590  1.00  0.00           N  
ATOM   1965  C4    C    62      40.190  41.828 119.560  1.00  0.00           C  
ATOM   1966  N4    C    62      41.450  41.518 119.220  1.00  0.00           N  
ATOM   1967  C5    C    62      39.800  43.138 119.900  1.00  0.00           C  
ATOM   1968  C6    C    62      38.540  43.338 120.400  1.00  0.00           C  
ATOM   1969 2HO'   C    62      34.710  40.558 121.640  1.00  0.00           H  
ATOM   1970  H5    C    62      40.450  43.998 119.820  1.00  0.00           H  
ATOM   1971  H6    C    62      38.180  44.298 120.750  1.00  0.00           H  
ATOM   1972  H1'   C    62      35.630  41.888 120.090  1.00  0.00           H  
ATOM   1973 1H2'   C    62      36.650  41.448 122.600  1.00  0.00           H  
ATOM   1974  H3'   C    62      36.910  43.768 123.110  1.00  0.00           H  
ATOM   1975  H4'   C    62      34.140  44.108 121.860  1.00  0.00           H  
ATOM   1976  H41   C    62      42.230  42.148 119.310  1.00  0.00           H  
ATOM   1977 1H5'   C    62      34.880  46.238 121.170  1.00  0.00           H  
ATOM   1978 2H5'   C    62      34.980  46.248 122.900  1.00  0.00           H  
ATOM   1979  H42   C    62      41.720  40.548 119.080  1.00  0.00           H  
ATOM   1980  P     C    63      35.890  43.128 125.500  1.00  0.00           P  
ATOM   1981  O1P   C    63      34.960  43.528 126.580  1.00  0.00           O  
ATOM   1982  O2P   C    63      37.270  43.628 125.550  1.00  0.00           O1-
ATOM   1983  C5'   C    63      34.800  40.808 125.540  1.00  0.00           C  
ATOM   1984  O5'   C    63      35.980  41.518 125.480  1.00  0.00           O  
ATOM   1985  C4'   C    63      34.980  39.278 125.230  1.00  0.00           C  
ATOM   1986  O4'   C    63      35.550  39.048 123.970  1.00  0.00           O  
ATOM   1987  C3'   C    63      35.850  38.628 126.290  1.00  0.00           C  
ATOM   1988  O3'   C    63      35.170  38.318 127.450  1.00  0.00           O  
ATOM   1989  C2'   C    63      36.220  37.378 125.410  1.00  0.00           C  
ATOM   1990  O2'   C    63      35.160  36.368 125.490  1.00  0.00           O  
ATOM   1991  C1'   C    63      36.510  38.038 124.060  1.00  0.00           C  
ATOM   1992  N1    C    63      37.930  38.558 123.850  1.00  0.00           N  
ATOM   1993  C2    C    63      38.950  37.648 123.520  1.00  0.00           C  
ATOM   1994  O2    C    63      38.760  36.408 123.720  1.00  0.00           O  
ATOM   1995  N3    C    63      40.120  38.098 122.990  1.00  0.00           N  
ATOM   1996  C4    C    63      40.210  39.398 122.690  1.00  0.00           C  
ATOM   1997  N4    C    63      41.290  39.778 122.140  1.00  0.00           N  
ATOM   1998  C5    C    63      39.300  40.338 123.130  1.00  0.00           C  
ATOM   1999  C6    C    63      38.180  39.848 123.760  1.00  0.00           C  
ATOM   2000 2HO'   C    63      35.080  35.788 124.730  1.00  0.00           H  
ATOM   2001  H5    C    63      39.400  41.408 123.050  1.00  0.00           H  
ATOM   2002  H6    C    63      37.450  40.508 124.200  1.00  0.00           H  
ATOM   2003  H1'   C    63      36.410  37.228 123.340  1.00  0.00           H  
ATOM   2004 1H2'   C    63      37.170  37.018 125.800  1.00  0.00           H  
ATOM   2005  H3'   C    63      36.720  39.248 126.500  1.00  0.00           H  
ATOM   2006  H4'   C    63      34.010  38.778 125.250  1.00  0.00           H  
ATOM   2007  H41   C    63      41.380  40.768 121.960  1.00  0.00           H  
ATOM   2008 1H5'   C    63      34.090  41.308 124.870  1.00  0.00           H  
ATOM   2009 2H5'   C    63      34.470  40.858 126.580  1.00  0.00           H  
ATOM   2010  H42   C    63      42.020  39.098 122.000  1.00  0.00           H  
ATOM   2011  P     C    64      35.970  38.118 128.850  1.00  0.00           P  
ATOM   2012  O1P   C    64      35.080  37.468 129.880  1.00  0.00           O  
ATOM   2013  O2P   C    64      36.530  39.438 129.160  1.00  0.00           O1-
ATOM   2014  C5'   C    64      36.990  35.738 128.550  1.00  0.00           C  
ATOM   2015  O5'   C    64      37.190  37.148 128.650  1.00  0.00           O  
ATOM   2016  C4'   C    64      38.270  34.958 128.210  1.00  0.00           C  
ATOM   2017  O4'   C    64      38.890  35.258 126.960  1.00  0.00           O  
ATOM   2018  C3'   C    64      39.280  34.968 129.260  1.00  0.00           C  
ATOM   2019  O3'   C    64      39.020  34.218 130.450  1.00  0.00           O  
ATOM   2020  C2'   C    64      40.540  34.558 128.500  1.00  0.00           C  
ATOM   2021  O2'   C    64      40.630  33.068 128.530  1.00  0.00           O  
ATOM   2022  C1'   C    64      40.250  34.978 127.100  1.00  0.00           C  
ATOM   2023  N1    C    64      41.040  36.148 126.780  1.00  0.00           N  
ATOM   2024  C2    C    64      42.370  36.008 126.380  1.00  0.00           C  
ATOM   2025  O2    C    64      42.910  34.878 126.470  1.00  0.00           O  
ATOM   2026  N3    C    64      43.040  37.038 125.920  1.00  0.00           N  
ATOM   2027  C4    C    64      42.480  38.238 125.810  1.00  0.00           C  
ATOM   2028  N4    C    64      43.140  39.178 125.160  1.00  0.00           N  
ATOM   2029  C5    C    64      41.180  38.498 126.320  1.00  0.00           C  
ATOM   2030  C6    C    64      40.570  37.428 126.910  1.00  0.00           C  
ATOM   2031 2HO'   C    64      40.570  32.728 129.430  1.00  0.00           H  
ATOM   2032  H5    C    64      40.660  39.438 126.240  1.00  0.00           H  
ATOM   2033  H6    C    64      39.590  37.588 127.340  1.00  0.00           H  
ATOM   2034  H1'   C    64      40.550  34.188 126.400  1.00  0.00           H  
ATOM   2035 1H2'   C    64      41.490  34.968 128.850  1.00  0.00           H  
ATOM   2036  H3'   C    64      39.430  35.998 129.570  1.00  0.00           H  
ATOM   2037  H4'   C    64      38.040  33.888 128.160  1.00  0.00           H  
ATOM   2038  H41   C    64      42.650  40.058 125.100  1.00  0.00           H  
ATOM   2039 1H5'   C    64      36.280  35.458 127.780  1.00  0.00           H  
ATOM   2040 2H5'   C    64      36.600  35.378 129.500  1.00  0.00           H  
ATOM   2041  H42   C    64      44.050  39.108 124.740  1.00  0.00           H  
ATOM   2042  H3T   C    64      39.850  33.848 130.760  1.00  0.00           H  
ATOM   2043  C5'   U    65      25.480  24.858  99.550  1.00  0.00           C  
ATOM   2044  O5'   U    65      26.810  24.938  99.890  1.00  0.00           O  
ATOM   2045  C4'   U    65      24.720  26.108  99.990  1.00  0.00           C  
ATOM   2046  O4'   U    65      25.040  26.388 101.300  1.00  0.00           O  
ATOM   2047  C3'   U    65      25.210  27.408  99.360  1.00  0.00           C  
ATOM   2048  O3'   U    65      24.840  27.468  98.030  1.00  0.00           O  
ATOM   2049  C2'   U    65      24.510  28.438 100.320  1.00  0.00           C  
ATOM   2050  O2'   U    65      23.080  28.358 100.110  1.00  0.00           O  
ATOM   2051  C1'   U    65      24.880  27.778 101.620  1.00  0.00           C  
ATOM   2052  N1    U    65      26.010  28.398 102.320  1.00  0.00           N  
ATOM   2053  C2    U    65      25.770  29.428 103.180  1.00  0.00           C  
ATOM   2054  O2    U    65      24.760  30.078 103.120  1.00  0.00           O  
ATOM   2055  N3    U    65      26.800  29.898 103.950  1.00  0.00           N  
ATOM   2056  C4    U    65      28.070  29.348 104.030  1.00  0.00           C  
ATOM   2057  O4    U    65      28.890  29.768 104.820  1.00  0.00           O  
ATOM   2058  C5    U    65      28.220  28.128 103.260  1.00  0.00           C  
ATOM   2059  C6    U    65      27.180  27.748 102.440  1.00  0.00           C  
ATOM   2060 2HO'   U    65      22.860  28.138  99.200  1.00  0.00           H  
ATOM   2061  H3    U    65      26.590  30.688 104.540  1.00  0.00           H  
ATOM   2062  H5    U    65      29.170  27.628 103.140  1.00  0.00           H  
ATOM   2063  H6    U    65      27.410  26.948 101.750  1.00  0.00           H  
ATOM   2064  H1'   U    65      24.010  27.908 102.270  1.00  0.00           H  
ATOM   2065 1H2'   U    65      24.860  29.468 100.220  1.00  0.00           H  
ATOM   2066  H3'   U    65      26.290  27.428  99.500  1.00  0.00           H  
ATOM   2067  H4'   U    65      23.630  25.988  99.950  1.00  0.00           H  
ATOM   2068 1H5'   U    65      25.120  23.978 100.090  1.00  0.00           H  
ATOM   2069 2H5'   U    65      25.400  24.748  98.470  1.00  0.00           H  
ATOM   2070  H5T   U    65      27.320  25.268  99.150  1.00  0.00           H  
ATOM   2071  P     C    66      25.510  28.508  97.010  1.00  0.00           P  
ATOM   2072  O1P   C    66      26.950  28.478  97.220  1.00  0.00           O  
ATOM   2073  O2P   C    66      24.960  28.218  95.650  1.00  0.00           O1-
ATOM   2074  C5'   C    66      23.660  30.348  97.280  1.00  0.00           C  
ATOM   2075  O5'   C    66      25.070  30.008  97.460  1.00  0.00           O  
ATOM   2076  C4'   C    66      23.400  31.718  97.870  1.00  0.00           C  
ATOM   2077  O4'   C    66      23.760  31.808  99.310  1.00  0.00           O  
ATOM   2078  C3'   C    66      24.290  32.828  97.250  1.00  0.00           C  
ATOM   2079  O3'   C    66      23.760  33.328  96.090  1.00  0.00           O  
ATOM   2080  C2'   C    66      24.450  33.898  98.290  1.00  0.00           C  
ATOM   2081  O2'   C    66      23.440  34.858  98.210  1.00  0.00           O  
ATOM   2082  C1'   C    66      24.350  33.108  99.580  1.00  0.00           C  
ATOM   2083  N1    C    66      25.740  32.878 100.190  1.00  0.00           N  
ATOM   2084  C2    C    66      26.240  33.648 101.270  1.00  0.00           C  
ATOM   2085  O2    C    66      25.680  34.628 101.690  1.00  0.00           O  
ATOM   2086  N3    C    66      27.320  33.228 101.940  1.00  0.00           N  
ATOM   2087  C4    C    66      27.980  32.208 101.410  1.00  0.00           C  
ATOM   2088  N4    C    66      29.050  31.798 102.170  1.00  0.00           N  
ATOM   2089  C5    C    66      27.680  31.528 100.160  1.00  0.00           C  
ATOM   2090  C6    C    66      26.540  31.918  99.580  1.00  0.00           C  
ATOM   2091 2HO'   C    66      23.330  35.078  97.280  1.00  0.00           H  
ATOM   2092  H5    C    66      28.280  30.758  99.690  1.00  0.00           H  
ATOM   2093  H6    C    66      26.250  31.308  98.740  1.00  0.00           H  
ATOM   2094  H1'   C    66      23.730  33.728 100.230  1.00  0.00           H  
ATOM   2095 1H2'   C    66      25.420  34.358  98.110  1.00  0.00           H  
ATOM   2096  H3'   C    66      25.220  32.278  97.080  1.00  0.00           H  
ATOM   2097  H4'   C    66      22.400  32.068  97.650  1.00  0.00           H  
ATOM   2098  H41   C    66      29.510  30.948 101.890  1.00  0.00           H  
ATOM   2099 1H5'   C    66      23.030  29.598  97.760  1.00  0.00           H  
ATOM   2100 2H5'   C    66      23.410  30.408  96.220  1.00  0.00           H  
ATOM   2101  H42   C    66      29.140  32.218 103.080  1.00  0.00           H  
ATOM   2102  P     U    67      24.760  33.628  94.770  1.00  0.00           P  
ATOM   2103  O1P   U    67      25.820  32.578  94.690  1.00  0.00           O  
ATOM   2104  O2P   U    67      24.010  33.978  93.560  1.00  0.00           O1-
ATOM   2105  C5'   U    67      24.920  36.268  95.040  1.00  0.00           C  
ATOM   2106  O5'   U    67      25.510  35.018  95.230  1.00  0.00           O  
ATOM   2107  C4'   U    67      25.740  37.458  95.690  1.00  0.00           C  
ATOM   2108  O4'   U    67      25.610  37.218  97.110  1.00  0.00           O  
ATOM   2109  C3'   U    67      27.210  37.518  95.400  1.00  0.00           C  
ATOM   2110  O3'   U    67      27.530  37.928  94.100  1.00  0.00           O  
ATOM   2111  C2'   U    67      27.540  38.458  96.530  1.00  0.00           C  
ATOM   2112  O2'   U    67      27.310  39.798  96.230  1.00  0.00           O  
ATOM   2113  C1'   U    67      26.680  37.908  97.720  1.00  0.00           C  
ATOM   2114  N1    U    67      27.440  36.918  98.490  1.00  0.00           N  
ATOM   2115  C2    U    67      28.170  37.378  99.640  1.00  0.00           C  
ATOM   2116  O2    U    67      28.020  38.488 100.050  1.00  0.00           O  
ATOM   2117  N3    U    67      29.260  36.608 100.020  1.00  0.00           N  
ATOM   2118  C4    U    67      29.490  35.318  99.720  1.00  0.00           C  
ATOM   2119  O4    U    67      30.350  34.638 100.270  1.00  0.00           O  
ATOM   2120  C5    U    67      28.610  34.838  98.700  1.00  0.00           C  
ATOM   2121  C6    U    67      27.670  35.648  98.080  1.00  0.00           C  
ATOM   2122 2HO'   U    67      27.580  39.948  95.320  1.00  0.00           H  
ATOM   2123  H3    U    67      29.720  37.018 100.820  1.00  0.00           H  
ATOM   2124  H5    U    67      28.820  33.888  98.240  1.00  0.00           H  
ATOM   2125  H6    U    67      27.090  35.198  97.290  1.00  0.00           H  
ATOM   2126  H1'   U    67      26.400  38.758  98.350  1.00  0.00           H  
ATOM   2127 1H2'   U    67      28.580  38.228  96.760  1.00  0.00           H  
ATOM   2128  H3'   U    67      27.690  36.578  95.650  1.00  0.00           H  
ATOM   2129  H4'   U    67      25.230  38.398  95.490  1.00  0.00           H  
ATOM   2130 1H5'   U    67      23.910  36.228  95.430  1.00  0.00           H  
ATOM   2131 2H5'   U    67      24.780  36.498  93.980  1.00  0.00           H  
ATOM   2132  P     C    68      28.900  37.978  93.490  1.00  0.00           P  
ATOM   2133  O1P   C    68      29.730  37.128  94.350  1.00  0.00           O  
ATOM   2134  O2P   C    68      28.640  37.698  92.030  1.00  0.00           O1-
ATOM   2135  C5'   C    68      28.570  40.628  92.870  1.00  0.00           C  
ATOM   2136  O5'   C    68      29.190  39.568  93.620  1.00  0.00           O  
ATOM   2137  C4'   C    68      29.070  42.008  93.240  1.00  0.00           C  
ATOM   2138  O4'   C    68      28.720  42.258  94.640  1.00  0.00           O  
ATOM   2139  C3'   C    68      30.600  42.138  93.190  1.00  0.00           C  
ATOM   2140  O3'   C    68      31.160  42.538  91.970  1.00  0.00           O  
ATOM   2141  C2'   C    68      30.800  43.248  94.220  1.00  0.00           C  
ATOM   2142  O2'   C    68      30.620  44.558  93.640  1.00  0.00           O  
ATOM   2143  C1'   C    68      29.650  43.038  95.320  1.00  0.00           C  
ATOM   2144  N1    C    68      30.310  42.378  96.420  1.00  0.00           N  
ATOM   2145  C2    C    68      30.920  43.298  97.360  1.00  0.00           C  
ATOM   2146  O2    C    68      31.110  44.488  97.010  1.00  0.00           O  
ATOM   2147  N3    C    68      31.310  42.858  98.560  1.00  0.00           N  
ATOM   2148  C4    C    68      31.210  41.588  98.880  1.00  0.00           C  
ATOM   2149  N4    C    68      31.670  41.238 100.060  1.00  0.00           N  
ATOM   2150  C5    C    68      30.610  40.688  98.020  1.00  0.00           C  
ATOM   2151  C6    C    68      30.120  41.058  96.790  1.00  0.00           C  
ATOM   2152 2HO'   C    68      30.790  44.528  92.700  1.00  0.00           H  
ATOM   2153  H5    C    68      30.490  39.658  98.320  1.00  0.00           H  
ATOM   2154  H6    C    68      29.680  40.318  96.140  1.00  0.00           H  
ATOM   2155  H1'   C    68      29.250  44.038  95.520  1.00  0.00           H  
ATOM   2156 1H2'   C    68      31.790  43.138  94.660  1.00  0.00           H  
ATOM   2157  H3'   C    68      31.140  41.258  93.540  1.00  0.00           H  
ATOM   2158  H4'   C    68      28.540  42.758  92.650  1.00  0.00           H  
ATOM   2159  H41   C    68      31.530  40.308 100.420  1.00  0.00           H  
ATOM   2160 1H5'   C    68      27.490  40.508  92.950  1.00  0.00           H  
ATOM   2161 2H5'   C    68      28.730  40.468  91.800  1.00  0.00           H  
ATOM   2162  H42   C    68      32.100  42.018 100.540  1.00  0.00           H  
ATOM   2163  P     U    69      32.730  42.448  91.650  1.00  0.00           P  
ATOM   2164  O1P   U    69      33.260  41.188  92.170  1.00  0.00           O  
ATOM   2165  O2P   U    69      32.860  42.668  90.190  1.00  0.00           O1-
ATOM   2166  C5'   U    69      33.630  44.938  92.150  1.00  0.00           C  
ATOM   2167  O5'   U    69      33.560  43.538  92.440  1.00  0.00           O  
ATOM   2168  C4'   U    69      34.470  45.808  93.140  1.00  0.00           C  
ATOM   2169  O4'   U    69      33.700  45.858  94.360  1.00  0.00           O  
ATOM   2170  C3'   U    69      35.790  45.118  93.530  1.00  0.00           C  
ATOM   2171  O3'   U    69      36.890  45.578  92.820  1.00  0.00           O  
ATOM   2172  C2'   U    69      35.990  45.438  94.950  1.00  0.00           C  
ATOM   2173  O2'   U    69      36.610  46.678  95.240  1.00  0.00           O  
ATOM   2174  C1'   U    69      34.540  45.588  95.480  1.00  0.00           C  
ATOM   2175  N1    U    69      34.200  44.418  96.350  1.00  0.00           N  
ATOM   2176  C2    U    69      34.410  44.608  97.720  1.00  0.00           C  
ATOM   2177  O2    U    69      34.690  45.648  98.300  1.00  0.00           O  
ATOM   2178  N3    U    69      34.510  43.458  98.530  1.00  0.00           N  
ATOM   2179  C4    U    69      34.380  42.178  98.130  1.00  0.00           C  
ATOM   2180  O4    U    69      34.430  41.288  99.060  1.00  0.00           O  
ATOM   2181  C5    U    69      34.160  41.978  96.730  1.00  0.00           C  
ATOM   2182  C6    U    69      34.080  43.118  95.940  1.00  0.00           C  
ATOM   2183 2HO'   U    69      37.100  46.628  96.060  1.00  0.00           H  
ATOM   2184  H3    U    69      34.600  43.578  99.520  1.00  0.00           H  
ATOM   2185  H5    U    69      34.030  41.048  96.210  1.00  0.00           H  
ATOM   2186  H6    U    69      34.050  42.958  94.880  1.00  0.00           H  
ATOM   2187  H1'   U    69      34.520  46.478  96.110  1.00  0.00           H  
ATOM   2188 1H2'   U    69      36.400  44.638  95.570  1.00  0.00           H  
ATOM   2189  H3'   U    69      35.730  44.028  93.470  1.00  0.00           H  
ATOM   2190  H4'   U    69      34.650  46.808  92.740  1.00  0.00           H  
ATOM   2191 1H5'   U    69      32.610  45.318  92.190  1.00  0.00           H  
ATOM   2192 2H5'   U    69      34.040  45.118  91.160  1.00  0.00           H  
ATOM   2193  P     C    70      37.560  44.808  91.600  1.00  0.00           P  
ATOM   2194  O1P   C    70      37.900  43.388  91.940  1.00  0.00           O  
ATOM   2195  O2P   C    70      36.710  45.098  90.410  1.00  0.00           O1-
ATOM   2196  C5'   C    70      39.890  45.238  90.490  1.00  0.00           C  
ATOM   2197  O5'   C    70      38.950  45.608  91.500  1.00  0.00           O  
ATOM   2198  C4'   C    70      41.120  46.128  90.540  1.00  0.00           C  
ATOM   2199  O4'   C    70      41.910  45.958  91.710  1.00  0.00           O  
ATOM   2200  C3'   C    70      42.060  45.908  89.350  1.00  0.00           C  
ATOM   2201  O3'   C    70      41.940  46.738  88.290  1.00  0.00           O  
ATOM   2202  C2'   C    70      43.470  46.118  89.990  1.00  0.00           C  
ATOM   2203  O2'   C    70      43.860  47.448  89.890  1.00  0.00           O  
ATOM   2204  C1'   C    70      43.330  45.598  91.400  1.00  0.00           C  
ATOM   2205  N1    C    70      43.580  44.148  91.640  1.00  0.00           N  
ATOM   2206  C2    C    70      44.870  43.678  91.830  1.00  0.00           C  
ATOM   2207  O2    C    70      45.870  44.438  91.730  1.00  0.00           O  
ATOM   2208  N3    C    70      45.140  42.358  92.000  1.00  0.00           N  
ATOM   2209  C4    C    70      44.160  41.538  92.250  1.00  0.00           C  
ATOM   2210  N4    C    70      44.540  40.338  92.260  1.00  0.00           N  
ATOM   2211  C5    C    70      42.800  41.978  92.250  1.00  0.00           C  
ATOM   2212  C6    C    70      42.540  43.288  91.910  1.00  0.00           C  
ATOM   2213 2HO'   C    70      43.080  48.008  89.810  1.00  0.00           H  
ATOM   2214  H5    C    70      41.980  41.338  92.520  1.00  0.00           H  
ATOM   2215  H6    C    70      41.530  43.658  92.030  1.00  0.00           H  
ATOM   2216  H1'   C    70      43.990  46.168  92.060  1.00  0.00           H  
ATOM   2217 1H2'   C    70      44.150  45.478  89.430  1.00  0.00           H  
ATOM   2218  H3'   C    70      41.870  44.898  88.990  1.00  0.00           H  
ATOM   2219  H4'   C    70      40.830  47.178  90.470  1.00  0.00           H  
ATOM   2220  H41   C    70      43.810  39.648  92.190  1.00  0.00           H  
ATOM   2221 1H5'   C    70      39.340  45.298  89.560  1.00  0.00           H  
ATOM   2222 2H5'   C    70      40.150  44.198  90.670  1.00  0.00           H  
ATOM   2223  H42   C    70      45.530  40.198  92.090  1.00  0.00           H  
ATOM   2224  P     U    71      41.980  46.178  86.800  1.00  0.00           P  
ATOM   2225  O1P   U    71      40.850  45.298  86.710  1.00  0.00           O  
ATOM   2226  O2P   U    71      42.070  47.288  85.800  1.00  0.00           O1-
ATOM   2227  C5'   U    71      44.620  45.958  86.690  1.00  0.00           C  
ATOM   2228  O5'   U    71      43.360  45.298  86.600  1.00  0.00           O  
ATOM   2229  C4'   U    71      45.760  44.958  87.050  1.00  0.00           C  
ATOM   2230  O4'   U    71      45.760  44.388  88.360  1.00  0.00           O  
ATOM   2231  C3'   U    71      45.850  43.768  86.070  1.00  0.00           C  
ATOM   2232  O3'   U    71      46.450  44.028  84.800  1.00  0.00           O  
ATOM   2233  C2'   U    71      46.850  42.958  86.910  1.00  0.00           C  
ATOM   2234  O2'   U    71      48.180  43.538  86.880  1.00  0.00           O  
ATOM   2235  C1'   U    71      46.260  43.018  88.330  1.00  0.00           C  
ATOM   2236  N1    U    71      45.100  42.028  88.380  1.00  0.00           N  
ATOM   2237  C2    U    71      45.490  40.738  88.810  1.00  0.00           C  
ATOM   2238  O2    U    71      46.660  40.338  88.840  1.00  0.00           O  
ATOM   2239  N3    U    71      44.520  39.808  89.060  1.00  0.00           N  
ATOM   2240  C4    U    71      43.160  40.068  89.080  1.00  0.00           C  
ATOM   2241  O4    U    71      42.350  39.218  89.290  1.00  0.00           O  
ATOM   2242  C5    U    71      42.870  41.478  88.730  1.00  0.00           C  
ATOM   2243  C6    U    71      43.810  42.418  88.450  1.00  0.00           C  
ATOM   2244 2HO'   U    71      48.350  43.988  86.050  1.00  0.00           H  
ATOM   2245  H3    U    71      44.800  38.858  89.220  1.00  0.00           H  
ATOM   2246  H5    U    71      41.830  41.758  88.820  1.00  0.00           H  
ATOM   2247  H6    U    71      43.520  43.418  88.180  1.00  0.00           H  
ATOM   2248  H1'   U    71      47.110  42.838  88.990  1.00  0.00           H  
ATOM   2249 1H2'   U    71      46.840  41.918  86.590  1.00  0.00           H  
ATOM   2250  H3'   U    71      44.940  43.178  86.030  1.00  0.00           H  
ATOM   2251  H4'   U    71      46.640  45.578  86.910  1.00  0.00           H  
ATOM   2252 1H5'   U    71      44.570  46.698  87.480  1.00  0.00           H  
ATOM   2253 2H5'   U    71      44.900  46.498  85.790  1.00  0.00           H  
ATOM   2254  P     C    72      46.170  43.188  83.480  1.00  0.00           P  
ATOM   2255  O1P   C    72      44.710  43.358  83.280  1.00  0.00           O  
ATOM   2256  O2P   C    72      47.080  43.638  82.390  1.00  0.00           O1-
ATOM   2257  C5'   C    72      47.810  41.178  83.890  1.00  0.00           C  
ATOM   2258  O5'   C    72      46.480  41.658  83.720  1.00  0.00           O  
ATOM   2259  C4'   C    72      47.750  39.698  84.440  1.00  0.00           C  
ATOM   2260  O4'   C    72      46.980  39.618  85.630  1.00  0.00           O  
ATOM   2261  C3'   C    72      47.110  38.688  83.480  1.00  0.00           C  
ATOM   2262  O3'   C    72      48.060  38.228  82.490  1.00  0.00           O  
ATOM   2263  C2'   C    72      46.660  37.528  84.450  1.00  0.00           C  
ATOM   2264  O2'   C    72      47.790  36.908  84.960  1.00  0.00           O  
ATOM   2265  C1'   C    72      46.200  38.378  85.640  1.00  0.00           C  
ATOM   2266  N1    C    72      44.730  38.668  85.390  1.00  0.00           N  
ATOM   2267  C2    C    72      43.800  37.568  85.610  1.00  0.00           C  
ATOM   2268  O2    C    72      44.140  36.408  85.690  1.00  0.00           O  
ATOM   2269  N3    C    72      42.490  37.848  85.840  1.00  0.00           N  
ATOM   2270  C4    C    72      42.090  39.108  85.790  1.00  0.00           C  
ATOM   2271  N4    C    72      40.820  39.168  85.960  1.00  0.00           N  
ATOM   2272  C5    C    72      42.930  40.218  85.580  1.00  0.00           C  
ATOM   2273  C6    C    72      44.260  39.948  85.360  1.00  0.00           C  
ATOM   2274 2HO'   C    72      47.440  36.118  85.390  1.00  0.00           H  
ATOM   2275  H5    C    72      42.580  41.238  85.560  1.00  0.00           H  
ATOM   2276  H6    C    72      44.940  40.778  85.270  1.00  0.00           H  
ATOM   2277  H1'   C    72      46.250  37.758  86.540  1.00  0.00           H  
ATOM   2278 1H2'   C    72      45.960  36.788  84.060  1.00  0.00           H  
ATOM   2279  H3'   C    72      46.280  39.208  82.990  1.00  0.00           H  
ATOM   2280  H4'   C    72      48.710  39.338  84.790  1.00  0.00           H  
ATOM   2281  H41   C    72      40.310  40.028  85.820  1.00  0.00           H  
ATOM   2282 1H5'   C    72      48.270  41.838  84.630  1.00  0.00           H  
ATOM   2283 2H5'   C    72      48.370  41.248  82.960  1.00  0.00           H  
ATOM   2284  H42   C    72      40.360  38.328  86.300  1.00  0.00           H  
ATOM   2285  P     U    73      47.580  37.318  81.280  1.00  0.00           P  
ATOM   2286  O1P   U    73      46.450  38.028  80.670  1.00  0.00           O  
ATOM   2287  O2P   U    73      48.740  37.128  80.430  1.00  0.00           O1-
ATOM   2288  C5'   U    73      48.130  34.958  82.230  1.00  0.00           C  
ATOM   2289  O5'   U    73      47.170  35.888  81.880  1.00  0.00           O  
ATOM   2290  C4'   U    73      47.490  33.598  82.570  1.00  0.00           C  
ATOM   2291  O4'   U    73      46.490  33.588  83.580  1.00  0.00           O  
ATOM   2292  C3'   U    73      46.780  32.998  81.350  1.00  0.00           C  
ATOM   2293  O3'   U    73      47.560  32.708  80.220  1.00  0.00           O  
ATOM   2294  C2'   U    73      46.020  31.898  82.080  1.00  0.00           C  
ATOM   2295  O2'   U    73      46.920  30.878  82.500  1.00  0.00           O  
ATOM   2296  C1'   U    73      45.500  32.628  83.300  1.00  0.00           C  
ATOM   2297  N1    U    73      44.130  33.228  83.200  1.00  0.00           N  
ATOM   2298  C2    U    73      43.020  32.338  83.130  1.00  0.00           C  
ATOM   2299  O2    U    73      43.160  31.118  83.240  1.00  0.00           O  
ATOM   2300  N3    U    73      41.750  32.828  83.040  1.00  0.00           N  
ATOM   2301  C4    U    73      41.510  34.158  82.990  1.00  0.00           C  
ATOM   2302  O4    U    73      40.350  34.458  82.870  1.00  0.00           O  
ATOM   2303  C5    U    73      42.700  35.018  83.030  1.00  0.00           C  
ATOM   2304  C6    U    73      43.990  34.608  83.130  1.00  0.00           C  
ATOM   2305 2HO'   U    73      47.170  31.068  83.400  1.00  0.00           H  
ATOM   2306  H3    U    73      40.900  32.278  83.080  1.00  0.00           H  
ATOM   2307  H5    U    73      42.480  36.078  82.940  1.00  0.00           H  
ATOM   2308  H6    U    73      44.860  35.248  83.090  1.00  0.00           H  
ATOM   2309  H1'   U    73      45.490  31.828  84.040  1.00  0.00           H  
ATOM   2310 1H2'   U    73      45.240  31.498  81.450  1.00  0.00           H  
ATOM   2311  H3'   U    73      46.030  33.688  80.950  1.00  0.00           H  
ATOM   2312  H4'   U    73      48.350  32.968  82.790  1.00  0.00           H  
ATOM   2313 1H5'   U    73      48.770  35.338  83.030  1.00  0.00           H  
ATOM   2314 2H5'   U    73      48.750  34.828  81.350  1.00  0.00           H  
ATOM   2315  P     U    74      47.000  32.678  78.690  1.00  0.00           P  
ATOM   2316  O1P   U    74      46.420  33.988  78.360  1.00  0.00           O  
ATOM   2317  O2P   U    74      48.070  32.128  77.840  1.00  0.00           O1-
ATOM   2318  C5'   U    74      46.200  30.218  78.820  1.00  0.00           C  
ATOM   2319  O5'   U    74      45.860  31.608  78.660  1.00  0.00           O  
ATOM   2320  C4'   U    74      45.050  29.238  79.040  1.00  0.00           C  
ATOM   2321  O4'   U    74      44.240  29.738  80.170  1.00  0.00           O  
ATOM   2322  C3'   U    74      43.990  29.158  77.940  1.00  0.00           C  
ATOM   2323  O3'   U    74      44.530  28.438  76.890  1.00  0.00           O  
ATOM   2324  C2'   U    74      42.830  28.488  78.580  1.00  0.00           C  
ATOM   2325  O2'   U    74      43.020  27.148  78.980  1.00  0.00           O  
ATOM   2326  C1'   U    74      42.920  29.378  79.890  1.00  0.00           C  
ATOM   2327  N1    U    74      42.010  30.528  79.670  1.00  0.00           N  
ATOM   2328  C2    U    74      40.630  30.298  79.660  1.00  0.00           C  
ATOM   2329  O2    U    74      40.150  29.158  79.640  1.00  0.00           O  
ATOM   2330  N3    U    74      39.810  31.378  79.740  1.00  0.00           N  
ATOM   2331  C4    U    74      40.210  32.698  79.950  1.00  0.00           C  
ATOM   2332  O4    U    74      39.450  33.598  80.130  1.00  0.00           O  
ATOM   2333  C5    U    74      41.640  32.868  79.920  1.00  0.00           C  
ATOM   2334  C6    U    74      42.520  31.858  79.800  1.00  0.00           C  
ATOM   2335 2HO'   U    74      43.320  27.188  79.890  1.00  0.00           H  
ATOM   2336  H3    U    74      38.830  31.228  79.570  1.00  0.00           H  
ATOM   2337  H5    U    74      42.070  33.828  80.180  1.00  0.00           H  
ATOM   2338  H6    U    74      43.570  32.048  79.940  1.00  0.00           H  
ATOM   2339  H1'   U    74      42.520  28.858  80.750  1.00  0.00           H  
ATOM   2340 1H2'   U    74      41.950  28.668  77.970  1.00  0.00           H  
ATOM   2341  H3'   U    74      43.700  30.178  77.670  1.00  0.00           H  
ATOM   2342  H4'   U    74      45.310  28.198  79.210  1.00  0.00           H  
ATOM   2343 1H5'   U    74      46.900  30.148  79.660  1.00  0.00           H  
ATOM   2344 2H5'   U    74      46.660  29.818  77.910  1.00  0.00           H  
ATOM   2345  P     U    75      44.520  28.928  75.400  1.00  0.00           P  
ATOM   2346  O1P   U    75      44.820  30.338  75.310  1.00  0.00           O  
ATOM   2347  O2P   U    75      45.300  28.038  74.590  1.00  0.00           O1-
ATOM   2348  C5'   U    75      42.400  27.418  74.970  1.00  0.00           C  
ATOM   2349  O5'   U    75      42.940  28.748  75.150  1.00  0.00           O  
ATOM   2350  C4'   U    75      40.920  27.468  75.100  1.00  0.00           C  
ATOM   2351  O4'   U    75      40.530  28.118  76.300  1.00  0.00           O  
ATOM   2352  C3'   U    75      40.290  28.258  73.970  1.00  0.00           C  
ATOM   2353  O3'   U    75      40.310  27.628  72.750  1.00  0.00           O  
ATOM   2354  C2'   U    75      38.900  28.588  74.570  1.00  0.00           C  
ATOM   2355  O2'   U    75      37.990  27.548  74.450  1.00  0.00           O  
ATOM   2356  C1'   U    75      39.230  28.708  75.990  1.00  0.00           C  
ATOM   2357  N1    U    75      39.140  30.128  76.450  1.00  0.00           N  
ATOM   2358  C2    U    75      37.820  30.718  76.640  1.00  0.00           C  
ATOM   2359  O2    U    75      36.760  30.078  76.430  1.00  0.00           O  
ATOM   2360  N3    U    75      37.770  32.068  76.870  1.00  0.00           N  
ATOM   2361  C4    U    75      38.820  32.948  76.820  1.00  0.00           C  
ATOM   2362  O4    U    75      38.550  34.158  76.870  1.00  0.00           O  
ATOM   2363  C5    U    75      40.070  32.328  76.610  1.00  0.00           C  
ATOM   2364  C6    U    75      40.270  30.998  76.440  1.00  0.00           C  
ATOM   2365 2HO'   U    75      37.790  27.598  73.510  1.00  0.00           H  
ATOM   2366  H3    U    75      36.820  32.398  76.960  1.00  0.00           H  
ATOM   2367  H5    U    75      40.940  32.978  76.540  1.00  0.00           H  
ATOM   2368  H6    U    75      41.270  30.638  76.260  1.00  0.00           H  
ATOM   2369  H1'   U    75      38.450  28.188  76.560  1.00  0.00           H  
ATOM   2370 1H2'   U    75      38.460  29.498  74.180  1.00  0.00           H  
ATOM   2371  H3'   U    75      40.810  29.208  73.880  1.00  0.00           H  
ATOM   2372  H4'   U    75      40.540  26.448  75.070  1.00  0.00           H  
ATOM   2373 1H5'   U    75      42.740  26.758  75.770  1.00  0.00           H  
ATOM   2374 2H5'   U    75      42.690  27.078  73.980  1.00  0.00           H  
ATOM   2375  P     C    76      39.790  28.458  71.380  1.00  0.00           P  
ATOM   2376  O1P   C    76      39.920  29.908  71.610  1.00  0.00           O  
ATOM   2377  O2P   C    76      40.430  27.838  70.230  1.00  0.00           O1-
ATOM   2378  C5'   C    76      37.690  26.838  71.290  1.00  0.00           C  
ATOM   2379  O5'   C    76      38.240  28.148  71.540  1.00  0.00           O  
ATOM   2380  C4'   C    76      36.140  26.818  71.190  1.00  0.00           C  
ATOM   2381  O4'   C    76      35.430  27.548  72.220  1.00  0.00           O  
ATOM   2382  C3'   C    76      35.780  27.428  69.800  1.00  0.00           C  
ATOM   2383  O3'   C    76      35.780  26.518  68.740  1.00  0.00           O  
ATOM   2384  C2'   C    76      34.390  27.998  70.040  1.00  0.00           C  
ATOM   2385  O2'   C    76      33.370  27.028  69.900  1.00  0.00           O  
ATOM   2386  C1'   C    76      34.450  28.328  71.510  1.00  0.00           C  
ATOM   2387  N1    C    76      34.750  29.788  71.790  1.00  0.00           N  
ATOM   2388  C2    C    76      33.780  30.698  71.400  1.00  0.00           C  
ATOM   2389  O2    C    76      32.820  30.338  70.690  1.00  0.00           O  
ATOM   2390  N3    C    76      33.880  32.048  71.570  1.00  0.00           N  
ATOM   2391  C4    C    76      34.860  32.438  72.360  1.00  0.00           C  
ATOM   2392  N4    C    76      35.030  33.728  72.540  1.00  0.00           N  
ATOM   2393  C5    C    76      35.700  31.528  73.030  1.00  0.00           C  
ATOM   2394  C6    C    76      35.610  30.208  72.770  1.00  0.00           C  
ATOM   2395 2HO'   C    76      33.670  26.328  69.320  1.00  0.00           H  
ATOM   2396  H5    C    76      36.240  31.818  73.920  1.00  0.00           H  
ATOM   2397  H6    C    76      36.220  29.518  73.330  1.00  0.00           H  
ATOM   2398  H1'   C    76      33.440  28.118  71.870  1.00  0.00           H  
ATOM   2399 1H2'   C    76      34.320  28.858  69.370  1.00  0.00           H  
ATOM   2400  H3'   C    76      36.460  28.258  69.630  1.00  0.00           H  
ATOM   2401  H4'   C    76      35.850  25.768  71.210  1.00  0.00           H  
ATOM   2402  H41   C    76      35.740  34.028  73.200  1.00  0.00           H  
ATOM   2403 1H5'   C    76      37.950  26.198  72.130  1.00  0.00           H  
ATOM   2404 2H5'   C    76      38.180  26.548  70.360  1.00  0.00           H  
ATOM   2405  H42   C    76      34.280  34.348  72.260  1.00  0.00           H  
ATOM   2406  P     U    77      35.950  27.128  67.230  1.00  0.00           P  
ATOM   2407  O1P   U    77      37.280  27.758  67.170  1.00  0.00           O  
ATOM   2408  O2P   U    77      35.710  25.958  66.280  1.00  0.00           O1-
ATOM   2409  C5'   U    77      33.500  27.718  66.500  1.00  0.00           C  
ATOM   2410  O5'   U    77      34.750  28.138  67.030  1.00  0.00           O  
ATOM   2411  C4'   U    77      32.450  28.778  66.270  1.00  0.00           C  
ATOM   2412  O4'   U    77      32.200  29.438  67.520  1.00  0.00           O  
ATOM   2413  C3'   U    77      32.880  29.878  65.370  1.00  0.00           C  
ATOM   2414  O3'   U    77      32.860  29.508  64.010  1.00  0.00           O  
ATOM   2415  C2'   U    77      31.910  31.078  65.730  1.00  0.00           C  
ATOM   2416  O2'   U    77      30.630  30.728  65.170  1.00  0.00           O  
ATOM   2417  C1'   U    77      31.950  30.868  67.230  1.00  0.00           C  
ATOM   2418  N1    U    77      32.780  31.818  67.950  1.00  0.00           N  
ATOM   2419  C2    U    77      32.250  33.118  68.190  1.00  0.00           C  
ATOM   2420  O2    U    77      31.090  33.468  67.870  1.00  0.00           O  
ATOM   2421  N3    U    77      33.150  34.028  68.680  1.00  0.00           N  
ATOM   2422  C4    U    77      34.490  33.888  68.850  1.00  0.00           C  
ATOM   2423  O4    U    77      35.200  34.818  69.150  1.00  0.00           O  
ATOM   2424  C5    U    77      34.960  32.498  68.740  1.00  0.00           C  
ATOM   2425  C6    U    77      34.110  31.528  68.220  1.00  0.00           C  
ATOM   2426 2HO'   U    77      30.680  30.638  64.210  1.00  0.00           H  
ATOM   2427  H3    U    77      32.870  34.988  68.810  1.00  0.00           H  
ATOM   2428  H5    U    77      35.920  32.268  69.160  1.00  0.00           H  
ATOM   2429  H6    U    77      34.330  30.468  68.180  1.00  0.00           H  
ATOM   2430  H1'   U    77      30.940  31.088  67.570  1.00  0.00           H  
ATOM   2431 1H2'   U    77      32.370  32.048  65.530  1.00  0.00           H  
ATOM   2432  H3'   U    77      33.870  30.298  65.500  1.00  0.00           H  
ATOM   2433  H4'   U    77      31.530  28.378  65.840  1.00  0.00           H  
ATOM   2434 1H5'   U    77      32.990  26.988  67.130  1.00  0.00           H  
ATOM   2435 2H5'   U    77      33.670  27.448  65.460  1.00  0.00           H  
ATOM   2436  P     C    78      33.220  30.588  62.850  1.00  0.00           P  
ATOM   2437  O1P   C    78      33.970  31.778  63.370  1.00  0.00           O  
ATOM   2438  O2P   C    78      33.750  29.788  61.720  1.00  0.00           O1-
ATOM   2439  C5'   C    78      30.920  30.518  61.650  1.00  0.00           C  
ATOM   2440  O5'   C    78      31.840  31.178  62.460  1.00  0.00           O  
ATOM   2441  C4'   C    78      29.590  31.228  61.480  1.00  0.00           C  
ATOM   2442  O4'   C    78      29.070  31.638  62.720  1.00  0.00           O  
ATOM   2443  C3'   C    78      29.720  32.468  60.510  1.00  0.00           C  
ATOM   2444  O3'   C    78      29.490  32.268  59.170  1.00  0.00           O  
ATOM   2445  C2'   C    78      28.540  33.278  61.040  1.00  0.00           C  
ATOM   2446  O2'   C    78      27.290  32.978  60.360  1.00  0.00           O  
ATOM   2447  C1'   C    78      28.440  32.898  62.480  1.00  0.00           C  
ATOM   2448  N1    C    78      29.140  33.938  63.240  1.00  0.00           N  
ATOM   2449  C2    C    78      28.450  35.088  63.580  1.00  0.00           C  
ATOM   2450  O2    C    78      27.260  35.268  63.250  1.00  0.00           O  
ATOM   2451  N3    C    78      29.000  36.008  64.400  1.00  0.00           N  
ATOM   2452  C4    C    78      30.170  35.828  64.910  1.00  0.00           C  
ATOM   2453  N4    C    78      30.540  36.758  65.740  1.00  0.00           N  
ATOM   2454  C5    C    78      30.900  34.638  64.670  1.00  0.00           C  
ATOM   2455  C6    C    78      30.370  33.738  63.820  1.00  0.00           C  
ATOM   2456 2HO'   C    78      26.930  33.708  59.850  1.00  0.00           H  
ATOM   2457  H5    C    78      31.870  34.468  65.110  1.00  0.00           H  
ATOM   2458  H6    C    78      30.900  32.808  63.670  1.00  0.00           H  
ATOM   2459  H1'   C    78      27.400  32.878  62.810  1.00  0.00           H  
ATOM   2460 1H2'   C    78      28.850  34.308  60.840  1.00  0.00           H  
ATOM   2461  H3'   C    78      30.640  32.998  60.760  1.00  0.00           H  
ATOM   2462  H4'   C    78      28.840  30.518  61.130  1.00  0.00           H  
ATOM   2463  H41   C    78      31.450  36.748  66.160  1.00  0.00           H  
ATOM   2464 1H5'   C    78      30.730  29.508  62.020  1.00  0.00           H  
ATOM   2465 2H5'   C    78      31.310  30.368  60.650  1.00  0.00           H  
ATOM   2466  H42   C    78      30.040  37.638  65.710  1.00  0.00           H  
ATOM   2467  P     U    79      30.560  32.978  58.150  1.00  0.00           P  
ATOM   2468  O1P   U    79      31.950  32.638  58.640  1.00  0.00           O  
ATOM   2469  O2P   U    79      30.120  32.758  56.760  1.00  0.00           O1-
ATOM   2470  C5'   U    79      29.250  35.188  57.760  1.00  0.00           C  
ATOM   2471  O5'   U    79      30.400  34.538  58.370  1.00  0.00           O  
ATOM   2472  C4'   U    79      29.110  36.628  58.350  1.00  0.00           C  
ATOM   2473  O4'   U    79      28.830  36.638  59.710  1.00  0.00           O  
ATOM   2474  C3'   U    79      30.310  37.488  58.140  1.00  0.00           C  
ATOM   2475  O3'   U    79      30.450  37.958  56.780  1.00  0.00           O  
ATOM   2476  C2'   U    79      30.130  38.578  59.150  1.00  0.00           C  
ATOM   2477  O2'   U    79      29.330  39.648  58.760  1.00  0.00           O  
ATOM   2478  C1'   U    79      29.500  37.728  60.260  1.00  0.00           C  
ATOM   2479  N1    U    79      30.460  37.288  61.320  1.00  0.00           N  
ATOM   2480  C2    U    79      30.680  38.218  62.330  1.00  0.00           C  
ATOM   2481  O2    U    79      29.960  39.118  62.660  1.00  0.00           O  
ATOM   2482  N3    U    79      31.820  38.058  63.060  1.00  0.00           N  
ATOM   2483  C4    U    79      32.640  36.978  63.080  1.00  0.00           C  
ATOM   2484  O4    U    79      33.500  36.818  63.920  1.00  0.00           O  
ATOM   2485  C5    U    79      32.280  36.008  62.050  1.00  0.00           C  
ATOM   2486  C6    U    79      31.180  36.168  61.240  1.00  0.00           C  
ATOM   2487 2HO'   U    79      29.860  40.188  58.170  1.00  0.00           H  
ATOM   2488  H3    U    79      31.880  38.648  63.880  1.00  0.00           H  
ATOM   2489  H5    U    79      32.940  35.178  61.840  1.00  0.00           H  
ATOM   2490  H6    U    79      31.110  35.518  60.390  1.00  0.00           H  
ATOM   2491  H1'   U    79      28.720  38.308  60.750  1.00  0.00           H  
ATOM   2492 1H2'   U    79      31.100  38.888  59.540  1.00  0.00           H  
ATOM   2493  H3'   U    79      31.250  37.008  58.390  1.00  0.00           H  
ATOM   2494  H4'   U    79      28.230  37.048  57.870  1.00  0.00           H  
ATOM   2495 1H5'   U    79      28.320  34.678  58.030  1.00  0.00           H  
ATOM   2496 2H5'   U    79      29.420  35.338  56.700  1.00  0.00           H  
ATOM   2497  P     C    80      31.740  38.968  56.310  1.00  0.00           P  
ATOM   2498  O1P   C    80      32.800  38.728  57.280  1.00  0.00           O  
ATOM   2499  O2P   C    80      32.120  38.838  54.880  1.00  0.00           O1-
ATOM   2500  C5'   C    80      30.140  40.978  55.760  1.00  0.00           C  
ATOM   2501  O5'   C    80      31.230  40.468  56.540  1.00  0.00           O  
ATOM   2502  C4'   C    80      29.690  42.378  56.190  1.00  0.00           C  
ATOM   2503  O4'   C    80      29.560  42.248  57.630  1.00  0.00           O  
ATOM   2504  C3'   C    80      30.840  43.388  55.870  1.00  0.00           C  
ATOM   2505  O3'   C    80      30.230  44.598  55.420  1.00  0.00           O  
ATOM   2506  C2'   C    80      31.540  43.548  57.290  1.00  0.00           C  
ATOM   2507  O2'   C    80      31.980  44.868  57.560  1.00  0.00           O  
ATOM   2508  C1'   C    80      30.430  43.188  58.300  1.00  0.00           C  
ATOM   2509  N1    C    80      30.950  42.788  59.590  1.00  0.00           N  
ATOM   2510  C2    C    80      30.420  43.378  60.740  1.00  0.00           C  
ATOM   2511  O2    C    80      29.460  44.158  60.720  1.00  0.00           O  
ATOM   2512  N3    C    80      30.800  43.098  62.020  1.00  0.00           N  
ATOM   2513  C4    C    80      31.720  42.178  62.150  1.00  0.00           C  
ATOM   2514  N4    C    80      32.240  42.108  63.320  1.00  0.00           N  
ATOM   2515  C5    C    80      32.230  41.428  61.030  1.00  0.00           C  
ATOM   2516  C6    C    80      31.850  41.788  59.790  1.00  0.00           C  
ATOM   2517 2HO'   C    80      31.520  45.518  57.020  1.00  0.00           H  
ATOM   2518  H5    C    80      33.110  40.798  61.060  1.00  0.00           H  
ATOM   2519  H6    C    80      32.280  41.218  58.980  1.00  0.00           H  
ATOM   2520  H1'   C    80      29.920  44.138  58.470  1.00  0.00           H  
ATOM   2521 1H2'   C    80      32.350  42.848  57.450  1.00  0.00           H  
ATOM   2522  H3'   C    80      31.690  43.038  55.270  1.00  0.00           H  
ATOM   2523  H4'   C    80      28.770  42.658  55.680  1.00  0.00           H  
ATOM   2524  H41   C    80      31.870  42.818  63.930  1.00  0.00           H  
ATOM   2525 1H5'   C    80      29.250  40.358  55.690  1.00  0.00           H  
ATOM   2526 2H5'   C    80      30.370  41.108  54.700  1.00  0.00           H  
ATOM   2527  H42   C    80      32.920  41.388  63.510  1.00  0.00           H  
ATOM   2528  P     U    81      30.290  44.958  53.870  1.00  0.00           P  
ATOM   2529  O1P   U    81      30.760  43.848  53.050  1.00  0.00           O  
ATOM   2530  O2P   U    81      29.010  45.538  53.520  1.00  0.00           O1-
ATOM   2531  C5'   U    81      31.340  47.328  54.310  1.00  0.00           C  
ATOM   2532  O5'   U    81      31.510  45.938  53.950  1.00  0.00           O  
ATOM   2533  C4'   U    81      32.680  47.978  54.590  1.00  0.00           C  
ATOM   2534  O4'   U    81      33.340  47.388  55.760  1.00  0.00           O  
ATOM   2535  C3'   U    81      33.670  47.798  53.410  1.00  0.00           C  
ATOM   2536  O3'   U    81      33.440  48.758  52.380  1.00  0.00           O  
ATOM   2537  C2'   U    81      35.090  47.968  54.090  1.00  0.00           C  
ATOM   2538  O2'   U    81      35.350  49.358  54.080  1.00  0.00           O  
ATOM   2539  C1'   U    81      34.730  47.498  55.560  1.00  0.00           C  
ATOM   2540  N1    U    81      35.420  46.228  56.060  1.00  0.00           N  
ATOM   2541  C2    U    81      36.570  46.368  56.900  1.00  0.00           C  
ATOM   2542  O2    U    81      37.090  47.478  57.210  1.00  0.00           O  
ATOM   2543  N3    U    81      37.190  45.268  57.440  1.00  0.00           N  
ATOM   2544  C4    U    81      36.800  43.938  57.100  1.00  0.00           C  
ATOM   2545  O4    U    81      37.400  42.948  57.550  1.00  0.00           O  
ATOM   2546  C5    U    81      35.620  43.858  56.210  1.00  0.00           C  
ATOM   2547  C6    U    81      35.030  44.988  55.660  1.00  0.00           C  
ATOM   2548 2HO'   U    81      35.780  49.538  53.230  1.00  0.00           H  
ATOM   2549  H3    U    81      38.100  45.428  57.850  1.00  0.00           H  
ATOM   2550  H5    U    81      35.260  42.878  55.940  1.00  0.00           H  
ATOM   2551  H6    U    81      34.370  44.918  54.810  1.00  0.00           H  
ATOM   2552  H1'   U    81      35.080  48.318  56.190  1.00  0.00           H  
ATOM   2553 1H2'   U    81      35.870  47.348  53.640  1.00  0.00           H  
ATOM   2554  H3'   U    81      33.640  46.778  53.030  1.00  0.00           H  
ATOM   2555  H4'   U    81      32.530  49.048  54.670  1.00  0.00           H  
ATOM   2556 1H5'   U    81      30.720  47.328  55.200  1.00  0.00           H  
ATOM   2557 2H5'   U    81      30.790  47.788  53.490  1.00  0.00           H  
ATOM   2558  P     C    82      34.170  48.548  51.040  1.00  0.00           P  
ATOM   2559  O1P   C    82      34.240  47.118  50.610  1.00  0.00           O  
ATOM   2560  O2P   C    82      33.610  49.508  50.070  1.00  0.00           O1-
ATOM   2561  C5'   C    82      36.160  50.418  51.130  1.00  0.00           C  
ATOM   2562  O5'   C    82      35.680  49.068  51.350  1.00  0.00           O  
ATOM   2563  C4'   C    82      37.670  50.358  51.230  1.00  0.00           C  
ATOM   2564  O4'   C    82      38.180  49.948  52.450  1.00  0.00           O  
ATOM   2565  C3'   C    82      38.380  49.528  50.160  1.00  0.00           C  
ATOM   2566  O3'   C    82      38.370  50.248  48.920  1.00  0.00           O  
ATOM   2567  C2'   C    82      39.790  49.378  50.770  1.00  0.00           C  
ATOM   2568  O2'   C    82      40.690  50.378  50.290  1.00  0.00           O  
ATOM   2569  C1'   C    82      39.540  49.708  52.250  1.00  0.00           C  
ATOM   2570  N1    C    82      40.090  48.618  53.150  1.00  0.00           N  
ATOM   2571  C2    C    82      41.480  48.398  53.330  1.00  0.00           C  
ATOM   2572  O2    C    82      42.250  49.008  52.570  1.00  0.00           O  
ATOM   2573  N3    C    82      41.960  47.478  54.190  1.00  0.00           N  
ATOM   2574  C4    C    82      41.110  46.838  54.920  1.00  0.00           C  
ATOM   2575  N4    C    82      41.600  45.898  55.680  1.00  0.00           N  
ATOM   2576  C5    C    82      39.680  46.988  54.800  1.00  0.00           C  
ATOM   2577  C6    C    82      39.250  47.908  53.930  1.00  0.00           C  
ATOM   2578 2HO'   C    82      40.340  50.858  49.540  1.00  0.00           H  
ATOM   2579  H5    C    82      39.030  46.408  55.430  1.00  0.00           H  
ATOM   2580  H6    C    82      38.180  48.038  53.870  1.00  0.00           H  
ATOM   2581  H1'   C    82      40.010  50.688  52.380  1.00  0.00           H  
ATOM   2582 1H2'   C    82      40.230  48.398  50.570  1.00  0.00           H  
ATOM   2583  H3'   C    82      37.880  48.558  50.080  1.00  0.00           H  
ATOM   2584  H4'   C    82      38.070  51.368  51.120  1.00  0.00           H  
ATOM   2585  H41   C    82      40.910  45.358  56.190  1.00  0.00           H  
ATOM   2586 1H5'   C    82      35.800  51.118  51.880  1.00  0.00           H  
ATOM   2587 2H5'   C    82      36.060  50.758  50.090  1.00  0.00           H  
ATOM   2588  H42   C    82      42.600  45.808  55.640  1.00  0.00           H  
ATOM   2589  P     U    83      38.380  49.568  47.500  1.00  0.00           P  
ATOM   2590  O1P   U    83      37.060  49.088  47.230  1.00  0.00           O  
ATOM   2591  O2P   U    83      38.860  50.578  46.530  1.00  0.00           O1-
ATOM   2592  C5'   U    83      40.680  48.468  47.290  1.00  0.00           C  
ATOM   2593  O5'   U    83      39.330  48.358  47.600  1.00  0.00           O  
ATOM   2594  C4'   U    83      41.490  47.228  47.690  1.00  0.00           C  
ATOM   2595  O4'   U    83      41.700  47.188  49.070  1.00  0.00           O  
ATOM   2596  C3'   U    83      40.910  45.928  47.180  1.00  0.00           C  
ATOM   2597  O3'   U    83      41.420  45.758  45.900  1.00  0.00           O  
ATOM   2598  C2'   U    83      41.460  44.988  48.270  1.00  0.00           C  
ATOM   2599  O2'   U    83      42.750  44.498  47.960  1.00  0.00           O  
ATOM   2600  C1'   U    83      41.650  45.868  49.530  1.00  0.00           C  
ATOM   2601  N1    U    83      40.540  45.668  50.440  1.00  0.00           N  
ATOM   2602  C2    U    83      40.790  45.028  51.630  1.00  0.00           C  
ATOM   2603  O2    U    83      41.890  44.528  51.850  1.00  0.00           O  
ATOM   2604  N3    U    83      39.780  44.788  52.460  1.00  0.00           N  
ATOM   2605  C4    U    83      38.480  45.168  52.250  1.00  0.00           C  
ATOM   2606  O4    U    83      37.620  45.058  53.150  1.00  0.00           O  
ATOM   2607  C5    U    83      38.250  45.808  50.980  1.00  0.00           C  
ATOM   2608  C6    U    83      39.290  46.078  50.100  1.00  0.00           C  
ATOM   2609 2HO'   U    83      42.750  44.288  47.030  1.00  0.00           H  
ATOM   2610  H3    U    83      40.100  44.368  53.320  1.00  0.00           H  
ATOM   2611  H5    U    83      37.250  46.148  50.750  1.00  0.00           H  
ATOM   2612  H6    U    83      39.160  46.628  49.180  1.00  0.00           H  
ATOM   2613  H1'   U    83      42.610  45.638  50.010  1.00  0.00           H  
ATOM   2614 1H2'   U    83      40.780  44.148  48.390  1.00  0.00           H  
ATOM   2615  H3'   U    83      39.820  45.968  47.230  1.00  0.00           H  
ATOM   2616  H4'   U    83      42.460  47.358  47.210  1.00  0.00           H  
ATOM   2617 1H5'   U    83      41.100  49.358  47.760  1.00  0.00           H  
ATOM   2618 2H5'   U    83      40.770  48.638  46.210  1.00  0.00           H  
ATOM   2619  P     C    84      41.220  44.318  45.040  1.00  0.00           P  
ATOM   2620  O1P   C    84      40.170  43.428  45.570  1.00  0.00           O  
ATOM   2621  O2P   C    84      41.320  44.748  43.570  1.00  0.00           O1-
ATOM   2622  C5'   C    84      43.320  42.728  44.520  1.00  0.00           C  
ATOM   2623  O5'   C    84      42.630  43.568  45.400  1.00  0.00           O  
ATOM   2624  C4'   C    84      44.730  42.478  44.880  1.00  0.00           C  
ATOM   2625  O4'   C    84      45.300  43.768  44.810  1.00  0.00           O  
ATOM   2626  C3'   C    84      45.000  41.898  46.290  1.00  0.00           C  
ATOM   2627  O3'   C    84      46.020  40.888  46.210  1.00  0.00           O  
ATOM   2628  C2'   C    84      45.640  43.078  47.020  1.00  0.00           C  
ATOM   2629  O2'   C    84      46.580  42.628  48.010  1.00  0.00           O  
ATOM   2630  C1'   C    84      46.190  44.028  45.910  1.00  0.00           C  
ATOM   2631  N1    C    84      46.220  45.488  46.270  1.00  0.00           N  
ATOM   2632  C2    C    84      47.260  45.958  47.070  1.00  0.00           C  
ATOM   2633  O2    C    84      48.160  45.278  47.430  1.00  0.00           O  
ATOM   2634  N3    C    84      47.200  47.178  47.610  1.00  0.00           N  
ATOM   2635  C4    C    84      46.220  47.998  47.230  1.00  0.00           C  
ATOM   2636  N4    C    84      46.220  49.198  47.690  1.00  0.00           N  
ATOM   2637  C5    C    84      45.210  47.698  46.290  1.00  0.00           C  
ATOM   2638  C6    C    84      45.210  46.398  45.830  1.00  0.00           C  
ATOM   2639 2HO'   C    84      46.960  41.828  47.630  1.00  0.00           H  
ATOM   2640  H5    C    84      44.360  48.328  46.070  1.00  0.00           H  
ATOM   2641  H6    C    84      44.470  45.968  45.180  1.00  0.00           H  
ATOM   2642  H1'   C    84      47.210  43.708  45.700  1.00  0.00           H  
ATOM   2643 1H2'   C    84      44.860  43.648  47.520  1.00  0.00           H  
ATOM   2644  H3'   C    84      44.080  41.508  46.730  1.00  0.00           H  
ATOM   2645  H4'   C    84      45.170  41.878  44.080  1.00  0.00           H  
ATOM   2646  H41   C    84      45.650  49.798  47.110  1.00  0.00           H  
ATOM   2647 1H5'   C    84      43.340  43.118  43.500  1.00  0.00           H  
ATOM   2648 2H5'   C    84      42.850  41.748  44.480  1.00  0.00           H  
ATOM   2649  H42   C    84      47.090  49.598  48.020  1.00  0.00           H  
ATOM   2650  P     U    85      45.750  39.458  45.700  1.00  0.00           P  
ATOM   2651  O1P   U    85      46.960  38.748  46.120  1.00  0.00           O  
ATOM   2652  O2P   U    85      44.440  39.068  46.250  1.00  0.00           O1-
ATOM   2653  C5'   U    85      44.560  39.138  43.300  1.00  0.00           C  
ATOM   2654  O5'   U    85      45.680  39.488  44.120  1.00  0.00           O  
ATOM   2655  C4'   U    85      44.700  39.688  41.870  1.00  0.00           C  
ATOM   2656  O4'   U    85      44.980  41.128  41.980  1.00  0.00           O  
ATOM   2657  C3'   U    85      45.910  39.068  41.090  1.00  0.00           C  
ATOM   2658  O3'   U    85      45.450  39.178  39.750  1.00  0.00           O  
ATOM   2659  C2'   U    85      47.020  40.068  41.400  1.00  0.00           C  
ATOM   2660  O2'   U    85      47.900  40.068  40.350  1.00  0.00           O  
ATOM   2661  C1'   U    85      46.220  41.428  41.400  1.00  0.00           C  
ATOM   2662  N1    U    85      46.950  42.528  42.150  1.00  0.00           N  
ATOM   2663  C2    U    85      46.280  43.778  42.010  1.00  0.00           C  
ATOM   2664  O2    U    85      45.170  43.998  41.540  1.00  0.00           O  
ATOM   2665  N3    U    85      46.840  44.858  42.610  1.00  0.00           N  
ATOM   2666  C4    U    85      48.060  44.858  43.260  1.00  0.00           C  
ATOM   2667  O4    U    85      48.430  45.948  43.650  1.00  0.00           O  
ATOM   2668  C5    U    85      48.750  43.638  43.310  1.00  0.00           C  
ATOM   2669  C6    U    85      48.210  42.478  42.810  1.00  0.00           C  
ATOM   2670 2HO'   U    85      47.540  39.348  39.830  1.00  0.00           H  
ATOM   2671  H3    U    85      46.350  45.738  42.490  1.00  0.00           H  
ATOM   2672  H5    U    85      49.780  43.618  43.650  1.00  0.00           H  
ATOM   2673  H6    U    85      48.820  41.598  42.870  1.00  0.00           H  
ATOM   2674  H1'   U    85      46.040  41.698  40.360  1.00  0.00           H  
ATOM   2675 1H2'   U    85      47.470  39.958  42.380  1.00  0.00           H  
ATOM   2676  H3'   U    85      46.080  38.018  41.340  1.00  0.00           H  
ATOM   2677  H4'   U    85      43.790  39.558  41.290  1.00  0.00           H  
ATOM   2678 1H5'   U    85      43.670  39.618  43.710  1.00  0.00           H  
ATOM   2679 2H5'   U    85      44.400  38.068  43.220  1.00  0.00           H  
ATOM   2680  P     U    86      45.890  38.108  38.640  1.00  0.00           P  
ATOM   2681  O1P   U    86      45.380  38.678  37.340  1.00  0.00           O  
ATOM   2682  O2P   U    86      47.370  37.898  38.680  1.00  0.00           O1-
ATOM   2683  C5'   U    86      46.030  35.578  39.230  1.00  0.00           C  
ATOM   2684  O5'   U    86      45.210  36.688  38.870  1.00  0.00           O  
ATOM   2685  C4'   U    86      45.200  34.288  38.910  1.00  0.00           C  
ATOM   2686  O4'   U    86      44.040  34.258  39.800  1.00  0.00           O  
ATOM   2687  C3'   U    86      44.640  34.108  37.540  1.00  0.00           C  
ATOM   2688  O3'   U    86      45.570  33.718  36.560  1.00  0.00           O  
ATOM   2689  C2'   U    86      43.480  33.088  37.760  1.00  0.00           C  
ATOM   2690  O2'   U    86      44.000  31.748  37.970  1.00  0.00           O  
ATOM   2691  C1'   U    86      42.940  33.678  39.100  1.00  0.00           C  
ATOM   2692  N1    U    86      41.890  34.688  38.890  1.00  0.00           N  
ATOM   2693  C2    U    86      40.790  34.308  38.080  1.00  0.00           C  
ATOM   2694  O2    U    86      40.450  33.128  37.950  1.00  0.00           O  
ATOM   2695  N3    U    86      40.020  35.358  37.600  1.00  0.00           N  
ATOM   2696  C4    U    86      40.110  36.678  38.050  1.00  0.00           C  
ATOM   2697  O4    U    86      39.360  37.548  37.680  1.00  0.00           O  
ATOM   2698  C5    U    86      41.120  36.908  39.010  1.00  0.00           C  
ATOM   2699  C6    U    86      41.960  35.938  39.420  1.00  0.00           C  
ATOM   2700 2HO'   U    86      44.260  31.518  38.870  1.00  0.00           H  
ATOM   2701  H3    U    86      39.230  35.198  36.990  1.00  0.00           H  
ATOM   2702  H5    U    86      41.330  37.888  39.420  1.00  0.00           H  
ATOM   2703  H6    U    86      42.730  36.098  40.160  1.00  0.00           H  
ATOM   2704  H1'   U    86      42.520  32.818  39.610  1.00  0.00           H  
ATOM   2705 1H2'   U    86      42.770  33.228  36.950  1.00  0.00           H  
ATOM   2706  H3'   U    86      44.200  35.078  37.300  1.00  0.00           H  
ATOM   2707  H4'   U    86      45.770  33.368  39.100  1.00  0.00           H  
ATOM   2708 1H5'   U    86      46.320  35.738  40.270  1.00  0.00           H  
ATOM   2709 2H5'   U    86      46.940  35.508  38.630  1.00  0.00           H  
ATOM   2710  P     U    87      45.450  34.208  35.050  1.00  0.00           P  
ATOM   2711  O1P   U    87      45.170  35.658  35.060  1.00  0.00           O  
ATOM   2712  O2P   U    87      46.580  33.718  34.200  1.00  0.00           O1-
ATOM   2713  C5'   U    87      44.160  32.068  34.440  1.00  0.00           C  
ATOM   2714  O5'   U    87      44.160  33.468  34.510  1.00  0.00           O  
ATOM   2715  C4'   U    87      42.760  31.518  34.100  1.00  0.00           C  
ATOM   2716  O4'   U    87      41.820  31.818  35.060  1.00  0.00           O  
ATOM   2717  C3'   U    87      42.150  31.808  32.780  1.00  0.00           C  
ATOM   2718  O3'   U    87      42.780  31.248  31.630  1.00  0.00           O  
ATOM   2719  C2'   U    87      40.640  31.478  33.070  1.00  0.00           C  
ATOM   2720  O2'   U    87      40.320  30.118  33.250  1.00  0.00           O  
ATOM   2721  C1'   U    87      40.490  32.038  34.400  1.00  0.00           C  
ATOM   2722  N1    U    87      40.060  33.498  34.380  1.00  0.00           N  
ATOM   2723  C2    U    87      38.780  33.728  33.870  1.00  0.00           C  
ATOM   2724  O2    U    87      37.960  32.808  33.590  1.00  0.00           O  
ATOM   2725  N3    U    87      38.440  35.088  33.680  1.00  0.00           N  
ATOM   2726  C4    U    87      39.350  36.128  33.900  1.00  0.00           C  
ATOM   2727  O4    U    87      38.990  37.198  33.550  1.00  0.00           O  
ATOM   2728  C5    U    87      40.630  35.808  34.540  1.00  0.00           C  
ATOM   2729  C6    U    87      40.940  34.518  34.650  1.00  0.00           C  
ATOM   2730 2HO'   U    87      40.680  29.788  34.080  1.00  0.00           H  
ATOM   2731  H3    U    87      37.530  35.238  33.260  1.00  0.00           H  
ATOM   2732  H5    U    87      41.330  36.618  34.660  1.00  0.00           H  
ATOM   2733  H6    U    87      41.880  34.188  35.060  1.00  0.00           H  
ATOM   2734  H1'   U    87      39.680  31.478  34.860  1.00  0.00           H  
ATOM   2735 1H2'   U    87      39.940  31.838  32.320  1.00  0.00           H  
ATOM   2736  H3'   U    87      42.240  32.878  32.610  1.00  0.00           H  
ATOM   2737  H4'   U    87      42.860  30.438  34.100  1.00  0.00           H  
ATOM   2738 1H5'   U    87      44.450  31.598  35.380  1.00  0.00           H  
ATOM   2739 2H5'   U    87      44.840  31.758  33.640  1.00  0.00           H  
ATOM   2740  P     C    88      42.360  31.618  30.120  1.00  0.00           P  
ATOM   2741  O1P   C    88      43.160  30.868  29.100  1.00  0.00           O  
ATOM   2742  O2P   C    88      40.930  31.568  30.040  1.00  0.00           O1-
ATOM   2743  C5'   C    88      44.110  33.568  29.680  1.00  0.00           C  
ATOM   2744  O5'   C    88      42.840  33.138  30.110  1.00  0.00           O  
ATOM   2745  C4'   C    88      44.340  35.038  30.070  1.00  0.00           C  
ATOM   2746  O4'   C    88      43.400  35.958  29.590  1.00  0.00           O  
ATOM   2747  C3'   C    88      44.490  35.318  31.570  1.00  0.00           C  
ATOM   2748  O3'   C    88      45.600  36.208  31.720  1.00  0.00           O  
ATOM   2749  C2'   C    88      43.090  35.778  32.010  1.00  0.00           C  
ATOM   2750  O2'   C    88      43.110  36.618  33.150  1.00  0.00           O  
ATOM   2751  C1'   C    88      42.650  36.498  30.760  1.00  0.00           C  
ATOM   2752  N1    C    88      41.190  36.618  30.520  1.00  0.00           N  
ATOM   2753  C2    C    88      40.610  37.828  30.660  1.00  0.00           C  
ATOM   2754  O2    C    88      41.280  38.838  30.920  1.00  0.00           O  
ATOM   2755  N3    C    88      39.320  37.918  30.420  1.00  0.00           N  
ATOM   2756  C4    C    88      38.570  36.918  30.040  1.00  0.00           C  
ATOM   2757  N4    C    88      37.300  37.138  29.820  1.00  0.00           N  
ATOM   2758  C5    C    88      39.080  35.598  30.220  1.00  0.00           C  
ATOM   2759  C6    C    88      40.420  35.498  30.510  1.00  0.00           C  
ATOM   2760 2HO'   C    88      43.750  36.228  33.760  1.00  0.00           H  
ATOM   2761  H5    C    88      38.410  34.778  30.040  1.00  0.00           H  
ATOM   2762  H6    C    88      40.960  34.558  30.570  1.00  0.00           H  
ATOM   2763  H1'   C    88      43.020  37.518  30.910  1.00  0.00           H  
ATOM   2764 1H2'   C    88      42.500  34.878  32.160  1.00  0.00           H  
ATOM   2765  H3'   C    88      44.730  34.368  32.060  1.00  0.00           H  
ATOM   2766  H4'   C    88      45.310  35.268  29.620  1.00  0.00           H  
ATOM   2767  H41   C    88      36.760  36.298  29.700  1.00  0.00           H  
ATOM   2768 1H5'   C    88      44.170  33.398  28.610  1.00  0.00           H  
ATOM   2769 2H5'   C    88      44.840  32.888  30.120  1.00  0.00           H  
ATOM   2770  H42   C    88      36.890  38.058  29.900  1.00  0.00           H  
ATOM   2771  H3T   C    88      45.970  36.078  32.600  1.00  0.00           H  
TER   
END
